# Supplementary material for: PDGFBB facilitates tumorigenesis and malignancy of lung adenocarcinoma associated with PI3K-AKT/MAPK signaling
Source: Sci Rep. 2024 Feb 20;14:4191. doi: 10.1038/s41598-024-54801-7 (PMC10879171; doi:10.1038/s41598-024-54801-7)
Supplement: Supplementary file 4 — Supplementary Table S1. [file 41598_2024_54801_MOESM4_ESM.xlsx]

## Sheet: Primers for RT-PCR
Gene	Primer	Sequence (5' to 3')
Actb	Forward Primer	CTTCTACAATGAGCTGCGTGTG
	Reverse Primer	AGCCTGGATAGCAACGTACA
AKT1	Forward Primer	AGGATCCATGGGTAGGAACA
	Reverse Primer	CCCTTTGACTTCTTTGACCCA
AKT3	Forward Primer	AGCAGAGAATCCAAACCCTAAA
	Reverse Primer	CTCTTCTGAACCCAACCTTCTT
MAP2K1	Forward Primer	CAGTTAACGGGACCAGCTCT
	Reverse Primer	TTCTCCCACCTTCTGCTTCT
MAP2K2	Forward Primer	CTCACCATCAACCCTACCATC
	Reverse Primer	CTTCTTCTGCTGCTCGTCAA
MAP2K3	Forward Primer	AGCCCGCAGTCCTCTAGATT
	Reverse Primer	GGACCTGTTGTGGCCCATAAAT
MAP2K7	Forward Primer	GCAAAGCTGAAGCAGGAGAA
	Reverse Primer	GGAGCAGGGCTTAGAGTGAT
MAPK1	Forward Primer	CTACACCAACCTCTCGTACATC
	Reverse Primer	CAGTAGGTCTGGTGCTCAAA
PDGFA	Forward Primer	CAGCGACTCCTGGAGATAGA
	Reverse Primer	CTTCTCGGGCACATGCTTAG
PDGFB	Forward Primer	TTCCTGTCTCTCTGCTGCTA
	Reverse Primer	ATCATCAAAGGAGCGGATCG
PIK3CA	Forward Primer	AGTGTGTGGATGTGATGAATACT
	Reverse Primer	AGTCCATTGGCAGTTGAGAATA
PDGFC	Forward Primer	GCGGAATCCAACCTGAGTAG
	Reverse Primer	GGAAACCTTGGGCTGTGAATA
PDGFD	Forward Primer	TGTCGGGACACTTCTGCAAC
	Reverse Primer	TCACCTGGATGGTCTCATCTCT

## Sheet: the target PDGFi-shRNA sequence
1. The sequence expressed from the U6 promotor (21 bp) were as follows:
rPDGFi-F1	agctGCAGGTGAGAAAGATCGAAATcgaaATTTCGATCTTTCTCACCTGCtttttAT
rPDGFi-R1	CGATaaaaaGCAGGTGAGAAAGATCGAAATttcgATTTCGATCTTTCTCACCTGC
2. The sequence expressed from the H1 promoter (19 bp) were as follows:
rPDGFi-F2	GAGACTCCGTAGACGAAGAttcaagacaTCTTCGTCTACGGAGTCTCTTTTTAT
rPDGFi-R2	CGATAAAAAGAGACTCCGTAGACGAAGAtgtcttgaaTCTTCGTCTACGGAGTCTCgtac

## Sheet: Primary antibodies for WB
Primary antibodies	Host	Dilution	Manufacturer
anti-ERK1/2	Rabbit	1:2000	Proteintech
anti-pERK1/2	Rabbit	1:2000	Proteintech
anti-AKT	Rabbit	1:1000	Cell Signaling Technology
anti-pAKT	Rabbit	1:1000	Cell Signaling Technology
anti-β-Tubulin	Rabbit	1:2000	Proteintech
anti-GAPDH	Mouse	1:50000	Proteintech
