# Supplementary material for: PDGFBB facilitates tumorigenesis and malignancy of lung adenocarcinoma associated with PI3K-AKT/MAPK signaling
Source: Sci Rep. 2024 Feb 20;14:4191. doi: 10.1038/s41598-024-54801-7 (PMC10879171; doi:10.1038/s41598-024-54801-7)
Supplement: Supplementary file 5 — Supplementary Table S2. [file 41598_2024_54801_MOESM5_ESM.xls]

## Sheet: PATIENT_DATA_oncoprint
Supplementary table 1. Patient data
track_name	track_type	TCGA-44-8117	TCGA-86-A4D0	TCGA-64-1678	TCGA-95-7039	TCGA-17-Z022	TCGA-86-A4P7	TCGA-38-4626	TCGA-44-2668	TCGA-49-AAR9	TCGA-49-AARO	TCGA-49-AARR	TCGA-50-6595	TCGA-55-6975	TCGA-55-7726	TCGA-55-8299	TCGA-55-8511	TCGA-55-8614	TCGA-73-4670	TCGA-75-7030	TCGA-MN-A4N4	TCGA-MP-A4T9	TCGA-MP-A4TI	TCGA-78-7162	TCGA-86-A4P8	TCGA-86-7711	TCGA-95-A4VP	TCGA-99-AA5R	TCGA-4B-A93V	TCGA-05-4244	TCGA-05-4249	TCGA-05-4250	TCGA-05-4382	TCGA-05-4384	TCGA-05-4389	TCGA-05-4390	TCGA-05-4395	TCGA-05-4396	TCGA-05-4397	TCGA-05-4398	TCGA-05-4402	TCGA-05-4403	TCGA-05-4405	TCGA-05-4410	TCGA-05-4415	TCGA-05-4417	TCGA-05-4418	TCGA-05-4420	TCGA-05-4422
Profiled in Putative copy-number alterations from GISTIC	CLINICAL	Yes	Yes	Yes	Yes		Yes	Yes	Yes	Yes	Yes	Yes	Yes	Yes	Yes	Yes	Yes	Yes	Yes	Yes	Yes	Yes	Yes	Yes	Yes	Yes	Yes	Yes	Yes	Yes	Yes	Yes	Yes	Yes	Yes	Yes	Yes	Yes	Yes	Yes	Yes	Yes	Yes	Yes	Yes	Yes	Yes	Yes	Yes
Profiled in mRNA expression z-scores relative to diploid samples (RNA Seq V2 RSEM)	CLINICAL	Yes	Yes	Yes	Yes		Yes	Yes	Yes	Yes	Yes	Yes	Yes	Yes	Yes	Yes	Yes	Yes	Yes	Yes	Yes	Yes	Yes	Yes	Yes	Yes	Yes	Yes	Yes	Yes	Yes	Yes	Yes	Yes	Yes	Yes	Yes	Yes	Yes	Yes	Yes	Yes	Yes	Yes	Yes	Yes	Yes	Yes	Yes
PDGFB	CNA	Amplification	Amplification	Deep Deletion	Deep Deletion
PDGFB	MUTATIONS					Missense Mutation (putative passenger)	Missense Mutation (putative passenger)
PDGFB	MRNA							mRNA High	mRNA High	mRNA High	mRNA High	mRNA High	mRNA High	mRNA High	mRNA High	mRNA High	mRNA High	mRNA High	mRNA High	mRNA High	mRNA High	mRNA High	mRNA High	mRNA High	mRNA High	mRNA High	mRNA High	mRNA High
PDGFB	PROTEIN
PDGFB	STRUCTURAL_VARIANT
[truncated: 206 more columns]

## Sheet: mRNA expression z-scores relati
Supplementary table 2. mRNA expression z-scores relative to all samples (log RNA Seq V2 RSEM)
STUDY_ID	luad_tcga_pan_can_atlas_2018	luad_tcga_pan_can_atlas_2018	luad_tcga_pan_can_atlas_2018	luad_tcga_pan_can_atlas_2018	luad_tcga_pan_can_atlas_2018	luad_tcga_pan_can_atlas_2018	luad_tcga_pan_can_atlas_2018	luad_tcga_pan_can_atlas_2018	luad_tcga_pan_can_atlas_2018	luad_tcga_pan_can_atlas_2018	luad_tcga_pan_can_atlas_2018	luad_tcga_pan_can_atlas_2018	luad_tcga_pan_can_atlas_2018	luad_tcga_pan_can_atlas_2018	luad_tcga_pan_can_atlas_2018	luad_tcga_pan_can_atlas_2018	luad_tcga_pan_can_atlas_2018	luad_tcga_pan_can_atlas_2018	luad_tcga_pan_can_atlas_2018	luad_tcga_pan_can_atlas_2018	luad_tcga_pan_can_atlas_2018	luad_tcga_pan_can_atlas_2018	luad_tcga_pan_can_atlas_2018	luad_tcga_pan_can_atlas_2018	luad_tcga_pan_can_atlas_2018	luad_tcga_pan_can_atlas_2018	luad_tcga_pan_can_atlas_2018	luad_tcga_pan_can_atlas_2018	luad_tcga_pan_can_atlas_2018	luad_tcga_pan_can_atlas_2018	luad_tcga_pan_can_atlas_2018	luad_tcga_pan_can_atlas_2018	luad_tcga_pan_can_atlas_2018	luad_tcga_pan_can_atlas_2018	luad_tcga_pan_can_atlas_2018	luad_tcga_pan_can_atlas_2018	luad_tcga_pan_can_atlas_2018	luad_tcga_pan_can_atlas_2018	luad_tcga_pan_can_atlas_2018	luad_tcga_pan_can_atlas_2018	luad_tcga_pan_can_atlas_2018	luad_tcga_pan_can_atlas_2018	luad_tcga_pan_can_atlas_2018	luad_tcga_pan_can_atlas_2018	luad_tcga_pan_can_atlas_2018	luad_tcga_pan_can_atlas_2018	luad_tcga_pan_can_atlas_2018	luad_tcga_pan_can_atlas_2018	luad_tcga_pan_can_atlas_2018
SAMPLE_ID	TCGA-05-4244-01	TCGA-05-4249-01	TCGA-05-4250-01	TCGA-05-4382-01	TCGA-05-4384-01	TCGA-05-4389-01	TCGA-05-4390-01	TCGA-05-4395-01	TCGA-05-4396-01	TCGA-05-4397-01	TCGA-05-4398-01	TCGA-05-4402-01	TCGA-05-4403-01	TCGA-05-4405-01	TCGA-05-4410-01	TCGA-05-4415-01	TCGA-05-4417-01	TCGA-05-4418-01	TCGA-05-4420-01	TCGA-05-4422-01	TCGA-05-4424-01	TCGA-05-4425-01	TCGA-05-4426-01	TCGA-05-4427-01	TCGA-05-4430-01	TCGA-05-4432-01	TCGA-05-4433-01	TCGA-05-4434-01	TCGA-05-5423-01	TCGA-05-5425-01	TCGA-05-5428-01	TCGA-05-5429-01	TCGA-05-5715-01	TCGA-35-3615-01	TCGA-35-4122-01	TCGA-35-4123-01	TCGA-35-5375-01	TCGA-38-4625-01	TCGA-38-4626-01	TCGA-38-4627-01	TCGA-38-4628-01	TCGA-38-4631-01	TCGA-38-4632-01	TCGA-38-6178-01	TCGA-38-7271-01	TCGA-38-A44F-01	TCGA-44-2655-01	TCGA-44-2656-01	TCGA-44-2657-01
PDGFB	-0.692	-0.5749	0.6689	1.2895	1.0367	-1.2126	-0.9422	-1.2902	0.0608	-1.0975	0.4237	-0.109	1.1916	-0.3877	-1.1278	-1.3243	1.161	-1.0082	-0.6799	-1.0932	0.3706	0.2423	-0.1919	-1.0785	0.8311	0.1031	-0.6068	0.1588	-2.2017	-0.3277	-1.8515	0.0836	-0.3401	-0.9678	-0.0868	-0.5447	-1.3685	1.6287	2.2074	0.5989	-1.162	0.1263	-0.289	0.1418	0.2367	1.3588	-0.3668	0.0091	-0.5702
[truncated: 206 more columns]
