# Supplementary material for: PDGFBB facilitates tumorigenesis and malignancy of lung adenocarcinoma associated with PI3K-AKT/MAPK signaling
Source: Sci Rep. 2024 Feb 20;14:4191. doi: 10.1038/s41598-024-54801-7 (PMC10879171; doi:10.1038/s41598-024-54801-7)
Supplement: Supplementary file 6 — Supplementary Table S3. [file 41598_2024_54801_MOESM6_ESM.xls]

## Sheet: up_rPDGFi_vs_Vector
# Fold Change cut-off: 2.0 # Condition pairs: rPDGFi_vs_Vector # Column A: ProbeName it represents probe name. # Column B: Fold change, Absolute Fold change between two samples. # Column C: Regulation, it depicts which sample has greater or lower intensity values wrt other sample. # Column D ~ K: Annotations to each probe, including GenbankAccession, GenomicCoordinates, GeneSymbol, Description, G…
rPDGFi_vs_Vector 2.0 fold up regulated genes
	Fold change and Regulation		Annotations								Raw Intensity		Normalized Intensity
ProbeName	Fold Change	Regulation	GenbankAccession	GenomicCoordinates	GeneSymbol	Description	Go	RefSeqAccession	UniGeneID	EntrezGeneID	[rPDGFi](raw)	[Vector](raw)	[rPDGFi](normalized)	[Vector](normalized)
A_23_P146146	9.16244	up	NM_152565	chr8:87165305-87165364	ATP6V0D2	Homo sapiens ATPase, H+ transporting, lysosomal 38kDa, V0 subunit d2 (ATP6V0D2), mRNA [NM_152565]	GO:0005515|GO:0008286|GO:0051701|GO:0015078|GO:0055085|GO:0006879|GO:0033572|GO:0016324|GO:0016020|GO:0015991|GO:0030670|GO:0090382|GO:0005769|GO:0010008|GO:0016471|GO:0033179	NM_152565	Hs.436360	245972	133.16	9.11302	6.65211	3.45638
A_23_P158596	2.18201	up	NM_001040196	chr1:11808472-11808531	AGTRAP	Homo sapiens angiotensin II receptor-associated protein (AGTRAP), transcript variant 4, mRNA [NM_001040196]	GO:0005515|GO:0001666|GO:0004945|GO:0005886|GO:0000139|GO:0008217|GO:0005789|GO:0016021|GO:0005938|GO:0030659|GO:0043231	NM_001040196	Hs.464438	57085	1234.15	358.168	9.57536	8.44971
A_23_P2873	3.27298	up	NM_182923	chr14:104142084-104143801	KLC1	Homo sapiens kinesin light chain 1 (KLC1), transcript variant 2, mRNA [NM_182923]	GO:0005515|GO:0030424|GO:0005871|GO:0005874|GO:0035418|GO:0031410|GO:0003777|GO:0035617|GO:0006886|GO:0005829|GO:0019886|GO:0003774|GO:0015631|GO:0016020|GO:0007596|GO:0035253|GO:0019048|GO:0043025|GO:0008088|GO:0007018	NM_182923	Hs.20107	3831	4309.51	874.671	11.3311	9.62051
A_33_P3403053	7.1938	up	NR_038378	chr7:65112077-65112018	LOC441242	Homo sapiens uncharacterized LOC441242 (LOC441242), transcript variant 1, long non-coding RNA [NR_038378]		NR_038378	Hs.373941	441242	159.64	13.6052	6.88701	4.04026
A_23_P144264	2.34967	up	NM_014820	chr3:100083234-100083175	TOMM70A	Homo sapiens translocase of outer mitochondrial membrane 70 homolog A (S. cerevisiae) (TOMM70A), mRNA [NM_014820]	GO:0005739|GO:0005515|GO:0006626|GO:0005742|GO:0016021|GO:0008320|GO:0044267	NM_014820	Hs.227253	9868	2845.6	794.984	10.7293	9.49684
A_23_P100344	5.50348	up	NM_014321	chr16:46731519-46731578	ORC6	Homo sapiens origin recognition complex, subunit 6 (ORC6), transcript variant 1, mRNA [NM_014321]	GO:0006260|GO:0005515|GO:0006261|GO:0000082|GO:0000808|GO:0005654|GO:0005664|GO:0000278|GO:0003677	NM_014321	Hs.49760	23594	2090.83	228.904	10.31	7.84963
A_33_P3785051	2.53946	up	BC062748	chr7:105206847-105206788	EFCAB10	Homo sapiens cDNA clone IMAGE:6616931, partial cds. [BC062748]	GO:0005509		Hs.719432	100130771	27.9391	8.65844	4.72274	3.37821
A_24_P277934	2.09626	up	NM_000089	chr7:94058643-94058702	COL1A2	Homo sapiens collagen, type I, alpha 2 (COL1A2), mRNA [NM_000089]	GO:0005515|GO:0046332|GO:0007266|GO:0050900|GO:0005615|GO:0046872|GO:0005584|GO:0042802|GO:0070208|GO:0071230|GO:0022617|GO:0030198|GO:0030199|GO:0030574|GO:0042476|GO:0007179|GO:0030674|GO:0070062|GO:0001568|GO:0048407|GO:0030168|GO:0005576|GO:0031012|GO:0001501|GO:0007596|GO:0008217|GO:0005788|GO:0043589|GO:0005201	NM_000089	Hs.489142	1278	13.8469	5.46906	3.89792	2.83011
A_23_P163113	2.42809	up	NM_017922	chr14:45584252-45584311	PRPF39	Homo sapiens pre-mRNA processing factor 39 (PRPF39), mRNA [NM_017922]	GO:0008380|GO:0006397|GO:0005730|GO:0005634	NM_017922	Hs.274337	55015	1457.87	384.383	9.81544	8.53562
A_33_P3367615	5.94447	up	NM_001160124	chr10:3827429-3827370	KLF6	Homo sapiens Kruppel-like factor 6 (KLF6), transcript variant B, mRNA [NM_001160124]	GO:0006355|GO:0005737|GO:0030183|GO:0019221|GO:0005634|GO:0045893|GO:0003677|GO:0046872|GO:0006351	NM_001160124	Hs.4055	1316	34.427	5	4.98579	2.41425
A_33_P3379886	2.61732	up	NM_002006	chr4:123819317-123819376	FGF2	Homo sapiens fibroblast growth factor 2 (basic) (FGF2), mRNA [NM_002006]	GO:0060045|GO:0005515|GO:0001658|GO:0030308|GO:0001759|GO:0048598|GO:0048678|GO:0005615|GO:0007173|GO:0006935|GO:0010764|GO:0032958|GO:0043552|GO:0030198|GO:0009887|GO:0051781|GO:0051209|GO:0017134|GO:0005125|GO:0042056|GO:0043536|GO:0008543|GO:0045087|GO:0042060|GO:0006700|GO:0010001|GO:0045893|GO:0045892|GO:0008083|GO:0038095|GO:0043537|GO:0008286|GO:0008284|GO:0008285|GO:0030324|GO:0002042|GO:…	NM_002006	Hs.284244	2247	1038.01	245.916	9.33694	7.94886
A_23_P53057	3.15542	up	NM_013250	chr11:6978926-6978985	ZNF215	Homo sapiens zinc finger protein 215 (ZNF215), mRNA [NM_013250]	GO:0006355|GO:0003700|GO:0006366|GO:0006357|GO:0000981|GO:0008270|GO:0005634|GO:0003677	NM_013250	Hs.523457	7762	515.331	98.7863	8.40792	6.75009
A_23_P49338	3.96492	up	NM_016639	chr16:3072180-3072239	TNFRSF12A	Homo sapiens tumor necrosis factor receptor superfamily, member 12A (TNFRSF12A), mRNA [NM_016639]	GO:0006931|GO:0005515|GO:2001238|GO:0009986|GO:0005886|GO:0045773|GO:0006928|GO:0006915|GO:0007275|GO:0016021|GO:0001525|GO:0001726	NM_016639	Hs.355899	51330	5359.1	888.108	11.6281	9.64077
A_24_P89080	3.72068	up	NM_000788	chr4:71895933-71895992	DCK	Homo sapiens deoxycytidine kinase (DCK), mRNA [NM_000788]	GO:0055086|GO:0005634|GO:0044281|GO:0006220|GO:0043097|GO:0019206|GO:0005524|GO:0009165|GO:0042803|GO:0005829|GO:0006144|GO:0008144|GO:0043101|GO:0016773|GO:0004137|GO:0006206	NM_000788	Hs.709	1633	1795.17	293.436	10.0879	8.19234
A_23_P10995	2.05099	up	NM_014483	chr3:29925698-29938927	RBMS3	Homo sapiens RNA binding motif, single stranded interacting protein 3 (RBMS3), transcript variant 2, mRNA [NM_014483]	GO:0005737|GO:0000166|GO:0003723|GO:0043231	NM_014483	Hs.221436	27303	47.0045	16.4168	5.35553	4.31921
A_33_P3315314	4.34476	up	NM_001276687	chr1:237167614-237167555	MT1HL1	Homo sapiens metallothionein 1H-like 1 (MT1HL1), mRNA [NM_001276687]	GO:0046872	NM_001276687	Hs.632513	645745	54152.3	10153.8	15.1807	13.0614
A_33_P3372297	3.24353	up	NM_001159746	chr17:914102-914043	ABR	Homo sapiens active BCR-related (ABR), transcript variant 3, mRNA [NM_001159746]	GO:0043314|GO:0051056|GO:0048011|GO:0030336|GO:0030036|GO:0042472|GO:0043065|GO:0005886|GO:0007264|GO:0097190|GO:0005829|GO:0050766|GO:0005543|GO:0007420|GO:0050728|GO:0050885|GO:0032496|GO:0005089|GO:0030675|GO:0005096	NM_001159746	Hs.159306	29	64.1739	13.4265	5.72005	4.02248
A_24_P381136	2.05397	up	NM_016223	chr11:47200985-47200795	PACSIN3	Homo sapiens protein kinase C and casein kinase substrate in neurons 3 (PACSIN3), transcript variant 2, mRNA [NM_016223]	GO:0008092|GO:0005515|GO:0051044|GO:0005737|GO:0005886|GO:0019855|GO:0097320|GO:0045806|GO:0051926|GO:0008289|GO:0006897	NM_016223	Hs.334639	29763	222.897	70.2412	7.33	6.29159
A_24_P158089	9.82568	up	NM_000602	chr7:100781555-100781614	SERPINE1	Homo sapiens serpin peptidase inhibitor, clade E (nexin, plasminogen activator inhibitor type 1), member 1 (SERPINE1), mRNA [NM_000602]	GO:0033629|GO:0005515|GO:0010467|GO:0035491|GO:0006367|GO:0010469|GO:0005886|GO:0004867|GO:2000098|GO:0002020|GO:0005615|GO:0032757|GO:0014912|GO:0061044|GO:0061045|GO:0030198|GO:0045944|GO:0042127|GO:0031093|GO:0007179|GO:0030336|GO:0005102|GO:0051918|GO:0030168|GO:0005576|GO:0001525|GO:0045766|GO:0006351|GO:0010951|GO:0031012|GO:0050829|GO:0071222|GO:0007596|GO:0030194|GO:0030195|GO:0050729|GO:…	NM_000602	Hs.414795	5054	5813.29	360.508	11.7534	8.45685
A_33_P3301445	3.53315	up		chr10:088818952-088818893							3480.88	633.146	11.0106	9.18966
A_23_P134454	2.59958	up	NM_001753	chr7:116200742-116200801	CAV1	Homo sapiens caveolin 1, caveolae protein, 22kDa (CAV1), transcript variant 1, mRNA [NM_001753]	GO:0005515|GO:0043627|GO:0019915|GO:0010524|GO:0030879|GO:0006940|GO:0030301|GO:0050900|GO:0005113|GO:0005622|GO:0016050|GO:0000165|GO:0031397|GO:0032507|GO:0005938|GO:0042632|GO:0005811|GO:0000122|GO:0019217|GO:0016504|GO:0043234|GO:0005929|GO:0048554|GO:0005887|GO:0007519|GO:0002931|GO:0032570|GO:0006641|GO:0045121|GO:0019899|GO:0050998|GO:0032091|GO:0048471|GO:0005886|GO:0005783|GO:0031295|GO:…	NM_001753	Hs.74034	857	29338.3	8728.25	14.1855	12.8072
A_33_P3372788	2.05712	up	NM_001037501	chr1:148023663-148023604	NBPF8	Homo sapiens neuroblastoma breakpoint family, member 8 (NBPF8), transcript variant 1, mRNA [NM_001037501]	GO:0005737	NM_001037501	Hs.656782	728841	140.035	44.1399	6.71432	5.6737
A_23_P24997	2.86175	up	NM_000075	chr12:58142322-58142263	CDK4	Homo sapiens cyclin-dependent kinase 4 (CDK4), mRNA [NM_000075]	GO:0005515|GO:0010468|GO:0048471|GO:0008284|GO:0031100|GO:0005634|GO:0048146|GO:0032403|GO:0005829|GO:0000082|GO:0051726|GO:0000785|GO:0005667|GO:0010288|GO:0031965|GO:0043065|GO:0042493|GO:0030332|GO:0005730|GO:0009636|GO:0045727|GO:0033574|GO:0005524|GO:0045793|GO:0007165|GO:0000307|GO:0055093|GO:0007623|GO:0005654|GO:0006468|GO:0005923|GO:0000278|GO:0051301|GO:0004693	NM_000075	Hs.95577	1019	18912.9	4913.66	13.4916	11.9747
A_23_P113777	3.90274	up	NM_004791	chr13:102367979-102368038	ITGBL1	Homo sapiens integrin, beta-like 1 (with EGF-like repeat domains) (ITGBL1), transcript variant 1, mRNA [NM_004791]	GO:0005576|GO:0007155	NM_004791	Hs.696554	9358	97.6511	16.1723	6.26161	4.29712
A_23_P1102	6.71545	up	NM_001100	chr1:229567168-229567109	ACTA1	Homo sapiens actin, alpha 1, skeletal muscle (ACTA1), mRNA [NM_001100]	GO:0030240|GO:0005515|GO:0001725|GO:0030049|GO:0005884|GO:0009991|GO:0048741|GO:0048545|GO:0015629|GO:0030017|GO:0005524|GO:0005829|GO:0009612|GO:0006936|GO:0010226|GO:0043531|GO:0043503|GO:0005200|GO:0005865|GO:0016049|GO:0017022|GO:0070062	NM_001100	Hs.1288	58	831.808	70.2628	9.03948	6.292
A_23_P134109	2.81652	up	NM_001431	chr6:131161674-131161615	EPB41L2	Homo sapiens erythrocyte membrane protein band 4.1-like 2 (EPB41L2), transcript variant 1, mRNA [NM_001431]	GO:0008091|GO:0030054|GO:0008180|GO:0005886|GO:0030866|GO:0005198|GO:0005730|GO:0030507|GO:0005634|GO:0003779|GO:0042731|GO:0019898	NM_001431	Hs.486470	2037	3391.93	789.785	10.9806	9.48667
A_23_P104025	2.71138	up	NM_052965	chr1:184042890-184042949	TSEN15	Homo sapiens TSEN15 tRNA splicing endonuclease subunit (TSEN15), transcript variant 1, mRNA [NM_052965]	GO:0006397|GO:0006388|GO:0005730|GO:0000213	NM_052965	Hs.548197	116461	2873.57	692.431	10.7424	9.3034
A_23_P120442	3.10631	up	NM_181659	chr20:46283630-46283689	NCOA3	Homo sapiens nuclear receptor coactivator 3 (NCOA3), transcript variant 1, mRNA [NM_181659]	GO:0005515|GO:0060068|GO:0035257|GO:0005634|GO:0050681|GO:0046966|GO:0005737|GO:0045618|GO:0048589|GO:0035264|GO:0045944|GO:0046983|GO:0004871|GO:2001141|GO:0004402|GO:0016922|GO:0060744|GO:0016573|GO:0003713|GO:0035624|GO:0005730|GO:0006351|GO:0010628|GO:0047485|GO:0003682|GO:0045893|GO:0030521	NM_181659	Hs.592142	8202	836.822	165.9	9.04791	7.41271
A_23_P50096	2.17422	up	NM_001071	chr18:673276-673335	TYMS	Homo sapiens thymidylate synthetase (TYMS), mRNA [NM_001071]	GO:0046683|GO:0051216|GO:0033189|GO:0042803|GO:0060574|GO:0019860|GO:0046134|GO:0048589|GO:0000166|GO:0005759|GO:0048037|GO:0005976|GO:0007568|GO:0006231|GO:0009636|GO:0046078|GO:0051384|GO:0006235|GO:0051593|GO:0006139|GO:0006281|GO:0032570|GO:0007623|GO:0005654|GO:0000278|GO:0045471|GO:0031100|GO:0005743|GO:0005634|GO:0044281|GO:0003729|GO:0005829|GO:0004799|GO:0005739|GO:0000082|GO:0005542|GO:…	NM_001071	Hs.369762	7298	26291.2	9161.5	14.0073	12.8868
A_33_P3281816	2.71768	up	NM_006367	chr1:40529942-40530001	CAP1	Homo sapiens CAP, adenylate cyclase-associated protein 1 (yeast) (CAP1), transcript variant 1, mRNA [NM_006367]	GO:0030036|GO:0005886|GO:0001667|GO:0030168|GO:0003779|GO:0006898|GO:0007165|GO:0007190|GO:0007163|GO:0007411|GO:0007596|GO:0002576|GO:0030864	NM_006367	Hs.370581	10487	628.944	143.172	8.66524	7.22286
A_33_P3257528	2.53356	up	NM_015555	chr6:56963879-56963938	ZNF451	Homo sapiens zinc finger protein 451 (ZNF451), transcript variant 2, mRNA [NM_015555]	GO:0005515|GO:0006355|GO:0005634|GO:0003677|GO:0046872|GO:0006351	NM_015555	Hs.485628	26036	135.796	34.1838	6.67773	5.33657
A_23_P115167	2.76554	up	NM_015350	chr1:90058368-90058427	LRRC8B	Homo sapiens leucine rich repeat containing 8 family, member B (LRRC8B), transcript variant 1, mRNA [NM_015350]	GO:0016021	NM_015350	Hs.482017	23507	312.05	69.7304	7.75022	6.28266
A_23_P3221	2.05708	up	NM_021199	chr15:45983364-45983423	SQRDL	Homo sapiens sulfide quinone reductase-like (yeast) (SQRDL), transcript variant 1, mRNA [NM_021199]	GO:0034641|GO:0070224|GO:0005737|GO:0000096|GO:0000098|GO:0005743|GO:0044281|GO:0070221	NM_021199	Hs.511251	58472	92026.6	39196.5	16.1361	15.0955
A_23_P117274	2.23312	up	NM_005932	chr13:24411757-24411698	MIPEP	Homo sapiens mitochondrial intermediate peptidase (MIPEP), mRNA [NM_005932]	GO:0005739|GO:0006627|GO:0005759|GO:0006508|GO:0004222|GO:0046872	NM_005932	Hs.507498	4285	508.629	144.691	8.39371	7.23465
A_33_P3211804	2.04857	up	NM_001001890	chr21:36164142-36164083	RUNX1	Homo sapiens runt-related transcription factor 1 (RUNX1), transcript variant 2, mRNA [NM_001001890]	GO:0005515|GO:0003700|GO:0005634|GO:0042803|GO:0031069|GO:0043231|GO:2000872|GO:0071336|GO:0045944|GO:0030854|GO:0070491|GO:0030099|GO:0030853|GO:0035162|GO:0030097|GO:0000975|GO:0046982|GO:0005509|GO:0005730|GO:0060216|GO:0009966|GO:0007417|GO:0005524|GO:0003677|GO:0001701|GO:0045766|GO:0006351|GO:0005604|GO:0001889|GO:0071425|GO:0001501|GO:0048935|GO:0002318|GO:0045893|GO:0048266|GO:0008134	NM_001001890	Hs.149261	861	564.118	175.491	8.52	7.48539
A_23_P388812	2.07021	up	NM_152515	chr2:113495817-113495758	CKAP2L	Homo sapiens cytoskeleton associated protein 2-like (CKAP2L), mRNA [NM_152515]	GO:0005813	NM_152515	Hs.434250	150468	187.455	58.9602	7.10589	6.05611
A_33_P3215239	2.61113	up	NM_001284259	chr10:91522529-91522588	KIF20B	Homo sapiens kinesin family member 20B (KIF20B), transcript variant 1, mRNA [NM_001284259]	GO:0008017|GO:0007088|GO:0005813|GO:0006200|GO:0050699|GO:0005874|GO:0005730|GO:0005819|GO:0003777|GO:0005524|GO:0005737|GO:0007067|GO:0000087|GO:0005654|GO:0007050|GO:0016887|GO:0051301|GO:0007018	NM_001284259	Hs.240	9585	926.088	220.346	9.18342	7.79874
A_33_P3305655	2.90805	up	NR_027992	chr15:20874916-20874857	NBEAP1	Homo sapiens neurobeachin pseudogene 1 (NBEAP1), non-coding RNA [NR_027992]		NR_027992	Hs.657985	606	86.8432	19.641	6.10687	4.56682
A_23_P58321	2.10506	up	NM_001237	chr4:122740054-122739995	CCNA2	Homo sapiens cyclin A2 (CCNA2), mRNA [NM_001237]	GO:0005515|GO:0007095|GO:0019901|GO:0005634|GO:0007265|GO:0000079|GO:0005737|GO:0007067|GO:0001939|GO:0000086|GO:0005654|GO:0001940|GO:0045893|GO:0000278|GO:0051301	NM_001237	Hs.58974	890	2028.44	633.928	10.2651	9.19122
A_23_P103414	2.00769	up	NM_016258	chr1:29095983-29096042	YTHDF2	Homo sapiens YTH domain family, member 2 (YTHDF2), transcript variant 1, mRNA [NM_016258]	GO:0006959	NM_016258	Hs.532286	51441	18126.8	6773.13	13.4324	12.4269
A_23_P102320	2.15275	up	NM_138285	chr2:184026315-184026374	NUP35	Homo sapiens nucleoporin 35kDa (NUP35), mRNA [NM_138285]	GO:0007077|GO:0031965|GO:0005886|GO:0005975|GO:0019221|GO:0005730|GO:0005634|GO:0044281|GO:0005635|GO:0015031|GO:0055085|GO:0010827|GO:0043231|GO:0008645|GO:0015758|GO:0005643|GO:0016032|GO:0051028|GO:0045111|GO:0000278	NM_138285	Hs.180591	129401	8926.58	3028.1	12.3956	11.2894
A_23_P110569	8.60401	up	NM_018700	chr5:114460760-114460701	TRIM36	Homo sapiens tripartite motif containing 36 (TRIM36), transcript variant 1, mRNA [NM_018700]	GO:0004842|GO:0001669|GO:0051726|GO:0008270|GO:0007340|GO:0005856	NM_018700	Hs.519514	55521	829.222	53.378	9.03349	5.92848
A_24_P796321	3.03463	up	NM_001143832	chr19:40276491-40276550	LEUTX	Homo sapiens leucine twenty homeobox (LEUTX), mRNA [NM_001143832]	GO:0043565|GO:0003700|GO:0005634	NM_001143832	Hs.451638	342900	38.0396	9.42271	5.1035	3.50198
A_23_P123539	3.7852	up	NM_002717	chr8:26228096-26228155	PPP2R2A	Homo sapiens protein phosphatase 2, regulatory subunit B, alpha (PPP2R2A), transcript variant 1, mRNA [NM_002717]	GO:0005515|GO:0010467|GO:0016070|GO:0016071|GO:0007084|GO:0008601|GO:0000159|GO:0043278|GO:0005829|GO:0007165|GO:0006470|GO:0000184|GO:0004722|GO:0000278	NM_002717	Hs.146339	5520	11388.8	2138.46	12.7348	10.8144
A_23_P119143	2.58864	up	NM_003259	chr19:10407322-10407381	ICAM5	Homo sapiens intercellular adhesion molecule 5, telencephalin (ICAM5), mRNA [NM_003259]	GO:0006909|GO:0005515|GO:0016337|GO:0005886|GO:0005887	NM_003259	Hs.465862	7087	226.289	55.5609	7.35428	5.98208
A_23_P11025	2.93909	up	NM_001178106	chrX:152141632-152141691	ZNF185	Homo sapiens zinc finger protein 185 (LIM domain) (ZNF185), transcript variant 1, mRNA [NM_001178106]	GO:0005737|GO:0008270|GO:0005856|GO:0005925	NM_001178106	Hs.16622	7739	1402.27	295.038	9.75644	8.20108
A_33_P3346826	2.87613	up	NM_001012633	chr16:3119014-3119073	IL32	Homo sapiens interleukin 32 (IL32), transcript variant 4, mRNA [NM_001012633]	GO:0006955|GO:0006952|GO:0007155|GO:0005615|GO:0005125	NM_001012633	Hs.943	9235	2544.5	563.759	10.5687	9.04462
A_23_P102037	6.61883	up	NM_025147	chr2:198338889-198338948	COQ10B	Homo sapiens coenzyme Q10 homolog B (S. cerevisiae) (COQ10B), mRNA [NM_025147]	GO:0005743	NM_025147	Hs.606592	80219	825.184	70.5675	9.0279	6.30133
A_23_P122863	2.3991	up	NM_001001555	chr7:50657786-50657752	GRB10	Homo sapiens growth factor receptor-bound protein 10 (GRB10), transcript variant 4, mRNA [NM_001001555]	GO:0005515|GO:0008286|GO:0030949|GO:0032868|GO:0005886|GO:0046627|GO:0005158|GO:0030178|GO:0045719|GO:0005829|GO:0042326|GO:0005737|GO:0005543|GO:0005070|GO:0046325|GO:0048009|GO:0042327	NM_001001555	Hs.164060	2887	2477.58	673.559	10.5337	9.27122
A_23_P102364	3.45537	up	NM_019850	chr2:233743527-233743468	NGEF	Homo sapiens neuronal guanine nucleotide exchange factor (NGEF), transcript variant 1, mRNA [NM_019850]	GO:0051056|GO:0048011|GO:0043065|GO:0005886|GO:0048013|GO:0007264|GO:0035023|GO:0097190|GO:0043087|GO:0005829|GO:0030426|GO:0005737|GO:0005543|GO:0005089|GO:0061002	NM_019850	Hs.97316	25791	5656.04	1102.1	11.7167	9.92788
A_24_P149713	7.3143	up	NM_014007	chr9:129598599-129598658	ZBTB43	Homo sapiens zinc finger and BTB domain containing 43 (ZBTB43), transcript variant 1, mRNA [NM_014007]	GO:0006355|GO:0005634|GO:0003677|GO:0046872|GO:0006351	NM_014007	Hs.355581	23099	136.215	11.5925	6.68195	3.81123
A_23_P101185	2.01915	up	NM_004539	chr18:55268249-55268190	NARS	Homo sapiens asparaginyl-tRNA synthetase (NARS), mRNA [NM_004539]	GO:0005739|GO:0010467|GO:0005737|GO:0006421|GO:0004816|GO:0003676|GO:0005524|GO:0006418|GO:0005829	NM_004539	Hs.465224	4677	15904.6	5770.06	13.2228	12.209
A_23_P121064	14.8583	up	NM_002852	chr3:157160969-157161028	PTX3	Homo sapiens pentraxin 3, long (PTX3), mRNA [NM_002852]	GO:0050766|GO:0006954|GO:0005576|GO:0001872|GO:0001878|GO:0008228|GO:0045429	NM_002852	Hs.591286	5806	3063.97	115.488	10.8401	6.9469
A_24_P135921	2.53507	up		chrX:103892628-103892569							1187.06	290.16	9.51842	8.1764
A_33_P3408162	10.0848	up		chr11:089721922-089721863							122.058	7.54441	6.54277	3.20865
A_23_P120316	6.38545	up	NM_006636	chr2:74441985-74442044	MTHFD2	Homo sapiens methylenetetrahydrofolate dehydrogenase (NADP+ dependent) 2, methenyltetrahydrofolate cyclohydrolase (MTHFD2), transcript variant 1, mRNA [NM_006636]	GO:0005739|GO:0004488|GO:0004487|GO:0000287|GO:0009408|GO:0042301|GO:0046653|GO:0004329|GO:0009396|GO:0004477|GO:0006730|GO:0005829	NM_006636	Hs.469030	10797	41832.8	5312.68	14.7607	12.0859
A_23_P100074	2.22988	up	NM_020371	chr15:34158739-34158680	AVEN	Homo sapiens apoptosis, caspase activation inhibitor (AVEN), mRNA [NM_020371]	GO:0005622|GO:0005515|GO:0043066|GO:0016020|GO:0006915|GO:0012505	NM_020371	Hs.555966	57099	7497.95	2429.81	12.1414	10.9845
A_24_P37712	2.13919	up	NM_003215	chr4:48138569-48138510	TEC	Homo sapiens tec protein tyrosine kinase (TEC), mRNA [NM_003215]	GO:0050853|GO:0005886|GO:0010543|GO:0005524|GO:0046872|GO:0007243|GO:0005829|GO:0005737|GO:0005543|GO:0007229|GO:0045087|GO:0006468|GO:0005856|GO:0004715|GO:0038095	NM_003215	Hs.479670	7006	13.4057	5.13802	3.86041	2.76335
A_24_P282237	3.81658	up	NM_000947	chr6:57190782-57190841	PRIM2	Homo sapiens primase, DNA, polypeptide 2 (58kDa) (PRIM2), transcript variant 1, mRNA [NM_000947]	GO:0051539|GO:0003896|GO:0003677|GO:0046872|GO:0000082|GO:0006271|GO:0000723|GO:0006270|GO:0000722|GO:0006269|GO:0005654|GO:0000278|GO:0032201	NM_000947	Hs.654580	5558	403.858	62.9403	8.08967	6.15739
A_24_P692426	4.76248	up		chr1:012987577-012987636							82.438	11.4305	6.04565	3.79394
A_23_P165840	6.49124	up	NM_002539	chr2:10580847-10580788	ODC1	Homo sapiens ornithine decarboxylase 1 (ODC1), mRNA [NM_002539]	GO:0034641|GO:0008284|GO:0006596|GO:0004586|GO:0001822|GO:0006521|GO:0006595|GO:0033387|GO:0044281|GO:0005575|GO:0009615|GO:0005829	NM_002539	Hs.467701	4953	28474.4	3314.26	14.1159	11.4174
A_23_P34915	17.0115	up	NM_001040619	chr1:212793856-212793915	ATF3	Homo sapiens activating transcription factor 3 (ATF3), transcript variant 4, mRNA [NM_001040619]	GO:0005515|GO:0008284|GO:0003700|GO:0003714|GO:0005730|GO:0006094|GO:0005634|GO:0035914|GO:0006351|GO:0030968|GO:0042802|GO:0043565|GO:0005654|GO:0006987|GO:0045892|GO:0044267	NM_001040619	Hs.460	467	5488.15	187.496	11.6677	7.5793
A_23_P122924	5.02898	up	NM_002192	chr7:41729305-41729246	INHBA	Homo sapiens inhibin, beta A (INHBA), mRNA [NM_002192]	GO:0005515|GO:0042541|GO:0030308|GO:0042701|GO:0030154|GO:0042802|GO:0071397|GO:0045077|GO:0001942|GO:0046982|GO:0046882|GO:0006952|GO:0046881|GO:0046880|GO:0032924|GO:0045786|GO:0005125|GO:0045650|GO:0005179|GO:0045648|GO:0045893|GO:0040007|GO:0008083|GO:0060279|GO:0045578|GO:0008285|GO:0007267|GO:0071372|GO:0000082|GO:0001541|GO:0070699|GO:0002244|GO:0045944|GO:0061029|GO:0042476|GO:0060021|GO:…	NM_002192	Hs.583348	3624	75.7039	10.0693	5.93724	3.60697
A_24_P409661	2.62884	up		chr1:078557627-078557688							6973.41	1871.33	12.0234	10.629
A_24_P23921	11.4737	up	NM_001080465	chr17:36991569-36991510	C17orf98	Homo sapiens chromosome 17 open reading frame 98 (C17orf98), mRNA [NM_001080465]		NM_001080465	Hs.250182	388381	75.5184	5	5.93451	2.41425
A_23_P70328	2.37037	up	NM_018132	chr6:49460399-49460458	CENPQ	Homo sapiens centromere protein Q (CENPQ), mRNA [NM_018132]	GO:0034080|GO:0006334|GO:0005654|GO:0000278|GO:0000775|GO:0005829	NM_018132	Hs.88663	55166	3157.56	887.436	10.8855	9.64035
A_23_P87879	5.7957	up	NM_001781	chr12:9905320-9905261	CD69	Homo sapiens CD69 molecule (CD69), mRNA [NM_001781]	GO:0005887|GO:0030246|GO:0035690|GO:0009897|GO:0004888	NM_001781	Hs.208854	969	89.9574	10.0844	6.14407	3.60909
A_23_P52311	2.16014	up	NM_006951	chr10:105147370-105147429	TAF5	Homo sapiens TAF5 RNA polymerase II, TATA box binding protein (TBP)-associated factor, 100kDa (TAF5), mRNA [NM_006951]	GO:0005515|GO:0006352|GO:0010467|GO:0006368|GO:0003700|GO:0005669|GO:0006367|GO:0044212|GO:0016573|GO:0006366|GO:0005730|GO:0005634|GO:0015629|GO:0043231|GO:0033276|GO:0019048|GO:0046983|GO:0016032|GO:0005654|GO:0004402|GO:0016568	NM_006951	Hs.96103	6877	349.21	101.11	7.88998	6.77886
A_23_P360626	2.84526	up	NM_178836	chr17:17104468-17104409	PLD6	Homo sapiens phospholipase D family, member 6 (PLD6), mRNA [NM_178836]	GO:0030719|GO:0007286|GO:0005741|GO:0044281|GO:0046872|GO:0042803|GO:0016042|GO:0004519|GO:0007126|GO:0008053|GO:0034587|GO:0035755|GO:0016021|GO:0006644|GO:0006655|GO:0046474|GO:0043046	NM_178836	Hs.729079	201164	4461.13	1055.83	11.3825	9.87395
A_33_P3347055	2.28766	up		chr18:044663478-044663537							1402.07	391.899	9.75567	8.5618
A_23_P34835	2.5187	up	NM_005572	chr1:156107471-156107530	LMNA	Homo sapiens lamin A/C (LMNA), transcript variant 2, mRNA [NM_005572]	GO:0005882|GO:0005515|GO:0007077|GO:0034504|GO:0048471|GO:0005634|GO:0090343|GO:0005635|GO:0006921|GO:0005638|GO:0005829|GO:0030968|GO:0005737|GO:0035105|GO:0030334|GO:0007084|GO:0030951|GO:0071456|GO:0006915|GO:0042981|GO:0007517|GO:0005198|GO:0055015|GO:0005652|GO:0005654|GO:0000278|GO:0006987|GO:0044267	NM_005572	Hs.594444	4000	24698.2	7539.37	13.9136	12.581
A_33_P3619171	2.17257	up	NM_021127	chr18:57570691-57570750	PMAIP1	Homo sapiens phorbol-12-myristate-13-acetate-induced protein 1 (PMAIP1), mRNA [NM_021127]	GO:0005515|GO:0043331|GO:0010165|GO:0048147|GO:0005741|GO:0005634|GO:0001836|GO:0010907|GO:0005829|GO:0005739|GO:0051607|GO:1900740|GO:0043525|GO:0090200|GO:0042149|GO:0032461|GO:0043029|GO:0009411|GO:0046902|GO:0043065|GO:0006919|GO:0072593|GO:0071456|GO:0006915|GO:2001244|GO:0097193|GO:0006974|GO:0043280|GO:0010917|GO:0072332|GO:0043517|GO:0010498	NM_021127	Hs.96	5366	3419.53	1055.08	10.9914	9.87196
A_23_P111929	3.71372	up	NM_016023	chr8:92090690-92090749	OTUD6B	Homo sapiens OTU domain containing 6B (OTUD6B), transcript variant 1, mRNA [NM_016023]	GO:0006508|GO:0008234	NM_016023	Hs.30532	51633	249.673	40.7554	7.46329	5.57042
A_33_P3408762	3.12876	up	NM_001282625	chr1:156106099-156106158	LMNA	Homo sapiens lamin A/C (LMNA), transcript variant 6, mRNA [NM_001282625]	GO:0005882|GO:0005515|GO:0007077|GO:0034504|GO:0048471|GO:0005634|GO:0090343|GO:0005635|GO:0006921|GO:0005638|GO:0005829|GO:0030968|GO:0005737|GO:0035105|GO:0030334|GO:0007084|GO:0030951|GO:0071456|GO:0006915|GO:0042981|GO:0007517|GO:0005198|GO:0055015|GO:0005652|GO:0005654|GO:0000278|GO:0006987|GO:0044267	NM_001282625	Hs.594444	4000	8184.12	1854.05	12.2652	10.6196
A_23_P101093	2.25328	up	NM_016429	chr17:46105838-46103783	COPZ2	Homo sapiens coatomer protein complex, subunit zeta 2 (COPZ2), mRNA [NM_016429]	GO:0005801|GO:0030126|GO:0016192|GO:0006886	NM_016429	Hs.408434	51226	792.585	221.806	8.97867	7.80664
A_32_P12994	13.4091	up	NR_034128	chr2:114764618-114764677	LOC440900	Homo sapiens uncharacterized LOC440900 (LOC440900), long non-coding RNA [NR_034128]		NR_034128	Hs.662205	440900	91.0179	5	6.15939	2.41425
A_23_P113613	3.72077	up	NM_022842	chr3:45123898-45123839	CDCP1	Homo sapiens CUB domain containing protein 1 (CDCP1), transcript variant 1, mRNA [NM_022842]	GO:0005886|GO:0005576|GO:0016021	NM_022842	Hs.476093	64866	9747.3	1854.73	12.5162	10.6206
A_23_P101351	2.8793	up	NM_024106	chr19:9639038-9638979	ZNF426	Homo sapiens zinc finger protein 426 (ZNF426), mRNA [NM_024106]	GO:0006355|GO:0005634|GO:0003677|GO:0046872|GO:0006351	NM_024106	Hs.594011	79088	375.622	79.2018	7.98865	6.46293
A_24_P345846	2.31224	up	NM_058172	chr4:80954642-80952804	ANTXR2	Homo sapiens anthrax toxin receptor 2 (ANTXR2), transcript variant 1, mRNA [NM_058172]	GO:0005515|GO:0022414|GO:0005886|GO:0005789|GO:0005576|GO:0004872|GO:0016021|GO:0046872	NM_058172	Hs.162963	118429	80.8268	23.5583	6.02156	4.81226
A_23_P114947	2.16559	up	NM_002923	chr1:192781051-192781110	RGS2	Homo sapiens regulator of G-protein signaling 2, 24kDa (RGS2), mRNA [NM_002923]	GO:0005515|GO:0005516|GO:0045744|GO:0005886|GO:0005730|GO:0038032|GO:0007283|GO:0010519|GO:0006417|GO:0060087|GO:0005829|GO:0043547|GO:0005739|GO:0010614|GO:0005737|GO:0007049|GO:0008277|GO:0060452|GO:0050873|GO:0043407|GO:0009898|GO:0055119|GO:0071877|GO:0005096	NM_002923	Hs.78944	5997	10825.6	3673.12	12.6665	11.5517
A_23_P110184	2.28757	up	NM_006745	chr4:166263190-166263249	MSMO1	Homo sapiens methylsterol monooxygenase 1 (MSMO1), transcript variant 1, mRNA [NM_006745]	GO:0006695|GO:0005886|GO:0005506|GO:0005783|GO:0006631|GO:0005789|GO:0006633|GO:0044281|GO:0016021|GO:0008202|GO:0000254	NM_006745	Hs.105269	6307	1024.93	280.758	9.32155	8.12774
A_23_P303155	2.23491	up	NM_032824	chr2:112874089-112874148	TMEM87B	Homo sapiens transmembrane protein 87B (TMEM87B), mRNA [NM_032824]	GO:0016021	NM_032824	Hs.656298	84910	651.853	184.464	8.71697	7.55676
A_33_P3336242	2.14454	up	NM_001256869	chr8:11990099-11990040	USP17L7	Homo sapiens ubiquitin specific peptidase 17-like family member 7 (USP17L7), mRNA [NM_001256869]	GO:0006511|GO:0005783|GO:0005634|GO:0004221	NM_001256869	Hs.741132	392197	330.745	96.8082	7.8211	6.72043
A_23_P59988	2.56624	up	NM_054028	chr8:11189505-11189564	SLC35G5	Homo sapiens solute carrier family 35, member G5 (SLC35G5), mRNA [NM_054028]	GO:0016021	NM_054028	Hs.458397	83650	100.866	25.6803	6.29962	4.93997
A_32_P194264	4.5456	up	NM_001008708	chr2:54001454-54001513	CHAC2	Homo sapiens ChaC, cation transport regulator homolog 2 (E. coli) (CHAC2), mRNA [NM_001008708]	GO:0008150|GO:0003674|GO:0005575	NM_001008708	Hs.585944	494143	3623.22	499.799	11.0679	8.88339
A_23_P104438	3.74117	up	NM_032578	chr10:69970993-69971052	MYPN	Homo sapiens myopalladin (MYPN), transcript variant 1, mRNA [NM_032578]	GO:0008092|GO:0005515|GO:0051371|GO:0030018|GO:0017124|GO:0015630|GO:0045214|GO:0005634|GO:0003779|GO:0031674	NM_032578	Hs.55205	84665	479.783	76.4624	8.3156	6.41211
A_23_P98183	2.64511	up	NM_005343	chr11:533812-533600	HRAS	Homo sapiens Harvey rat sarcoma viral oncogene homolog (HRAS), transcript variant 1, mRNA [NM_005343]	GO:0005515|GO:0034259|GO:0046330|GO:2000251|GO:0050900|GO:0032855|GO:0043524|GO:1900029|GO:0007173|GO:0006935|GO:0007411|GO:0000165|GO:0048169|GO:0009887|GO:0070374|GO:0050679|GO:0005794|GO:0030335|GO:0045740|GO:0006897|GO:0008543|GO:0008542|GO:0032228|GO:0045087|GO:0035176|GO:0051146|GO:0038095|GO:0090398|GO:0008286|GO:2000630|GO:0048471|GO:0007093|GO:0008284|GO:0008285|GO:0030036|GO:0005886|GO:…	NM_005343	Hs.37003	3265	1302.46	306.213	9.65427	8.25094
A_23_P113393	4.46856	up	NM_017413	chrX:128779470-128779411	APLN	Homo sapiens apelin (APLN), mRNA [NM_017413]	GO:0048471|GO:0008284|GO:0005102|GO:0005576|GO:0045776|GO:0005615|GO:0031704|GO:0007165|GO:0043576|GO:0006955|GO:0005179|GO:0007595|GO:0045906|GO:0002026|GO:0042756|GO:0045909|GO:0051461|GO:0031652|GO:0051466|GO:0042327	NM_017413	Hs.303084	8862	183.926	25.4207	7.08201	4.9222
A_23_P112412	2.043	up	NM_017746	chr9:103064570-103064511	TEX10	Homo sapiens testis expressed 10 (TEX10), transcript variant 1, mRNA [NM_017746]	GO:0005515|GO:0031965|GO:0005737|GO:0071339|GO:0005730|GO:0016021	NM_017746	Hs.494648	54881	8949.45	3198.58	12.3993	11.3686
A_24_P154948	4.40982	up	NM_002047	chr7:30665891-30668190	GARS	Homo sapiens glycyl-tRNA synthetase (GARS), mRNA [NM_002047]	GO:0010467|GO:0008219|GO:0005737|GO:0015966|GO:0005759|GO:0046983|GO:0030141|GO:0005524|GO:0006426|GO:0006418|GO:0005829|GO:0004820	NM_002047	Hs.404321	2617	6894.83	1051.58	12.0072	9.86645
A_23_P110288	2.73008	up	NM_024751	chr4:106744140-106744199	GSTCD	Homo sapiens glutathione S-transferase, C-terminal domain containing (GSTCD), transcript variant 2, mRNA [NM_024751]	GO:0005515|GO:0008150|GO:0003674|GO:0005575	NM_024751	Hs.161429	79807	37.1664	10.258	5.07945	3.63051
A_23_P103775	3.33031	up	NM_032270	chr1:90180324-90180383	LRRC8C	Homo sapiens leucine rich repeat containing 8 family, member C (LRRC8C), mRNA [NM_032270]	GO:0005789|GO:0016021	NM_032270	Hs.412836	84230	1605.6	294.699	9.93423	8.19858
A_33_P3278303	2.08567	up		chr21:039618944-039618885							13187.7	4628.28	12.9491	11.8886
A_23_P89665	2.72952	up	NM_002279	chr17:39520119-39520060	KRT33B	Homo sapiens keratin 33B (KRT33B), mRNA [NM_002279]	GO:0005882|GO:0005198	NM_002279	Hs.32950	3884	13.4426	5	3.8629	2.41425
A_33_P3231156	3.74191	up		chr16:056682743-056682802							2624.35	438.61	10.6106	8.70685
A_33_P3418942	2.02939	up	NM_007006	chr16:56481803-56481744	NUDT21	Homo sapiens nudix (nucleoside diphosphate linked moiety X)-type motif 21 (NUDT21), mRNA [NM_007006]	GO:0005515|GO:0006397|GO:0008380|GO:0010467|GO:0006369|GO:0006378|GO:0005813|GO:0051262|GO:0042826|GO:0006366|GO:0003723|GO:0031124|GO:0005634|GO:0003729|GO:0042803|GO:0042382|GO:0016787|GO:0000398|GO:0017091|GO:0005654|GO:0005849	NM_007006	Hs.528834	11051	3008.24	997.074	10.813	9.79192
A_33_P3391905	2.55557	up	NR_002784	chrX:027478385-027478326	SMEK3P	Homo sapiens SMEK homolog 3, suppressor of mek1 (Dictyostelium) pseudogene (SMEK3P), non-coding RNA [NR_002784]		NR_002784	Hs.350673	139420	12.3973	5	3.76789	2.41425
A_23_P10385	2.54353	up	NM_016448	chr1:212277852-212277911	DTL	Homo sapiens denticleless E3 ubiquitin protein ligase homolog (Drosophila) (DTL), transcript variant 1, mRNA [NM_016448]	GO:0000209|GO:0005515|GO:0006511|GO:0031965|GO:0004842|GO:0005813|GO:0006513|GO:0005694|GO:0031572|GO:0005634|GO:0019985|GO:0006974|GO:0006260|GO:0005737|GO:0051726|GO:0031465|GO:0031464|GO:0009411	NM_016448	Hs.656473	51514	1771.67	444.24	10.0702	8.72332
A_23_P83838	2.31721	up	NM_004056	chr8:61102510-61102451	CA8	Homo sapiens carbonic anhydrase VIII (CA8), mRNA [NM_004056]	GO:0005737|GO:0048015|GO:0008270|GO:0004089|GO:0006730	NM_004056	Hs.654388	767	9854.17	3100.09	12.5342	11.3218
A_23_P319626	6.89212	up	NM_001420	chr19:11563156-11563097	ELAVL3	Homo sapiens ELAV like neuron-specific RNA binding protein 3 (ELAVL3), transcript variant 1, mRNA [NM_001420]	GO:0000166|GO:0017091|GO:0030154|GO:0007399	NM_001420	Hs.1701	1995	41.2723	5	5.19919	2.41425
A_24_P263910	2.27197	up	AK090420	chr14:50466711-50466652	C14orf182	chromosome 14 open reading frame 182 [Source:HGNC Symbol;Acc:27503] [ENST00000529902]			Hs.660867	283551	28.9368	9.89491	4.76445	3.58051
A_33_P3212630	10.4921	up	NM_018088	chr12:8374477-8374418	FAM90A1	Homo sapiens family with sequence similarity 90, member A1 (FAM90A1), mRNA [NM_018088]	GO:0008270|GO:0003676	NM_018088	Hs.196086	55138	943.987	49.0228	9.21055	5.81932
A_24_P159648	2.29857	up	NM_006340	chr17:79078484-79079905	BAIAP2	Homo sapiens BAI1-associated protein 2 (BAIAP2), transcript variant 3, mRNA [NM_006340]	GO:0008286|GO:0005515|GO:0043005|GO:0017124|GO:0030054|GO:0005886|GO:0008360|GO:0005634|GO:0007409|GO:0030175|GO:0015629|GO:0005829|GO:0042802|GO:0009617|GO:0005737|GO:0048167|GO:0032956|GO:0046847|GO:0051764|GO:0070064|GO:0051017|GO:0008093|GO:0005730|GO:0008022|GO:0001726|GO:0016358|GO:0045087|GO:0038096	NM_006340	Hs.128316	10458	820.101	223.353	9.01803	7.81729
A_23_P210131	2.03339	up		chr2:96657375-96657316	LOC100996862	ankyrin repeat domain 36C [Source:HGNC Symbol;Acc:32946] [ENST00000528268]		XM_005276213		100996862	142.304	45.5497	6.73716	5.71328
A_33_P3242099	2.13421	up	NM_203459	chr1:200822485-200822544	CAMSAP2	Homo sapiens calmodulin regulated spectrin-associated protein family, member 2 (CAMSAP2), mRNA [NM_203459]	GO:0005515|GO:0005813|GO:0005737|GO:0051011|GO:0005874|GO:0000226|GO:0033043	NM_203459	Hs.23585	23271	793.407	235.343	8.97973	7.88603
A_23_P340822	2.64955	up	NM_152784	chr19:5776248-5776307	CATSPERD	Homo sapiens catsper channel auxiliary subunit delta (CATSPERD), mRNA [NM_152784]	GO:0007338|GO:0035036|GO:0060170|GO:0005886|GO:0001539|GO:0036128|GO:0007275|GO:0030317|GO:0007283|GO:0030154|GO:0032504	NM_152784	Hs.631842	257062	12.9538	5	3.81999	2.41425
A_24_P376129	7.48949	up	AK056190	chr9:117240660-117240601	DFNB31	deafness, autosomal recessive 31 [Source:HGNC Symbol;Acc:16361] [ENST00000374057]	GO:0005515|GO:0005929|GO:0005737|GO:0060122|GO:0002142|GO:0001895|GO:0007605|GO:0005884|GO:0032420|GO:0050953|GO:0030426		Hs.93836	25861	327.8	25.1547	7.81058	4.90571
A_33_P3406245	5.34266	up	NM_005681	chr1:222742915-222742856	TAF1A	Homo sapiens TATA box binding protein (TBP)-associated factor, RNA polymerase I, A, 48kDa (TAF1A), transcript variant 1, mRNA [NM_005681]	GO:0005515|GO:0010467|GO:0006355|GO:0006366|GO:0006363|GO:0006362|GO:0006361|GO:0000120|GO:0006360|GO:0005654|GO:0003677	NM_005681	Hs.153088	9015	604.582	64.9175	8.6106	6.19304
A_33_P3299309	2.082	up	NM_001136136	chr19:55898336-55898395	RPL28	Homo sapiens ribosomal protein L28 (RPL28), transcript variant 4, mRNA [NM_001136136]	GO:0005515|GO:0010467|GO:0003735|GO:0016070|GO:0016071|GO:0019083|GO:0003723|GO:0006614|GO:0019058|GO:0006415|GO:0006412|GO:0006413|GO:0005829|GO:0006414|GO:0005737|GO:0000184|GO:0016032|GO:0022625|GO:0044267	NM_001136136	Hs.652114	6158	30.5904	11.2896	4.82921	3.77124
A_23_P414713	4.42783	up	NM_032423	chr19:52921177-52921236	ZNF528	Homo sapiens zinc finger protein 528 (ZNF528), mRNA [NM_032423]	GO:0006355|GO:0005634|GO:0003677|GO:0046872|GO:0006351	NM_032423	Hs.662043	84436	38.7605	6.2014	5.12336	2.97676
A_23_P138881	2.14208	up	NM_001104	chr11:66329598-66329745	ACTN3	Homo sapiens actinin, alpha 3 (ACTN3), transcript variant 1, mRNA [NM_001104]	GO:0005515|GO:0030049|GO:0005884|GO:0005509|GO:0003779|GO:0042981|GO:0042803|GO:0005829|GO:0031143|GO:0005178|GO:0048041|GO:0008307|GO:0005925	NM_001104	Hs.654432	89	115.749	35.0312	6.46921	5.3702
A_33_P3355688	4.12487	up	AK124375	chr16:50640700-50640641		Homo sapiens cDNA FLJ42384 fis, clone UTERU2037361. [AK124375]					22.4946	5	4.4586	2.41425
A_23_P23966	2.29354	up	NM_153034	chr10:48373505-48373564	ZNF488	Homo sapiens zinc finger protein 488 (ZNF488), mRNA [NM_153034]	GO:0005515|GO:0006366|GO:0006357|GO:0048714|GO:0014003|GO:0000981|GO:0005634|GO:0045892|GO:0003677|GO:0046872	NM_153034	Hs.27788	118738	355.287	96.298	7.9119	6.71432
A_24_P42501	2.86916	up	NM_001037171	chrX:23740101-23740042	ACOT9	Homo sapiens acyl-CoA thioesterase 9 (ACOT9), transcript variant 1, mRNA [NM_001037171]	GO:0005739|GO:0006637|GO:0003986	NM_001037171	Hs.298885	23597	4054.17	943.632	11.2366	9.71599
A_23_P104318	2.18583	up	NM_019058	chr10:74035363-74035422	DDIT4	Homo sapiens DNA-damage-inducible transcript 4 (DDIT4), mRNA [NM_019058]	GO:0010741|GO:0001666|GO:0048011|GO:0032007|GO:0008283|GO:0072593|GO:0043241|GO:0010801|GO:0005829|GO:0005622|GO:0005739|GO:0071889|GO:0042771|GO:0051607|GO:0005737|GO:0007420|GO:0033137|GO:0030182|GO:0045820|GO:0001764	NM_019058	Hs.744875	54541	5951.94	1904.88	11.7831	10.6549
A_23_P44207	2.58183	up	NM_130767	chr5:80626341-80626282	ACOT12	Homo sapiens acyl-CoA thioesterase 12 (ACOT12), mRNA [NM_130767]	GO:0006637|GO:0006090|GO:0006631|GO:0003986|GO:0006084|GO:0005524|GO:0008289|GO:0005829	NM_130767	Hs.591756	134526	53.2819	14.4874	5.50353	4.13513
A_32_P91250	2.11879	up	NM_003347	chr22:21947172-21947231	UBE2L3	Homo sapiens ubiquitin-conjugating enzyme E2L 3 (UBE2L3), transcript variant 1, mRNA [NM_003347]	GO:0000209|GO:0005515|GO:0006511|GO:0004842|GO:0006355|GO:0016567|GO:0008283|GO:0003713|GO:0000151|GO:0005634|GO:0005524|GO:0006351|GO:0071385|GO:0005737|GO:0070979|GO:0071383|GO:0019899|GO:0031625|GO:0006464	NM_003347	Hs.108104	7332	4644.99	1545.68	11.4415	10.3583
A_23_P38271	2.32137	up	NM_017534	chr17:10424632-10424573	MYH2	Homo sapiens myosin, heavy chain 2, skeletal muscle, adult (MYH2), transcript variant 1, mRNA [NM_017534]	GO:0005515|GO:0014823|GO:0005516|GO:0005826|GO:0030049|GO:0005794|GO:0005730|GO:0003779|GO:0005634|GO:0030016|GO:0030017|GO:0005524|GO:0005829|GO:0043234|GO:0032982|GO:0000146|GO:0006936|GO:0045087|GO:0001778|GO:0005859|GO:0008307|GO:0038096|GO:0031672|GO:0005925	NM_017534	Hs.667534	4620	10.9583	5	3.62922	2.41425
A_23_P111672	7.22389	up	NM_152829	chr7:115898128-115898187	TES	Homo sapiens testis derived transcript (3 LIM domains) (TES), transcript variant 2, mRNA [NM_152829]	GO:0043234|GO:0005737|GO:0030054|GO:0008285|GO:0005886|GO:0008270|GO:0005925	NM_152829	Hs.592286	26136	6002.98	523.944	11.7939	8.94111
A_23_P135769	2.73655	up	NM_001101	chr7:5567240-5567181	ACTB	Homo sapiens actin, beta (ACTB), mRNA [NM_001101]	GO:0005515|GO:0050998|GO:0030424|GO:0006928|GO:0005829|GO:0005737|GO:0007411|GO:0006457|GO:0035267|GO:0005856|GO:0070062|GO:0019901|GO:0034329|GO:0014069|GO:0005524|GO:0030957|GO:0045216|GO:0070688|GO:0007596|GO:0030529|GO:0045087|GO:0005200|GO:0051084|GO:0030863|GO:0019894|GO:0038096|GO:0044267|GO:0034332	NM_001101	Hs.520640	60	91081.2	29296.8	16.1032	14.6509
A_24_P230176	2.44734	up	NM_199287	chr17:79640236-79640295	CCDC137	Homo sapiens coiled-coil domain containing 137 (CCDC137), mRNA [NM_199287]		NM_199287	Hs.744125	339230	1089.39	276.078	9.39726	8.10605
A_23_P113283	2.51202	up	NM_022470	chr3:178742220-178742161	ZMAT3	Homo sapiens zinc finger, matrin-type 3 (ZMAT3), transcript variant 1, mRNA [NM_022470]	GO:0005515|GO:0003723|GO:0005730|GO:0006915|GO:0008270|GO:0015031|GO:0040008|GO:0006974	NM_022470	Hs.371609	64393	295.281	73.0002	7.67762	6.34877
A_23_P411296	2.35316	up	NM_005194	chr20:48808989-48809048	CEBPB	Homo sapiens CCAAT/enhancer binding protein (C/EBP), beta (CEBPB), transcript variant 1, mRNA [NM_005194]	GO:0005515|GO:0000790|GO:0034976|GO:0003700|GO:0006366|GO:0003705|GO:0005634|GO:0045408|GO:0035259|GO:0016363|GO:0042803|GO:0005737|GO:0006955|GO:0060644|GO:0006954|GO:0071230|GO:0030182|GO:0032496|GO:0006355|GO:0043066|GO:0046982|GO:0001892|GO:0006953|GO:0003677|GO:0045669|GO:0043565|GO:0033598|GO:0001077|GO:0050873|GO:0045892|GO:0008134	NM_005194	Hs.719041	1051	63789.4	22896.6	15.4811	14.2465
A_23_P354791	3.07502	up	NM_182964	chr11:20124939-20125241	NAV2	Homo sapiens neuron navigator 2 (NAV2), transcript variant 1, mRNA [NM_182964]	GO:0007608|GO:0021554|GO:0007605|GO:0004386|GO:0007626|GO:0005634|GO:0021564|GO:0005614|GO:0008201|GO:0005524|GO:0003025|GO:0021563	NM_182964	Hs.502116	89797	33.4255	8.32304	4.94833	3.32773
A_23_P1691	25.1736	up	NM_002421	chr11:102660756-102660697	MMP1	Homo sapiens matrix metallopeptidase 1 (interstitial collagenase) (MMP1), transcript variant 1, mRNA [NM_002421]	GO:0005509|GO:0005578|GO:0005576|GO:0050900|GO:0022617|GO:0007596|GO:0030198|GO:0019048|GO:0030574|GO:0006508|GO:0008270|GO:0004222|GO:0044267	NM_002421	Hs.83169	4312	1577.53	32.2493	9.91406	5.26022
A_23_P329198	2.07941	up	NM_001031716	chr2:192551555-192551614	NABP1	Homo sapiens nucleic acid binding protein 1 (NABP1), transcript variant 1, mRNA [NM_001031716]	GO:0007093|GO:0006281|GO:0003697|GO:0000724|GO:0010212|GO:0003723|GO:0070876|GO:0005634|GO:0006974	NM_001031716	Hs.591610	64859	4433.14	1488.96	11.3738	10.3176
A_33_P3244369	3.76037	up	BX646214	chr9:42494551-42494610		DKFZp781P0460_r1 781 (synonym: hlcc4) Homo sapiens cDNA clone DKFZp781P0460 5', mRNA sequence [BX646214]			Hs.648146		92.1466	15.856	6.17794	4.26706
A_23_P148475	2.39913	up	NM_012310	chrX:69640147-69640206	KIF4A	Homo sapiens kinesin family member 4A (KIF4A), mRNA [NM_012310]	GO:0008017|GO:0005871|GO:0006996|GO:0005694|GO:0005730|GO:0030496|GO:0005634|GO:0003777|GO:0003677|GO:0005524|GO:0016363|GO:0005829|GO:0019886|GO:0005737|GO:0007596|GO:0007411|GO:0005876|GO:0008089|GO:0007018	NM_012310	Hs.648326	24137	1109.26	287.433	9.42535	8.16284
A_32_P135902	2.5251	up	NM_001416	chr17:7480389-7480448	EIF4A1	Homo sapiens eukaryotic translation initiation factor 4A1 (EIF4A1), transcript variant 1, mRNA [NM_001416]	GO:0000339|GO:0003725|GO:0005515|GO:0008026|GO:0010467|GO:0016281|GO:0016070|GO:0016071|GO:0019221|GO:0004386|GO:0003743|GO:0003729|GO:0005524|GO:0006412|GO:0006413|GO:0005829|GO:0019048|GO:0044267|GO:0008135|GO:0000289|GO:0000288	NM_001416	Hs.129673	1973	18568.3	5473.36	13.4663	12.13
A_33_P3304501	2.10016	up	NM_001265	chr13:28536361-28536302	CDX2	Homo sapiens caudal type homeobox 2 (CDX2), mRNA [NM_001265]	GO:0060711|GO:0000794|GO:0000976|GO:0001568|GO:0003700|GO:0006366|GO:0003714|GO:0045597|GO:0008333|GO:0000122|GO:0001829|GO:0009952|GO:0045197|GO:0017053|GO:0009887|GO:0035019	NM_001265	Hs.174249	1045	95.286	30.0088	6.22491	5.15441
A_24_P253003	4.82457	up	NM_004626	chr11:75897645-75897586	WNT11	Homo sapiens wingless-type MMTV integration site family, member 11 (WNT11), mRNA [NM_004626]	GO:0030308|GO:0030325|GO:0044212|GO:0071300|GO:0048706|GO:0032915|GO:0061101|GO:0048844|GO:0030282|GO:0060675|GO:0005615|GO:0005109|GO:0005737|GO:0090037|GO:0070830|GO:0072177|GO:0030182|GO:0045860|GO:0060548|GO:0060021|GO:0090090|GO:0060070|GO:0072201|GO:0030336|GO:0043066|GO:0030335|GO:0043065|GO:0060412|GO:0005578|GO:0090272|GO:0005576|GO:0030295|GO:0003151|GO:0001649|GO:0010628|GO:0005099|GO:…	NM_004626	Hs.108219	7481	133.575	17.1227	6.65728	4.38688
A_33_P3394554	4.13745	up	NM_001098376	chr1:13424228-13424287	PRAMEF15	Homo sapiens PRAME family member 15 (PRAMEF15), mRNA [NM_001098376]	GO:0043066|GO:0008284|GO:0048387|GO:0045596|GO:0042974|GO:0045892	NM_001098376	Hs.551617	653619	22.5975	5	4.46299	2.41425
A_33_P3273125	2.05988	up	NR_026810	chr17:16692558-16692616	FAM106CP	Homo sapiens family with sequence similarity 106, member C, pseudogene (FAM106CP), non-coding RNA [NR_026810]		NR_026810	Hs.712114	100129396	18.5702	7.48281	4.23905	3.19649
A_33_P3280549	2.78333	up		chr1:155815540-155815599							2114.91	486.205	10.3254	8.84858
A_23_P51787	3.3699	up	NM_000036	chr1:115216274-115215849	AMPD1	Homo sapiens adenosine monophosphate deaminase 1 (AMPD1), transcript variant 1, mRNA [NM_000036]	GO:0003876|GO:0010033|GO:0006144|GO:0032264|GO:0043101|GO:0055086|GO:0044281|GO:0046872|GO:0032036|GO:0005829	NM_000036	Hs.89570	270	17.3804	5	4.16695	2.41425
A_33_P3646051	5.83776	up	AK094324	chr19:37294755-37294814	ZNF790-AS1	Homo sapiens cDNA FLJ37005 fis, clone BRACE2009122. [AK094324]			Hs.570010	284408	176.599	18.2713	7.02039	4.47498
A_33_P3379701	6.31188	up	BC017346	chr5:114516475-114516534	TRIM36	Homo sapiens tripartite motif-containing 36, mRNA (cDNA clone IMAGE:5015503). [BC017346]	GO:0004842|GO:0001669|GO:0051726|GO:0008270|GO:0007340|GO:0005856		Hs.638953	55521	258.596	24.1542	7.50483	4.84676
A_33_P3289227	2.77843	up	NM_003462	chr1:38032374-38032433	DNALI1	Homo sapiens dynein, axonemal, light intermediate chain 1 (DNALI1), mRNA [NM_003462]	GO:0007338|GO:0005515|GO:0005737|GO:0005930|GO:0006928|GO:0005858|GO:0003777	NM_003462	Hs.406050	7802	13.7184	5	3.88852	2.41425
A_23_P119337	2.40067	up	NM_012068	chr19:50436754-50436813	ATF5	Homo sapiens activating transcription factor 5 (ATF5), transcript variant 1, mRNA [NM_012068]	GO:0005515|GO:0005667|GO:0021891|GO:0043066|GO:0003700|GO:0006357|GO:0003714|GO:0005730|GO:0005634|GO:0009791|GO:0006351|GO:0048712|GO:0043565|GO:0005737|GO:0035264|GO:0031072	NM_012068	Hs.9754	22809	713.996	187.244	8.83981	7.57637
A_23_P423864	2.03993	up	NM_198040	chr1:33789459-33789400	PHC2	Homo sapiens polyhomeotic homolog 2 (Drosophila) (PHC2), transcript variant 1, mRNA [NM_198040]	GO:0035102|GO:0031519|GO:0005515|GO:0005730|GO:0008270|GO:0007275|GO:0005634|GO:0007283|GO:0003677	NM_198040	Hs.524271	1912	8803.75	3133.98	12.3669	11.3383
A_24_P135406	4.16617	up	NM_017634	chr8:25290129-25290070	KCTD9	Homo sapiens potassium channel tetramerization domain containing 9 (KCTD9), mRNA [NM_017634]	GO:0051260	NM_017634	Hs.72071	54793	1325.06	192.287	9.67637	7.61764
A_23_P324327	2.1746	up	NM_016235	chr16:19870688-19870629	GPRC5B	Homo sapiens G protein-coupled receptor, family C, group 5, member B (GPRC5B), mRNA [NM_016235]	GO:0005794|GO:0005886|GO:0004930|GO:0010976|GO:0005730|GO:0007626|GO:0005634|GO:0016021|GO:0030659|GO:0070062|GO:0043231	NM_016235	Hs.148685	51704	3811.32	1184.82	11.1465	10.0258
A_23_P152838	4.81939	up	NM_002985	chr17:34199391-34199332	CCL5	Homo sapiens chemokine (C-C motif) ligand 5 (CCL5), transcript variant 1, mRNA [NM_002985]	GO:0005515|GO:0051928|GO:0006887|GO:0043621|GO:0005615|GO:0042803|GO:0043623|GO:0031726|GO:0030298|GO:0006935|GO:0070100|GO:0000165|GO:0031729|GO:0031663|GO:0045070|GO:0045071|GO:0031584|GO:0008009|GO:0070098|GO:0045744|GO:0030335|GO:0042531|GO:0009636|GO:0014068|GO:0042056|GO:0045785|GO:0043922|GO:0016004|GO:0045089|GO:0048245|GO:0010759|GO:0043491|GO:0048246|GO:0042119|GO:0031730|GO:0007267|GO:…	NM_002985	Hs.514821	6352	1175.05	145.243	9.50742	7.23857
A_24_P128312	2.28347	up	NM_007135	chr9:130207248-130207307	ZNF79	Homo sapiens zinc finger protein 79 (ZNF79), transcript variant 1, mRNA [NM_007135]	GO:0008150|GO:0003674|GO:0006355|GO:0005634|GO:0003677|GO:0046872|GO:0006351	NM_007135	Hs.522399	7633	588.464	161.988	8.57488	7.38366
A_23_P96542	2.59441	up	NM_001017980	chrX:150573488-150573547	VMA21	Homo sapiens VMA21 vacuolar H+-ATPase homolog (S. cerevisiae) (VMA21), mRNA [NM_001017980]	GO:0070072|GO:0030127|GO:0033116|GO:0005789|GO:0016021|GO:0005764	NM_001017980	Hs.58633	203547	4816.35	1264.38	11.4899	10.1145
A_23_P58102	2.51696	up	NM_015004	chr3:45038715-45043059	EXOSC7	Homo sapiens exosome component 7 (EXOSC7), transcript variant 1, mRNA [NM_015004]	GO:0005515|GO:0010467|GO:0016070|GO:0016071|GO:0003723|GO:0006364|GO:0005730|GO:0043928|GO:0004532|GO:0000178|GO:0005829|GO:0006401|GO:0000175|GO:0000288	NM_015004	Hs.719958	23016	2292.45	593.892	10.4393	9.10757
A_33_P3718734	4.38297	up	XR_249384	chr3:42815071-42815127		PREDICTED: Homo sapiens uncharacterized LOC729083 (LOC729083), misc_RNA [XR_249384]		XR_249384	Hs.713395		46.2741	7.52626	5.33556	3.20365
A_33_P3359373	3.64869	up	BC121000	chr9:135786685-135786626	TSC1	tuberous sclerosis 1 [Source:HGNC Symbol;Acc:12362] [ENST00000403810]	GO:0045859|GO:0005515|GO:0008286|GO:0017148|GO:0032007|GO:0008285|GO:0021987|GO:0005884|GO:0051492|GO:0051087|GO:0051894|GO:0051291|GO:0043231|GO:0005829|GO:0030426|GO:0006407|GO:0005737|GO:0007050|GO:0055007|GO:0006813|GO:0005938|GO:0030695|GO:0032868|GO:0001822|GO:0042552|GO:0050821|GO:0001843|GO:0032862|GO:0006417|GO:0030027|GO:0032794|GO:0043234|GO:0021766|GO:0045792|GO:0047485|GO:0033596|GO:…		Hs.370854	7248	72.8299	13.42	5.88906	4.02168
A_24_P135193	2.72413	up	NM_018314	chr11:18586542-18586483	UEVLD	Homo sapiens UEV and lactate/malate dehyrogenase domains (UEVLD), transcript variant 2, mRNA [NM_018314]	GO:0044262|GO:0015031|GO:0006464|GO:0016616	NM_018314	Hs.407991	55293	215.853	49.9991	7.2884	5.8426
A_24_P23522	2.859	up	NM_182529	chr7:108204772-108204713	THAP5	Homo sapiens THAP domain containing 5 (THAP5), transcript variant 2, mRNA [NM_182529]	GO:0007049|GO:0005634|GO:0045786|GO:0002020|GO:0003677|GO:0046872	NM_182529	Hs.707689	168451	370.735	78.6017	7.9703	6.45479
A_33_P3246997	4.26666	up	BC056409	chr17:48814662-48814721	LUC7L3	LUC7-like 3 (S. cerevisiae) [Source:HGNC Symbol;Acc:24309] [ENST00000311571]	GO:0008380|GO:0005515|GO:0016607|GO:0005886|GO:0006376|GO:0005730|GO:0005634|GO:0003729|GO:0005925|GO:0003677|GO:0005685		Hs.130293	51747	110.586	16.4147	6.41211	4.31901
A_33_P3277883	2.01756	up	NR_033828	chr4:7035198-7035139	LOC100129931	Homo sapiens uncharacterized LOC100129931 (LOC100129931), long non-coding RNA [NR_033828]		NR_033828	Hs.707753	100129931	15.2393	6.29429	4.00731	2.9947
A_33_P3286218	2.05874	up	NR_002771	chr1:64014962-64015021	DLEU2L	Homo sapiens deleted in lymphocytic leukemia 2-like (DLEU2L), non-coding RNA [NR_002771]		NR_002771	Hs.659291	79469	207.258	64.4852	7.22804	6.18628
A_23_P118246	3.50512	up	NM_016095	chr16:85711713-85711654	GINS2	Homo sapiens GINS complex subunit 2 (Psf2 homolog) (GINS2), mRNA [NM_016095]	GO:0005515|GO:0006271|GO:0005654|GO:0000278	NM_016095	Hs.433180	51659	3093.91	563.885	10.8548	9.04536
A_23_P11160	2.09417	up	NM_024597	chrX:135299676-135299617	MAP7D3	Homo sapiens MAP7 domain containing 3 (MAP7D3), transcript variant 1, mRNA [NM_024597]	GO:0005813|GO:0005737|GO:0005874|GO:0005819|GO:0005730|GO:0000226|GO:0005634	NM_024597	Hs.446275	79649	955.566	286.533	9.22245	8.15607
A_23_P86283	3.12386	up	NM_006762	chr1:31205902-31205843	LAPTM5	Homo sapiens lysosomal protein transmembrane 5 (LAPTM5), mRNA [NM_006762]	GO:0005887|GO:0006810|GO:0005765|GO:0005764	NM_006762	Hs.371021	7805	58.1246	12.8383	5.60262	3.95929
A_23_P103476	2.30538	up	NM_013319	chr1:11346237-11346296	UBIAD1	Homo sapiens UbiA prenyltransferase domain containing 1 (UBIAD1), mRNA [NM_013319]	GO:0005515|GO:0009234|GO:0016209|GO:0031966|GO:0005783|GO:0005634|GO:0004659|GO:0006744|GO:0005737|GO:0030173|GO:0016020|GO:0005789|GO:0042371	NM_013319	Hs.522933	29914	2443.78	695.551	10.5168	9.31179
A_33_P3285893	4.81685	up	NM_001145513	chr7:29963349-29963290	SCRN1	Homo sapiens secernin 1 (SCRN1), transcript variant 1, mRNA [NM_001145513]	GO:0003674|GO:0031965|GO:0005737|GO:0006508|GO:0005634|GO:0006887|GO:0016805	NM_001145513	Hs.520740	9805	209.443	26.452	7.24591	4.97782
A_23_P162874	3.19743	up	NM_005348	chr14:102549512-102549453	HSP90AA1	Homo sapiens heat shock protein 90kDa alpha (cytosolic), class A member 1 (HSP90AA1), transcript variant 2, mRNA [NM_005348]	GO:0006986|GO:0005515|GO:0043627|GO:0009651|GO:0033160|GO:0009408|GO:0031526|GO:0045040|GO:0042803|GO:0042802|GO:0042026|GO:0000166|GO:0007411|GO:0043025|GO:0006839|GO:0017098|GO:0042470|GO:0030911|GO:0009986|GO:0019901|GO:0019903|GO:0032564|GO:0002135|GO:0002134|GO:0044325|GO:0045793|GO:0043234|GO:0045087|GO:0010659|GO:0051082|GO:0000278|GO:0038096|GO:0043005|GO:0048471|GO:0006200|GO:0005886|GO:…	NM_005348	Hs.525600	3320	21754.1	5133.28	13.7185	12.0416
A_24_P11506	2.54263	up	NM_001032998	chr2:143715219-143715278	KYNU	Homo sapiens kynureninase (KYNU), transcript variant 2, mRNA [NM_001032998]	GO:0006569|GO:0005730|GO:0005634|GO:0030429|GO:0044281|GO:0034516|GO:0043420|GO:0042803|GO:0005829|GO:0005739|GO:0097053|GO:0034641|GO:0005737|GO:0019805|GO:0019441|GO:0030170|GO:0009435|GO:0019442|GO:0034341	NM_001032998	Hs.470126	8942	15986.5	4624.21	13.2338	11.8875
A_23_P148541	2.01982	up	NM_139250	chrX:153815008-153815067	CTAG1A	Homo sapiens cancer/testis antigen 1A (CTAG1A), mRNA [NM_139250]	GO:0005515|GO:0005737	NM_139250	Hs.534310	246100	31.2888	11.8536	4.85895	3.84472
A_24_P169343	3.74778	up	NM_153698	chr9:99404109-99404050	AAED1	Homo sapiens AhpC/TSA antioxidant enzyme domain containing 1 (AAED1), mRNA [NM_153698]		NM_153698	Hs.44640	195827	4541.35	799.618	11.4113	9.50527
A_33_P3383836	3.03733	up	NM_015163	chr14:51448600-51448541	TRIM9	Homo sapiens tripartite motif containing 9 (TRIM9), transcript variant 1, mRNA [NM_015163]	GO:0004842|GO:0030054|GO:0016079|GO:0030425|GO:0042803|GO:0008021|GO:0035544|GO:0005737|GO:0045955|GO:0000149|GO:0008270|GO:0043161|GO:0005856	NM_015163	Hs.654750	114088	43.4608	10.4472	5.2605	3.6577
A_33_P3308706	6.68366	up	NM_001282659	chr11:11901729-11901788	USP47	Homo sapiens ubiquitin specific peptidase 47 (USP47), transcript variant 1, mRNA [NM_001282659]	GO:0005515|GO:0006511|GO:0043066|GO:0004843|GO:0030307|GO:0042493|GO:0006974|GO:0005737|GO:0034644|GO:0010972|GO:0071987|GO:0006284|GO:0035520|GO:0004221|GO:0043154|GO:0045892|GO:0019005	NM_001282659	Hs.577256	55031	94.384	9.24123	6.21429	3.47365
A_23_P111724	21.372	up	NM_138290	chr7:87459421-87459480	RUNDC3B	Homo sapiens RUN domain containing 3B (RUNDC3B), transcript variant 1, mRNA [NM_138290]		NM_138290	Hs.411488	154661	407.564	10.6194	8.10292	3.68527
A_23_P82523	4.68572	up	NM_000927	chr7:87138603-87135313	ABCB1	Homo sapiens ATP-binding cassette, sub-family B (MDR/TAP), member 1 (ABCB1), mRNA [NM_000927]	GO:0005515|GO:0005215|GO:0005886|GO:0009986|GO:0042493|GO:0072089|GO:0042626|GO:0044281|GO:0055085|GO:0005524|GO:0046581|GO:0008559|GO:0016324|GO:0000139|GO:0016020|GO:0000086|GO:0006855|GO:0006810|GO:0016021	NM_000927	Hs.489033	5243	156.605	20.5822	6.86271	4.63444
A_23_P117068	2.44541	up	NM_003095	chr12:96255070-96259159	SNRPF	Homo sapiens small nuclear ribonucleoprotein polypeptide F (SNRPF), mRNA [NM_003095]	GO:0005515|GO:0008380|GO:0010467|GO:0006369|GO:0016070|GO:0006366|GO:0008334|GO:0003723|GO:0031124|GO:0034660|GO:0071013|GO:0000387|GO:0005829|GO:0000398|GO:0030532|GO:0005683|GO:0005654|GO:0005681|GO:0005689	NM_003095	Hs.105465	6636	39939.9	12733.8	14.6688	13.3787
A_33_P3788772	2.42333	up	AL137458	chr2:238085757-238085816	LOC200609	Homo sapiens mRNA; cDNA DKFZp434E2221 (from clone DKFZp434E2221) [AL137458]			Hs.635880	200609	109.495	29.3237	6.40101	5.12402
A_23_P92895	2.21253	up	NM_018047	chr5:150070867-150070808	RBM22	Homo sapiens RNA binding motif protein 22 (RBM22), mRNA [NM_018047]	GO:0045292|GO:0005730|GO:0005634|GO:0090316|GO:0071013|GO:0035690|GO:0033120|GO:0046872|GO:0005737|GO:0000166|GO:0005487|GO:0000398|GO:0017069|GO:0036002|GO:0048306|GO:0000060	NM_018047	Hs.713564	55696	6100.05	1931.97	11.8187	10.673
A_33_P3231162	2.47852	up	NM_173632	chr19:58268715-58268774	ZNF776	Homo sapiens zinc finger protein 776 (ZNF776), mRNA [NM_173632]	GO:0006355|GO:0005634|GO:0003677|GO:0046872|GO:0006351	NM_173632	Hs.720254	284309	582.256	146.913	8.5618	7.25232
A_23_P390722	2.31327	up	NM_022347	chr1:179834222-179834163	TOR1AIP2	Homo sapiens torsin A interacting protein 2 (TOR1AIP2), transcript variant 1, mRNA [NM_022347]	GO:0031965|GO:0005789|GO:0016021	NM_022347	Hs.571797	163590	41.5438	13.1736	5.20753	3.9976
A_33_P3795649	2.40135	up	BC005107	chr21:44337055-44336996		endogenous retrovirus group 48, member 1 [Source:HGNC Symbol;Acc:17216] [ENST00000447535]					57.9062	16.5657	5.5967	4.33286
A_33_P3839897	4.15641	up	DW419002	chr2:122288790-122288849	RNU4ATAC	HHAGE001732 Human liver regeneration after partial hepatectomy Homo sapiens cDNA, mRNA sequence [DW419002]			Hs.689638	100151683	34.8445	6.03735	4.99843	2.94309
A_23_P202837	4.31412	up	NM_053056	chr11:69468233-69468292	CCND1	Homo sapiens cyclin D1 (CCND1), mRNA [NM_053056]	GO:0005515|GO:0043627|GO:0010165|GO:0045471|GO:0031100|GO:0030178|GO:0045737|GO:0005634|GO:0032403|GO:0005829|GO:0030968|GO:0005622|GO:0000082|GO:0030857|GO:0010039|GO:0032026|GO:0045444|GO:0033197|GO:0016538|GO:0060070|GO:0000320|GO:0051412|GO:0019901|GO:0042493|GO:0010243|GO:0006974|GO:0070141|GO:0001889|GO:0051592|GO:0033598|GO:0004672|GO:0007595|GO:0016020|GO:0000307|GO:0001934|GO:0033327|GO:…	NM_053056	Hs.523852	595	8922.06	1448.03	12.3935	10.2844
A_24_P262738	2.43414	up	NM_024050	chr19:17425175-17426778	DDA1	Homo sapiens DET1 and DDB1 associated 1 (DDA1), mRNA [NM_024050]		NM_024050	Hs.466154	79016	2055.56	545.227	10.288	9.00457
A_23_P121345	2.51086	up	NM_018138	chr3:186264732-186264673	TBCCD1	Homo sapiens TBCC domain containing 1 (TBCCD1), transcript variant 2, mRNA [NM_018138]	GO:0030334|GO:0000902|GO:0005737|GO:0051661|GO:0008360|GO:0007010|GO:0031616|GO:0003779|GO:0051684	NM_018138	Hs.518469	55171	138.721	35.2705	6.7038	5.37562
A_24_P43092	2.62814	up	NM_001008491	chr2:242282456-242283173	SEPT2	Homo sapiens septin 2 (SEPT2), transcript variant 1, mRNA [NM_001008491]	GO:0005515|GO:0031105|GO:0060170|GO:0048471|GO:0045202|GO:0005634|GO:0015629|GO:0032154|GO:0031175|GO:0007224|GO:0032880|GO:0005737|GO:0000145|GO:0030234|GO:0005938|GO:0009986|GO:0005819|GO:0005730|GO:0030496|GO:0002036|GO:0005525|GO:0042384|GO:0007067|GO:0032947|GO:0000777|GO:0051301	NM_001008491	Hs.721234	4735	1547.69	371.296	9.89344	8.4994
A_23_P142849	2.51684	up	NM_005168	chr2:151325166-151325107	RND3	Homo sapiens Rho family GTPase 3 (RND3), transcript variant 2, mRNA [NM_005168]	GO:0006184|GO:0030036|GO:0000139|GO:0007264|GO:0003924|GO:0007155|GO:0005525	NM_005168	Hs.6838	390	9220.85	2684.21	12.4448	11.1132
A_24_P12401	3.05138	up	NM_001025366	chr6:43753511-43753570	VEGFA	Homo sapiens vascular endothelial growth factor A (VEGFA), transcript variant 1, mRNA [NM_001025366]	GO:0005515|GO:0008360|GO:0038033|GO:0005615|GO:0010740|GO:0030335|GO:0009986|GO:0030168|GO:0000122|GO:0005161|GO:0042056|GO:0005125|GO:0001701|GO:0031077|GO:0002575|GO:0010595|GO:0038091|GO:0042462|GO:0040007|GO:0005172|GO:0008083|GO:0030949|GO:0035924|GO:0008284|GO:0035767|GO:0030324|GO:0002042|GO:0003169|GO:0032147|GO:0033138|GO:0001541|GO:0005737|GO:0031334|GO:0030855|GO:0030225|GO:0031093|GO:…	NM_001025366	Hs.73793	7422	2127.64	443.852	10.3321	8.72264
A_33_P3349414	3.45455	up	NM_014007	chr9:129597442-129597501	ZBTB43	Homo sapiens zinc finger and BTB domain containing 43 (ZBTB43), transcript variant 1, mRNA [NM_014007]	GO:0006355|GO:0005634|GO:0003677|GO:0046872|GO:0006351	NM_014007	Hs.355581	23099	1004.37	177.566	9.29104	7.50254
A_33_P3329784	2.15961	up	NM_015114	chr12:133311069-133311010	ANKLE2	Homo sapiens ankyrin repeat and LEM domain containing 2 (ANKLE2), mRNA [NM_015114]	GO:0005515|GO:0007084|GO:0008601|GO:0035307|GO:0030176|GO:0042326|GO:0005737|GO:0007067|GO:0050790|GO:0005789|GO:0000278|GO:0051721|GO:0051301	NM_015114	Hs.654628	23141	460.363	135.666	8.26173	7.15096
A_33_P3224505	4.42881	up	AK126083	chr20:60978020-60977961	LOC100131099	Homo sapiens cDNA FLJ44095 fis, clone TESTI4042444. [AK126083]			Hs.664462	100131099	24.5919	5	4.56116	2.41425
A_23_P345692	3.17214	up	NM_138284	chr13:21296978-21297037	IL17D	Homo sapiens interleukin 17D (IL17D), mRNA [NM_138284]	GO:0006954|GO:0005615|GO:0005125	NM_138284	Hs.655142	53342	254.042	48.9588	7.48351	5.81805
A_32_P397824	3.04615	up	NM_018086	chr2:164464661-164464602	FIGN	Homo sapiens fidgetin (FIGN), mRNA [NM_018086]	GO:0017111|GO:0007067|GO:0005737|GO:0005815|GO:0005874|GO:0008022|GO:0005524|GO:0016363|GO:0051301	NM_018086	Hs.593650	55137	116.411	24.5752	6.47667	4.86969
A_33_P3409506	2.03342	up	NM_182505	chr9:74526696-74526752	C9orf85	Homo sapiens chromosome 9 open reading frame 85 (C9orf85), mRNA [NM_182505]		NM_182505	Hs.534190	138241	770.18	240.847	8.94012	7.91621
A_33_P3423551	2.75471	up	NM_003897	chr6:30711635-30711576	IER3	Homo sapiens immediate early response 3 (IER3), mRNA [NM_003897]	GO:0005515|GO:0043066|GO:0045732|GO:0043065|GO:2001020|GO:0006915|GO:0005634|GO:0009653|GO:0006282|GO:0050728|GO:0001562|GO:0000075|GO:2000377|GO:0016021|GO:0045820|GO:0046822|GO:0003085	NM_003897	Hs.76095	8870	10306.1	2718.6	12.5988	11.1369
A_23_P115703	2.08151	up	NM_001011663	chr10:105063057-105062998	PCGF6	Homo sapiens polycomb group ring finger 6 (PCGF6), transcript variant 1, mRNA [NM_001011663]	GO:0035102|GO:0031519|GO:0005515|GO:0003700|GO:0008270|GO:0005634|GO:0045892|GO:0003677|GO:0006351	NM_001011663	Hs.335808	84108	2124.69	674.652	10.3302	9.27256
A_33_P3371493	2.06011	up	NM_003286	chr20:39742734-39742793	TOP1	Homo sapiens topoisomerase (DNA) I (TOP1), mRNA [NM_003286]	GO:0005515|GO:0003917|GO:0003918|GO:0042493|GO:0005730|GO:0005634|GO:0012501|GO:0000228|GO:0003677|GO:0005524|GO:0006260|GO:0016310|GO:0007059|GO:0040016|GO:0000932|GO:0019048|GO:0003682|GO:0043204|GO:0006338|GO:0005654|GO:0031298|GO:0006265	NM_003286	Hs.472737	7150	629.379	192.929	8.66657	7.62385
A_24_P100351	2.3273	up	NM_019067	chrX:54588995-54589054	GNL3L	Homo sapiens guanine nucleotide binding protein-like 3 (nucleolar)-like (GNL3L), transcript variant 2, mRNA [NM_019067]	GO:0006184|GO:0005739|GO:0005515|GO:0042254|GO:0005730|GO:0003924|GO:0005634|GO:0005525	NM_019067	Hs.654677	54552	3460.06	993.18	11.0041	9.7854
A_23_P100127	4.08718	up	NM_170589	chr15:40917525-40917584	CASC5	Homo sapiens cancer susceptibility candidate 5 (CASC5), transcript variant 1, mRNA [NM_170589]	GO:0005515|GO:0001675|GO:0001669|GO:0034501|GO:0005730|GO:0006334|GO:0005634|GO:0005829|GO:0034080|GO:0007067|GO:0010923|GO:0071173|GO:0000777|GO:0005654|GO:0000278|GO:0008608|GO:0051301	NM_170589	Hs.181855	57082	35.1724	6.21435	5.00944	2.97833
A_33_P3336632	61.3734	up	NR_003287	chrUn_gl000220:117900-117959	RNA28S5	Homo sapiens RNA, 28S ribosomal 5 (RNA28S5), ribosomal RNA [NR_003287]		NR_003287		100008589	493.316	5	8.35379	2.41425
A_24_P320665	2.44001	up	NM_032581	chr7:22983499-22983440	FAM126A	Homo sapiens family with sequence similarity 126, member A (FAM126A), mRNA [NM_032581]	GO:0008150|GO:0007165|GO:0005737|GO:0005886|GO:0004871	NM_032581	Hs.85603	84668	247.258	63.3708	7.4531	6.16622
A_23_P109877	2.72494	up	NM_025222	chr3:52289613-52289554	WDR82	Homo sapiens WD repeat domain 82 (WDR82), mRNA [NM_025222]	GO:0005515|GO:0035097|GO:0048188|GO:0003682|GO:0072357|GO:0042800|GO:0000785|GO:0051568	NM_025222	Hs.194110	80335	724.158	165.232	8.85538	7.40915
A_24_P88031	2.13936	up	NM_023080	chr8:146280237-146280296	C8orf33	Homo sapiens chromosome 8 open reading frame 33 (C8orf33), mRNA [NM_023080]		NM_023080	Hs.169615	65265	1018.13	297.486	9.31121	8.21403
A_23_P6802	2.4696	up	NM_004704	chr3:51967609-51967550	RRP9	Homo sapiens ribosomal RNA processing 9, small subunit (SSU) processome component, homolog (yeast) (RRP9), mRNA [NM_004704]	GO:0006364|GO:0003723|GO:0030532|GO:0005730|GO:0005732|GO:0005634	NM_004704	Hs.153768	9136	4238.56	1164.86	11.3073	10.0031
A_24_P84880	2.56528	up		chr1:202843170-202843229	LOC148709	Homo sapiens actin pseudogene (LOC148709), non-coding RNA [NR_002929]		NR_002929	Hs.162880	148709	4632.24	1227.3	11.4336	10.0745
A_32_P142818	3.20719	up	NM_178120	chr2:172953991-172954050	DLX1	Homo sapiens distal-less homeobox 1 (DLX1), transcript variant 1, mRNA [NM_178120]	GO:0000976|GO:0003700|GO:0048706|GO:0005634|GO:0007275|GO:0009954|GO:0000122|GO:0003677|GO:0021766|GO:0043524|GO:0003682|GO:0048715|GO:0042475|GO:0021893|GO:0021882	NM_178120	Hs.407015	1745	840.402	160.446	9.05456	7.37326
A_32_P26330	4.00695	up	NM_005153	chr16:84778252-84778310	USP10	Homo sapiens ubiquitin specific peptidase 10 (USP10), transcript variant 2, mRNA [NM_005153]	GO:0005515|GO:0006511|GO:0016579|GO:0004843|GO:0030330|GO:0006914|GO:0005634|GO:0044325|GO:0004197|GO:0002039|GO:0005737|GO:0006281|GO:0010506|GO:0045111|GO:0004221|GO:0005769	NM_005153	Hs.136778	9100	208.189	31.733	7.23465	5.23214
A_32_P62211	2.65966	up	XR_241982	chr6:16763019-16763078	LOC101928433	PREDICTED: Homo sapiens uncharacterized LOC101928433 (LOC101928433), misc_RNA [XR_241982]		XR_241982	Hs.408455	101928433	88.4658	21.9224	6.12719	4.71595
A_23_P10121	2.65416	up	NM_003012	chr8:41120220-41120161	SFRP1	Homo sapiens secreted frizzled-related protein 1 (SFRP1), mRNA [NM_003012]	GO:0008406|GO:0005515|GO:0001657|GO:0014070|GO:0017147|GO:0030308|GO:0033689|GO:0030307|GO:0042995|GO:0009790|GO:0010564|GO:0005615|GO:0032855|GO:0042802|GO:0005109|GO:0005622|GO:0014034|GO:0046676|GO:0001944|GO:0050679|GO:0030336|GO:0009986|GO:0001843|GO:0030165|GO:0048546|GO:0001649|GO:0007420|GO:0045600|GO:0045893|GO:0045892|GO:0001954|GO:0045578|GO:0008284|GO:0008285|GO:0005886|GO:0048147|GO:…	NM_003012	Hs.213424	6422	1397.11	327.177	9.75126	8.343
A_23_P250564	2.63991	up	NM_005400	chr2:46414736-46414795	PRKCE	Homo sapiens protein kinase C, epsilon (PRKCE), mRNA [NM_005400]	GO:0005515|GO:0050730|GO:0010763|GO:0007173|GO:0030838|GO:0032024|GO:0005856|GO:0043123|GO:0031663|GO:0035641|GO:0051209|GO:0005794|GO:0032467|GO:0030168|GO:0043278|GO:0032230|GO:0007049|GO:0035276|GO:0008543|GO:0045087|GO:0030546|GO:0004697|GO:0008047|GO:0019899|GO:0035669|GO:0038096|GO:0051301|GO:0050996|GO:0004699|GO:0048471|GO:0005886|GO:0005783|GO:0090303|GO:0010811|GO:0005634|GO:0007202|GO:…	NM_005400	Hs.580351	5581	2159.45	527.353	10.3533	8.95282
A_32_P157208	6.56024	up	NR_015423	chr9:70970460-70970401	PGM5-AS1	Homo sapiens PGM5 antisense RNA 1 (PGM5-AS1), long non-coding RNA [NR_015423]		NR_015423	Hs.552819	572558	51.4986	5.06812	5.46076	2.74701
A_23_P127781	2.70852	up	NM_006552	chr11:61960950-61961009	SCGB1D1	Homo sapiens secretoglobin, family 1D, member 1 (SCGB1D1), mRNA [NM_006552]	GO:0005615	NM_006552	Hs.202686	10648	34.6252	9.71651	4.99051	3.553
A_23_P435521	5.28292	up	NM_145041	chr17:41370687-41370746	TMEM106A	Homo sapiens transmembrane protein 106A (TMEM106A), mRNA [NM_145041]	GO:0008150|GO:0003674|GO:0016021|GO:0005575	NM_145041	Hs.536474	113277	64.1957	8.28455	5.72065	3.31932
A_24_P400997	2.80184	up	NM_015295	chr18:2673319-2674029	SMCHD1	Homo sapiens structural maintenance of chromosomes flexible hinge domain containing 1 (SMCHD1), mRNA [NM_015295]	GO:0001740|GO:0051276|GO:0060821|GO:0005524	NM_015295	Hs.8118	23347	73.8649	17.4958	5.90696	4.42058
A_23_P48414	48.4921	up	NM_003914	chr13:37014154-37014213	CCNA1	Homo sapiens cyclin A1 (CCNA1), transcript variant 1, mRNA [NM_003914]	GO:0005515|GO:0019901|GO:0000079|GO:0007283|GO:0005829|GO:0000082|GO:0007067|GO:0000083|GO:0000086|GO:0015630|GO:0005654|GO:0000278|GO:0007141|GO:0051301	NM_003914	Hs.417050	8900	382.445	5	8.01392	2.41425
A_23_P123308	2.13544	up	NM_031271	chr8:30689830-30689771	TEX15	Homo sapiens testis expressed 15 (TEX15), mRNA [NM_031271]	GO:0034502|GO:0032880|GO:0009566|GO:0030539|GO:0048873|GO:0007283|GO:0007130|GO:0010569|GO:0007140	NM_031271	Hs.458316	56154	33.1129	11.8184	4.93533	3.8408
A_23_P124024	4.57194	up	NM_032286	chr5:6374450-6372669	MED10	Homo sapiens mediator complex subunit 10 (MED10), mRNA [NM_032286]	GO:0010467|GO:0006367|GO:0001104|GO:0045944|GO:0019827|GO:0016592|GO:0005654	NM_032286	Hs.13885	84246	3548.66	486.362	11.0417	8.84891
A_23_P161615	2.94892	up	NM_002689	chr11:65062111-65063057	POLA2	Homo sapiens polymerase (DNA directed), alpha 2, accessory subunit (POLA2), mRNA [NM_002689]	GO:0046982|GO:0005658|GO:0003887|GO:0005730|GO:0005634|GO:0003677|GO:0006260|GO:0003674|GO:0006271|GO:0000082|GO:0005737|GO:0000723|GO:0006270|GO:0000722|GO:0005654|GO:0000278|GO:0032201|GO:0000060	NM_002689	Hs.201897	23649	579.403	120.154	8.55391	6.99372
A_23_P92334	2.34922	up	NM_024943	chr4:38969231-38969172	TMEM156	Homo sapiens transmembrane protein 156 (TMEM156), mRNA [NM_024943]	GO:0016021	NM_024943	Hs.374147	80008	1654.94	451.317	9.97555	8.74337
A_23_P301336	2.04718	up	NM_014472	chr10:100004055-100004114	R3HCC1L	Homo sapiens R3H domain and coiled-coil containing 1-like (R3HCC1L), transcript variant 4, mRNA [NM_014472]	GO:0000166	NM_014472	Hs.419800	27291	442.734	138.39	8.21229	7.17865
A_23_P28105	2.05857	up	NM_004622	chr2:122522998-122523057	TSN	Homo sapiens translin (TSN), transcript variant 1, mRNA [NM_004622]	GO:0043565|GO:0005515|GO:0005737|GO:0004519|GO:0006310|GO:0005634|GO:0003729|GO:0003677	NM_004622	Hs.75066	7247	3264.77	1069.3	10.9316	9.88998
A_23_P52531	2.93967	up	NM_152644	chr10:124609990-124608947	FAM24B	Homo sapiens family with sequence similarity 24, member B (FAM24B), transcript variant 1, mRNA [NM_152644]	GO:0005576	NM_152644	Hs.114648	196792	1985.59	427.28	10.2302	8.67455
A_23_P429092	2.55394	up	NM_001145207	chr6:135357521-135357462	HBS1L	Homo sapiens HBS1-like (S. cerevisiae) (HBS1L), transcript variant 3, mRNA [NM_001145207]	GO:0007165|GO:0003924|GO:0005525|GO:0003746|GO:0006412	NM_001145207	Hs.378532	10767	186.409	46.4201	7.09969	5.74697
A_23_P40174	2.03227	up	NM_004994	chr20:44645121-44645180	MMP9	Homo sapiens matrix metallopeptidase 9 (gelatinase B, 92kDa gelatinase, 92kDa type IV collagenase) (MMP9), mRNA [NM_004994]	GO:0005515|GO:0043065|GO:0051549|GO:0007566|GO:0005518|GO:0005578|GO:0005576|GO:0005615|GO:0042802|GO:0001501|GO:0022617|GO:0030198|GO:0030574|GO:0006508|GO:0030225|GO:0008270|GO:0004222	NM_004994	Hs.297413	4318	374.859	117.088	7.98556	6.96247
A_23_P56553	2.46729	up	NM_024770	chr2:172180571-172180512	METTL8	Homo sapiens methyltransferase like 8 (METTL8), mRNA [NM_024770]	GO:0005737|GO:0008168|GO:0005634	NM_024770	Hs.135146	79828	2521.58	666.082	10.5566	9.25366
A_23_P145694	6.44594	up	NM_001673	chr7:97481520-97481461	ASNS	Homo sapiens asparagine synthetase (glutamine-hydrolyzing) (ASNS), transcript variant 2, mRNA [NM_001673]	GO:0070981|GO:0031427|GO:0044281|GO:0032870|GO:0042803|GO:0030968|GO:0005829|GO:0034641|GO:0004066|GO:0009416|GO:0042149|GO:0006529|GO:0043200|GO:0032354|GO:0043066|GO:0048037|GO:0009636|GO:0008652|GO:0005524|GO:0009612|GO:0001889|GO:0045931|GO:0006987|GO:0044267|GO:0006541	NM_001673	Hs.489207	440	39982.3	4938.19	14.6731	11.9847
A_33_P3326075	2.98777	up	NM_000769	chr10:96612576-96612635	CYP2C19	Homo sapiens cytochrome P450, family 2, subfamily C, polypeptide 19 (CYP2C19), mRNA [NM_000769]	GO:0019369|GO:0018676|GO:0006805|GO:0005506|GO:0017144|GO:0008395|GO:0018675|GO:0019373|GO:0016098|GO:0052741|GO:0044281|GO:0043231|GO:0004497|GO:0019825|GO:0042738|GO:0097267|GO:0005789|GO:0016491|GO:0019899|GO:0008202|GO:0055114|GO:0046483|GO:0020037	NM_000769	Hs.282409	1557	15.0635	5	3.99332	2.41425
A_24_P38290	5.0327	up	NM_003182	chr7:97369454-97369513	TAC1	Homo sapiens tachykinin, precursor 1 (TAC1), transcript variant beta, mRNA [NM_003182]	GO:0005515|GO:0030424|GO:0005886|GO:0007267|GO:0007268|GO:2000854|GO:0007204|GO:0005615|GO:0006954|GO:0002675|GO:0007218|GO:0031835|GO:0043025|GO:0032496|GO:0045760|GO:0009725|GO:0008306|GO:0010459|GO:0007616|GO:0050671|GO:0007217|GO:0043278|GO:0005576|GO:0019233|GO:0032230|GO:0007320|GO:0032224|GO:0046878|GO:0009582|GO:0051496|GO:0035815|GO:0008217|GO:0048265|GO:0010634	NM_003182	Hs.2563	6863	63.9466	8.69058	5.71452	3.38318
A_32_P12104	2.15707	up	NM_022662	chr2:112582737-112582584	ANAPC1	Homo sapiens anaphase promoting complex subunit 1 (ANAPC1), mRNA [NM_022662]	GO:0007094|GO:0007067|GO:0070979|GO:0005680|GO:0051437|GO:0005654|GO:0051436|GO:0000278|GO:0031145|GO:0051439|GO:0051301|GO:0005829	NM_022662	Hs.436527	64682	81.2616	25.3457	6.02647	4.9174
A_23_P1331	2.55653	up	NM_080801	chr10:71718811-71718870	COL13A1	Homo sapiens collagen, type XIII, alpha 1 (COL13A1), transcript variant 5, mRNA [NM_080801]	GO:0005515|GO:0005886|GO:0005576|GO:0005600|GO:0030154|GO:0001958|GO:0016337|GO:0022617|GO:0007160|GO:0030198|GO:0005911|GO:0030574|GO:0005788|GO:0016021|GO:0008201|GO:0001763|GO:0005201	NM_080801	Hs.695934	1305	591	143.865	8.58256	7.22837
A_33_P3613000	2.32447	up	NM_001105539	chr8:81431950-81432009	ZBTB10	Homo sapiens zinc finger and BTB domain containing 10 (ZBTB10), transcript variant 1, mRNA [NM_001105539]	GO:0006355|GO:0005634|GO:0003677|GO:0046872|GO:0006351	NM_001105539	Hs.591868	65986	251.101	68.0429	7.4705	6.25359
A_23_P122815	2.24395	up	NM_001219	chr7:128410369-128410428	CALU	Homo sapiens calumenin (CALU), transcript variant 1, mRNA [NM_001219]	GO:0005515|GO:0042470|GO:0008150|GO:0005794|GO:0007596|GO:0005783|GO:0005509|GO:0002576|GO:0033018|GO:0030168|GO:0005576	NM_001219	Hs.743262	813	6310.17	1974.74	11.8709	10.7048
A_23_P200801	2.22995	up	NM_001002811	chr1:144890739-144890680	PDE4DIP	Homo sapiens phosphodiesterase 4D interacting protein (PDE4DIP), transcript variant 5, mRNA [NM_001002811]	GO:0005515|GO:0005813|GO:0005737|GO:0005794|GO:0005634|GO:0030016|GO:0019899|GO:0043623	NM_001002811	Hs.731111	9659	305.918	85.6514	7.72042	6.56342
A_33_P3403048	2.71587	up	AK294208	chr2:85770672-85770731		Homo sapiens cDNA FLJ52225 complete cds, moderately similar to S-adenosylmethionine synthetase isoform type-2 (EC 2.5.1.6). [AK294208]			Hs.516157		2137.32	506.17	10.3394	8.898
A_23_P106602	3.43713	up	NM_031476	chr16:84942138-84942197	CRISPLD2	Homo sapiens cysteine-rich secretory protein LCCL domain containing 2 (CRISPLD2), mRNA [NM_031476]	GO:0031012|GO:0030133|GO:0030198|GO:0005576|GO:0008201	NM_031476	Hs.513779	83716	66.4615	13.0633	5.7654	3.98419
A_23_P107036	2.56536	up	NM_003876	chr17:21101502-21101443	TMEM11	Homo sapiens transmembrane protein 11 (TMEM11), transcript variant 1, mRNA [NM_003876]	GO:0005515|GO:0003674|GO:0005887|GO:0031305|GO:0007005	NM_003876	Hs.592945	8834	7647.4	2124.48	12.1653	10.8061
A_23_P210210	2.10667	up	NM_001430	chr2:46613666-46613725	EPAS1	Homo sapiens endothelial PAS domain protein 1 (EPAS1), mRNA [NM_001430]	GO:0005515|GO:0006366|GO:0030324|GO:0061418|GO:0005829|GO:0042415|GO:0045944|GO:0048469|GO:0043129|GO:0004871|GO:0048625|GO:0035035|GO:0005667|GO:0001666|GO:0046982|GO:0071456|GO:0001892|GO:0043619|GO:0001525|GO:0003677|GO:0043565|GO:0007165|GO:0001077|GO:0002027|GO:0001974|GO:0030218|GO:0005654|GO:0007005|GO:0007601|GO:0008134	NM_001430	Hs.468410	2034	45484.7	17401.3	14.9049	13.8299
A_23_P108922	4.09448	up	XM_005264399	chr2:74382244-74382185	MOB1A	MOB kinase activator 1A [Source:HGNC Symbol;Acc:16015] [ENST00000396049]	GO:0005515|GO:0035329|GO:0046872|GO:0005829	XM_005264399	Hs.602092	55233	612.855	87.4506	8.62492	6.59124
A_33_P3436316	2.62109	up	NM_001164603	chr20:30956857-30956916	ASXL1	Homo sapiens additional sex combs like 1 (Drosophila) (ASXL1), transcript variant 2, mRNA [NM_001164603]	GO:0005515|GO:0000790|GO:0045599|GO:0003714|GO:0003713|GO:0035359|GO:0000122|GO:0042974|GO:0003677|GO:0042975|GO:0046872|GO:0006351|GO:0035517|GO:0060348|GO:0048386|GO:0048387|GO:0035522|GO:0045944|GO:0032526	NM_001164603	Hs.374043	171023	626.018	148.269	8.65832	7.26816
A_32_P25253	2.26372	up	NM_030940	chr9:88889135-88887000	ISCA1	Homo sapiens iron-sulfur cluster assembly 1 (ISCA1), mRNA [NM_030940]	GO:0005739|GO:0051536|GO:0016226|GO:0005198|GO:0046872	NM_030940	Hs.449291	81689	2756.55	800.948	10.6876	9.50891
A_33_P3514487	5.80172	up	NM_198481	chr19:54544173-54544114	VSTM1	Homo sapiens V-set and transmembrane domain containing 1 (VSTM1), mRNA [NM_198481]	GO:0016021|GO:0005615|GO:0005125	NM_198481	Hs.444431	284415	1162.51	116.316	9.49031	6.95383
A_23_P87580	4.50794	up	NM_012404	chr12:48866669-48866728	ANP32D	Homo sapiens acidic (leucine-rich) nuclear phosphoprotein 32 family, member D (ANP32D), mRNA [NM_012404]		NM_012404	Hs.532658	23519	209.178	28.3014	7.2445	5.07203
A_23_P154972	2.93483	up	NM_080740	chr22:22868775-22868716	ZNF280A	Homo sapiens zinc finger protein 280A (ZNF280A), mRNA [NM_080740]	GO:0006355|GO:0005634|GO:0003677|GO:0046872|GO:0006351	NM_080740	Hs.178665	129025	950.308	198.649	9.21824	7.66497
A_23_P124438	2.01137	up	NM_001039127	chr4:156150-156209	ZNF718	Homo sapiens zinc finger protein 718 (ZNF718), mRNA [NM_001039127]	GO:0006355|GO:0005634|GO:0003677|GO:0046872|GO:0006351	NM_001039127	Hs.745062	255403	78.948	26.4421	5.98574	4.97755
A_23_P84666	4.07771	up	NM_182569	chr17:57335133-57335192	GDPD1	Homo sapiens glycerophosphodiester phosphodiesterase domain containing 1 (GDPD1), transcript variant 1, mRNA [NM_182569]	GO:0006629|GO:0005737|GO:0016021|GO:0008889|GO:0006071|GO:0046872	NM_182569	Hs.631744	284161	50.139	8.79089	5.42727	3.39951
A_23_P204503	2.32675	up	NM_006253	chr12:120118705-120118764	PRKAB1	Homo sapiens protein kinase, AMP-activated, beta 1 non-catalytic subunit (PRKAB1), mRNA [NM_006253]	GO:0005515|GO:0008286|GO:0019901|GO:0031588|GO:0005634|GO:0051291|GO:0005829|GO:0010628|GO:0007165|GO:0050790|GO:0004672|GO:0006468|GO:0006633|GO:0007050	NM_006253	Hs.741184	5564	2067.77	578.423	10.2953	9.07695
A_23_P36226	2.4237	up	NM_032315	chr1:9642451-9642510	SLC25A33	Homo sapiens solute carrier family 25 (pyrimidine nucleotide carrier), member 33 (SLC25A33), mRNA [NM_032315]	GO:0006810|GO:0005743|GO:0016021	NM_032315	Hs.568613	84275	3486.88	959.229	11.0147	9.73753
A_23_P13438	3.93469	up	NM_032320	chr11:13410160-13410101	BTBD10	Homo sapiens BTB (POZ) domain containing 10 (BTBD10), mRNA [NM_032320]	GO:0005737|GO:0005730|GO:0005634	NM_032320	Hs.332382	84280	5285.47	879.805	11.6053	9.62908
A_23_P154037	4.61658	up	NM_001159	chr2:201535624-201535683	AOX1	Homo sapiens aldehyde oxidase 1 (AOX1), mRNA [NM_001159]	GO:0008762|GO:0005506|GO:0051537|GO:0004854|GO:0072593|GO:0050660|GO:0042816|GO:0006767|GO:0009055|GO:0044281|GO:0005829|GO:0004031|GO:0043546|GO:0005737|GO:0051287|GO:0006954|GO:0006766	NM_001159	Hs.406238	316	1695.05	220.6	10.0076	7.80078
A_23_P108823	3.50697	up	NM_032523	chr2:179260253-179260312	OSBPL6	Homo sapiens oxysterol binding protein-like 6 (OSBPL6), transcript variant 1, mRNA [NM_032523]	GO:0005515|GO:0031965|GO:0005543|GO:0005886|GO:0006869|GO:0097038|GO:0005829	NM_032523	Hs.318775	114880	916.21	158.951	9.17241	7.36219
A_32_P74409	17.4033	up	NM_001145033	chr11:43965338-43965397	C11orf96	Homo sapiens chromosome 11 open reading frame 96 (C11orf96), mRNA [NM_001145033]		NM_001145033	Hs.530443	387763	2626.92	80.8862	10.6123	6.49101
A_23_P107612	3.91966	up	NM_004163	chr18:52556632-52556691	RAB27B	Homo sapiens RAB27B, member RAS oncogene family (RAB27B), mRNA [NM_004163]	GO:0005795|GO:0007264|GO:0019904|GO:0003924|GO:0032585|GO:0005525|GO:0015031|GO:0045921|GO:0016324|GO:0042589|GO:0071985|GO:0019003|GO:0030140	NM_004163	Hs.25318	5874	1511.13	236.612	9.8626	7.89187
A_23_P32233	2.01461	up	NM_004235	chr9:110248108-110248049	KLF4	Homo sapiens Kruppel-like factor 4 (gut) (KLF4), mRNA [NM_004235]	GO:0051898|GO:0005515|GO:0000987|GO:0000790|GO:0003700|GO:0001190|GO:0008285|GO:0044212|GO:0006366|GO:0048730|GO:0003690|GO:0045944|GO:0001085|GO:0090051|GO:0034115|GO:0045444|GO:0035166|GO:0070373|GO:0046985|GO:0032526|GO:0043154|GO:0051247|GO:0005667|GO:0060761|GO:0045415|GO:0035014|GO:0048662|GO:0032088|GO:0000122|GO:0014067|GO:2000342|GO:0031077|GO:0009913|GO:0001077|GO:0007500|GO:0071363|GO:…	NM_004235	Hs.376206	9314	1096.71	343.56	9.40717	8.39667
A_23_P121716	2.48914	up	NM_005139	chr4:79525495-79531210	ANXA3	Homo sapiens annexin A3 (ANXA3), mRNA [NM_005139]	GO:0006909|GO:0005886|GO:0043312|GO:0005509|GO:0042581|GO:0019834|GO:0045766|GO:0005544|GO:0010595|GO:0051091|GO:0005737|GO:0016020|GO:0030670|GO:0042742	NM_005139	Hs.480042	306	23488.8	7165.81	13.8286	12.513
A_33_P3214803	2.32626	up	NM_021620	chr6:100062311-100062370	PRDM13	Homo sapiens PR domain containing 13 (PRDM13), mRNA [NM_021620]	GO:0006355|GO:0008168|GO:0005634|GO:0003677|GO:0046872|GO:0006351|GO:0022008	NM_021620	Hs.287386	59336	158.561	43.8333	6.88082	5.66281
A_23_P137578	2.40786	up	NM_015176	chr1:224346716-224346775	FBXO28	Homo sapiens F-box protein 28 (FBXO28), transcript variant 1, mRNA [NM_015176]		NM_015176	Hs.64691	23219	3997.93	1120.52	11.2168	9.94901
A_23_P108785	2.38096	up	NM_005721	chr2:114715503-114715562	ACTR3	Homo sapiens ARP3 actin-related protein 3 homolog (yeast) (ACTR3), transcript variant 1, mRNA [NM_005721]	GO:0005515|GO:0030056|GO:0005885|GO:0002102|GO:0006928|GO:0051491|GO:0015629|GO:0005829|GO:0010592|GO:0009743|GO:0030838|GO:0046677|GO:0008356|GO:0033206|GO:0003779|GO:0060076|GO:0005524|GO:0030027|GO:0051653|GO:0007163|GO:0000139|GO:0045666|GO:0045087|GO:0050775|GO:0060271|GO:0038096|GO:0043519	NM_005721	Hs.433512	10096	26471.1	8504.54	14.0177	12.7662
A_33_P3365010	2.01619	up	NM_021795	chr1:205592863-205592804	ELK4	Homo sapiens ELK4, ETS-domain protein (SRF accessory protein 1) (ELK4), transcript variant b, mRNA [NM_021795]	GO:0003712|GO:0005515|GO:0070932|GO:0003700|GO:0005730|GO:0001047|GO:0005634|GO:0000122|GO:0003677|GO:0006351|GO:0043565|GO:0005737|GO:0003682	NM_021795	Hs.497520	2005	120.582	39.1055	6.52633	5.5147
A_24_P375322	2.61456	up		chr2:91969703-91969762	GGT8P	Homo sapiens gamma-glutamyltransferase 8 pseudogene (GGT8P), non-coding RNA [NR_003503]		NR_003503	Hs.650223	645367	235.634	57.1335	7.39923	6.01266
A_33_P3229246	3.53393	up	NM_003528	chr1:149858160-149858101	HIST2H2BE	Homo sapiens histone cluster 2, H2be (HIST2H2BE), mRNA [NM_003528]	GO:0046982|GO:0006334|GO:0005634|GO:0000786|GO:0003677|GO:0042742	NM_003528	Hs.2178	8349	205.337	35.741	7.21512	5.39384
A_23_P45294	3.11245	up	NM_207318	chrX:103436010-103436069	FAM199X	Homo sapiens family with sequence similarity 199, X-linked (FAM199X), mRNA [NM_207318]		NM_207318	Hs.496535	139231	9012.24	2073.36	12.4124	10.7743
A_23_P92672	2.03886	up	NM_002538	chr5:68849515-68849574	OCLN	Homo sapiens occludin (OCLN), transcript variant 1, mRNA [NM_002538]	GO:0005515|GO:0030054|GO:0005886|GO:0006915|GO:0006921|GO:0016327|GO:0045216|GO:0016324|GO:0006461|GO:0005198|GO:0005911|GO:0005923|GO:0016021	NM_002538	Hs.592605	100506658	1916.01	618.086	10.1867	9.15894
A_23_P124619	5.86529	up	NM_020672	chr1:153587065-153587006	S100A14	Homo sapiens S100 calcium binding protein A14 (S100A14), mRNA [NM_020672]	GO:0048471|GO:0030054|GO:0034142|GO:0005886|GO:0005509|GO:0006915|GO:0042379|GO:0071624|GO:0055074|GO:0005737|GO:0015630|GO:0032496|GO:0090026|GO:0042742	NM_020672	Hs.288998	57402	180.94	18.7438	7.05922	4.50702
A_33_P3377888	3.30776	up	AK123255	chr11:113690256-113690197		Homo sapiens cDNA FLJ41261 fis, clone BRAMY2034920. [AK123255]			Hs.503891		16.9607	5	4.1401	2.41425
A_24_P108863	2.21252	up	NM_001037540	chrX:17772278-17772337	SCML1	Homo sapiens sex comb on midleg-like 1 (Drosophila) (SCML1), transcript variant 1, mRNA [NM_001037540]	GO:0003700|GO:0005634|GO:0009653|GO:0003677|GO:0006351	NM_001037540	Hs.109655	6322	2832.01	843.343	10.7228	9.57716
A_33_P3254650	2.15901	up		chr14:021853025-021853084		Q9I2C8_PSEAE (Q9I2C8) Probable two-component sensor, partial (6%) [THC2619755]					79.3495	24.7791	5.99458	4.88421
A_23_P76690	2.32394	up	NM_006002	chr13:76178950-76179910	UCHL3	Homo sapiens ubiquitin carboxyl-terminal esterase L3 (ubiquitin thiolesterase) (UCHL3), transcript variant 2, mRNA [NM_006002]	GO:0005739|GO:0005515|GO:0043130|GO:0030163|GO:0006511|GO:0005737|GO:0008233|GO:0005634|GO:0008234|GO:0004221	NM_006002	Hs.162241	7347	10048.3	3150.46	12.5626	11.346
A_33_P3379116	2.22786	up		chr6:029044241-029044182		Q5SQU0_HUMAN (Q5SQU0) SAR1a gene homolog 1 (S. cerevisiae) (Fragment), partial (49%) [THC2537731]					56.6334	17.4757	5.57415	4.41849
A_24_P244162	2.22936	up	NM_018425	chr10:99435228-99435287	PI4K2A	Homo sapiens phosphatidylinositol 4-kinase type 2 alpha (PI4K2A), mRNA [NM_018425]	GO:0004430|GO:0005515|GO:0043005|GO:0035651|GO:0000287|GO:0030054|GO:0006661|GO:0044281|GO:0031410|GO:0005765|GO:0005524|GO:0030425|GO:0005829|GO:0005739|GO:0042734|GO:0035838|GO:0031083|GO:0005887|GO:0044231|GO:0043025|GO:0016023|GO:0045121|GO:0006644|GO:0005768	NM_018425	Hs.25300	55361	697.656	196.54	8.80719	7.65056
A_24_P345002	2.3149	up	NM_018159	chrX:51233695-51233636	NUDT11	Homo sapiens nudix (nucleoside diphosphate linked moiety X)-type motif 11 (NUDT11), mRNA [NM_018159]	GO:0052846|GO:0052845|GO:0052844|GO:0052843|GO:0043647|GO:0008486|GO:0052848|GO:0052847|GO:0044281|GO:0046872|GO:0052840|GO:0005829|GO:0005622	NM_018159	Hs.200016	55190	116.96	32.5501	6.48471	5.27376
A_33_P3388855	2.01096	up	NM_133259	chr2:44190787-44190728	LRPPRC	Homo sapiens leucine-rich pentatricopeptide repeat containing (LRPPRC), mRNA [NM_133259]	GO:0042645|GO:0008017|GO:0000961|GO:0005515|GO:0048471|GO:0006355|GO:0000794|GO:0070129|GO:0003723|GO:0005874|GO:0048487|GO:0005637|GO:0005634|GO:0006351|GO:0005640|GO:0005739|GO:0051015|GO:0047497|GO:0003697|GO:0030529|GO:0005654|GO:0051028|GO:0005856	NM_133259	Hs.368084	10128	2443.07	800.569	10.5164	9.5085
A_23_P102404	2.82217	up	NM_006429	chr2:73479769-73479828	CCT7	Homo sapiens chaperonin containing TCP1, subunit 7 (eta) (CCT7), transcript variant 1, mRNA [NM_006429]	GO:0005832|GO:0005874|GO:0007339|GO:0005524|GO:0005829|GO:0042802|GO:0005739|GO:0005737|GO:0006457|GO:0051084|GO:0002199|GO:0051082|GO:0044267	NM_006429	Hs.368149	10574	28476.1	7745.38	14.1191	12.6223
A_23_P118392	2.32185	up	NM_016084	chr17:17397846-17397787	RASD1	Homo sapiens RAS, dexamethasone-induced 1 (RASD1), transcript variant 1, mRNA [NM_016084]	GO:0007165|GO:0048471|GO:0007263|GO:0007186|GO:0005886|GO:0007264|GO:0003924|GO:0005634|GO:0005525|GO:0045892	NM_016084	Hs.25829	51655	2532.4	712.917	10.563	9.34772
A_23_P37088	2.70986	up	NM_152443	chr14:68200939-68200998	RDH12	Homo sapiens retinol dehydrogenase 12 (all-trans/9-cis/11-cis) (RDH12), mRNA [NM_152443]	GO:0005622|GO:0005515|GO:0007603|GO:0042572|GO:0045494|GO:0004745|GO:0007601|GO:0001523|GO:0060342	NM_152443	Hs.415322	145226	41.1983	11.1932	5.19528	3.75706
A_33_P3252394	11.748	up	NM_006705	chr9:92221400-92221459	GADD45G	Homo sapiens growth arrest and DNA-damage-inducible, gamma (GADD45G), mRNA [NM_006705]	GO:0005515|GO:0000186|GO:0006281|GO:0000185|GO:0051726|GO:0006950|GO:0006915|GO:0007275|GO:0005634|GO:0006469|GO:0030154	NM_006705	Hs.9701	10912	1552.42	72.7347	9.89804	6.3437
A_23_P170636	12.7293	up	NM_144633	chr3:19577020-19577079	KCNH8	Homo sapiens potassium voltage-gated channel, subfamily H (eag-related), member 8 (KCNH8), mRNA [NM_144633]	GO:0005886|GO:0005887|GO:0005249|GO:0042391|GO:0007268|GO:0000155|GO:0071805	NM_144633	Hs.475656	131096	85.1162	5	6.08433	2.41425
A_23_P74653	2.23457	up	NM_006600	chr1:27269453-27269512	NUDC	Homo sapiens nudC nuclear distribution protein (NUDC), mRNA [NM_006600]	GO:0007067|GO:0005737|GO:0008283|GO:0005874|GO:0007275|GO:0005654|GO:0000278|GO:0051301|GO:0005829	NM_006600	Hs.263812	10726	1985.02	574.571	10.2296	9.06965
A_33_P3252177	3.84849	up	NM_152361	chr19:40023120-40023061	EID2B	Homo sapiens EP300 interacting inhibitor of differentiation 2B (EID2B), mRNA [NM_152361]	GO:0006355|GO:0007517|GO:0005634|GO:0030154|GO:0006351	NM_152361	Hs.135181	126272	105.964	17.4295	6.35894	4.41465
A_23_P125680	2.55112	up	NM_017938	chrX:119392950-119392891	TMEM255A	Homo sapiens transmembrane protein 255A (TMEM255A), transcript variant 1, mRNA [NM_017938]	GO:0016021	NM_017938	Hs.437563	55026	28.8246	8.83778	4.75967	3.40854
A_23_P316239	2.23823	up	NM_001013845	chrX:149100773-149100714	CXorf40B	Homo sapiens chromosome X open reading frame 40B (CXorf40B), mRNA [NM_001013845]		NM_001013845	Hs.545950	541578	3896.13	1174	11.1788	10.0164
A_23_P215956	3.11033	up	NM_002467	chr8:128753268-128753327	MYC	Homo sapiens v-myc avian myelocytomatosis viral oncogene homolog (MYC), mRNA [NM_002467]	GO:0005515|GO:0010467|GO:0001658|GO:0006367|GO:0003700|GO:2001022|GO:0032403|GO:0006879|GO:0034644|GO:0007219|GO:0045656|GO:0000165|GO:0046983|GO:0007179|GO:0051782|GO:0010332|GO:0050679|GO:0090096|GO:0070888|GO:0000122|GO:0070848|GO:0043280|GO:0043234|GO:0005654|GO:0045893|GO:0008134|GO:0008284|GO:0051276|GO:2000573|GO:0048147|GO:0005634|GO:0048146|GO:0032873|GO:0045944|GO:0070491|GO:0007050|GO:…	NM_002467	Hs.202453	4609	42488.3	10903.3	14.7996	13.1625
A_33_P3223121	4.1878	up	NM_001113239	chr7:139416115-139416056	HIPK2	Homo sapiens homeodomain interacting protein kinase 2 (HIPK2), transcript variant 2, mRNA [NM_001113239]	GO:0005515|GO:0001654|GO:0046330|GO:0046332|GO:0048596|GO:0007224|GO:0043524|GO:0030578|GO:0018105|GO:0050882|GO:0018107|GO:0007179|GO:0006978|GO:0001102|GO:0001105|GO:0005813|GO:0031965|GO:0060235|GO:0003714|GO:0046790|GO:0010842|GO:0000122|GO:0042771|GO:0043388|GO:0045893|GO:0008284|GO:0005634|GO:0061072|GO:0009952|GO:0060395|GO:0032092|GO:0030514|GO:0005737|GO:0051091|GO:0030182|GO:0045944|GO:…	NM_001113239	Hs.731417	28996	108.708	16.4818	6.39135	4.32515
A_24_P339071	2.21971	up	NM_001802	chr16:22358232-22358173	CDR2	Homo sapiens cerebellar degeneration-related protein 2, 62kDa (CDR2), mRNA [NM_001802]	GO:0005515|GO:0003674|GO:0005737|GO:0005634	NM_001802	Hs.513430	1039	1760.95	512.814	10.0609	8.91055
A_23_P119789	2.05901	up	NM_024121	chr2:120979636-120979577	TMEM185B	Homo sapiens transmembrane protein 185B (TMEM185B), mRNA [NM_024121]	GO:0016021	NM_024121	Hs.376722	79134	1312.54	412.729	9.66655	8.6246
A_23_P142289	2.02341	up	NM_002067	chr19:3121011-3121070	GNA11	Homo sapiens guanine nucleotide binding protein (G protein), alpha 11 (Gq class) (GNA11), mRNA [NM_002067]	GO:0001664|GO:0005886|GO:0005834|GO:0003924|GO:0030168|GO:0031683|GO:0005525|GO:0005765|GO:0046872|GO:0031234|GO:0007507|GO:0007165|GO:0001501|GO:0005737|GO:0007596|GO:0060158|GO:0045634|GO:0007188|GO:0001508|GO:0004871|GO:0048066	NM_002067	Hs.650575	2767	624.97	195.351	8.65673	7.63994
A_33_P3254727	7.55554	up		chr2:042722451-042722510							310.918	23.8092	7.74647	4.82894
A_23_P118353	2.10294	up	NM_014230	chr17:74041401-74040009	SRP68	Homo sapiens signal recognition particle 68kDa (SRP68), transcript variant 1, mRNA [NM_014230]	GO:0005786|GO:0010467|GO:0005783|GO:0006614|GO:0030942|GO:0042493|GO:0008312|GO:0005730|GO:0006412|GO:0005829|GO:0005737|GO:0005840|GO:0005047|GO:0044267	NM_014230	Hs.514495	6730	4384.03	1452.62	11.3587	10.2863
A_23_P108028	2.22516	up	NM_007145	chr19:36728855-36728914	ZNF146	Homo sapiens zinc finger protein 146 (ZNF146), transcript variant 1, mRNA [NM_007145]	GO:0006355|GO:0005737|GO:0005730|GO:0008270|GO:0005634|GO:0008201|GO:0003677	NM_007145	Hs.643436	7705	6405.65	2017.93	11.891	10.7371
A_33_P3219105	2.73127	up		chr1:040598754-040598813							4003.6	983.229	11.2194	9.76982
A_23_P209778	2.01431	up	NM_004805	chr2:128604595-128604536	POLR2D	Homo sapiens polymerase (RNA) II (DNA directed) polypeptide D (POLR2D), mRNA [NM_004805]	GO:0008380|GO:0010467|GO:0006368|GO:0006367|GO:0006366|GO:0003899|GO:0006370|GO:0005634|GO:0050434|GO:0006281|GO:0000166|GO:0000398|GO:0006283|GO:0005665|GO:0016032|GO:0005654|GO:0006289	NM_004805	Hs.715348	5433	2566.61	836.579	10.5765	9.56622
A_24_P56052	3.36701	up	NM_053023	chr11:58384672-58384731	ZFP91	Homo sapiens ZFP91 zinc finger protein (ZFP91), transcript variant 1, mRNA [NM_053023]	GO:0070534|GO:0004842|GO:0007250|GO:0005730|GO:0005634|GO:0003676|GO:0046872|GO:0043231	NM_053023	Hs.524920	80829	184.806	34.2161	7.08967	5.3382
A_33_P3593774	3.62574	up	NM_003629	chr1:46511650-46511591	PIK3R3	Homo sapiens phosphoinositide-3-kinase, regulatory subunit 3 (gamma) (PIK3R3), transcript variant 1, mRNA [NM_003629]	GO:0008286|GO:0005515|GO:0006661|GO:0036092|GO:0035014|GO:0016303|GO:0044281|GO:0006644|GO:0005942|GO:0005829	NM_003629	Hs.655387	8503	317.579	52.8059	7.77391	5.91564
A_23_P114353	2.24405	up	NM_032946	chrX:101087159-101087100	NXF5	Homo sapiens nuclear RNA export factor 5 (NXF5), transcript variant 1, mRNA [NM_032946]	GO:0005515|GO:0005737|GO:0006406|GO:0000166|GO:0003723|GO:0005730|GO:0050658|GO:0007275|GO:0005634|GO:0015629	NM_032946	Hs.307077	55998	49.2498	15.5853	5.40989	4.24378
A_33_P3220929	3.03818	up	NM_001270641	chr19:51013603-51013544	JOSD2	Homo sapiens Josephin domain containing 2 (JOSD2), transcript variant 3, mRNA [NM_001270641]	GO:0016579|GO:0004843|GO:0006508|GO:0008242|GO:0005829	NM_001270641	Hs.737597	126119	141.244	29.3593	6.72887	5.12566
A_23_P388146	2.48275	up	XR_243967	chr19:58379773-58379832		PREDICTED: Homo sapiens zinc finger protein 587 (ZNF587), transcript variant X4, misc_RNA [XR_243967]		XR_243967	Hs.654820		4630.96	1271.94	11.4332	10.1213
A_24_P294124	2.30476	up	NM_014755	chr2:64859160-64859101	SERTAD2	Homo sapiens SERTA domain containing 2 (SERTAD2), mRNA [NM_014755]	GO:0030308|GO:0005737|GO:0003713|GO:0005634|GO:0045893|GO:0006351	NM_014755	Hs.591569	9792	3972.26	1164.37	11.2066	10.002
A_23_P66260	2.85946	up	NM_003414	chr16:31927638-31927697	ZNF267	Homo sapiens zinc finger protein 267 (ZNF267), transcript variant 1, mRNA [NM_003414]	GO:0006355|GO:0007275|GO:0005634|GO:0003677|GO:0046872|GO:0006351	NM_003414	Hs.460645	10308	3227.3	736.199	10.9159	9.40014
A_23_P63896	2.4002	up	NM_000043	chr10:90774545-90774604	FAS	Homo sapiens Fas cell surface death receptor (FAS), transcript variant 1, mRNA [NM_000043]	GO:0005515|GO:0010467|GO:0019724|GO:0031265|GO:0031264|GO:0048536|GO:0051402|GO:0042802|GO:0045619|GO:0051260|GO:0010940|GO:0032464|GO:0071285|GO:0009986|GO:0009636|GO:0051384|GO:0045121|GO:0009897|GO:0002377|GO:0004888|GO:0008625|GO:2001239|GO:0005886|GO:0006927|GO:0006925|GO:0005634|GO:0006924|GO:0005829|GO:0005737|GO:0004872|GO:0045637|GO:0004871|GO:0019900|GO:0043066|GO:0043065|GO:0006919|GO:…	NM_000043	Hs.244139	355	5481.74	1587.53	11.664	10.4009
A_23_P205255	2.44622	up	NM_001242417	chr14:102675959-102676018	WDR20	Homo sapiens WD repeat domain 20 (WDR20), transcript variant 7, mRNA [NM_001242417]		NM_001242417	Hs.36859	91833	661.5	169.7	8.73579	7.44524
A_23_P24104	2.23331	up	NM_002658	chr10:75677050-75677109	PLAU	Homo sapiens plasminogen activator, urokinase (PLAU), transcript variant 1, mRNA [NM_002658]	GO:0005515|GO:0033628|GO:0001666|GO:0010469|GO:0004252|GO:0005886|GO:0009986|GO:0014910|GO:0014909|GO:0005576|GO:2000097|GO:0005615|GO:0061041|GO:0007165|GO:0006935|GO:0007596|GO:0042127|GO:0006508|GO:0042730	NM_002658	Hs.77274	5328	75266.9	28676	15.7711	14.6119
A_23_P57413	2.5391	up	NM_014634	chr22:22285539-22279996	PPM1F	Homo sapiens protein phosphatase, Mg2+/Mn2+ dependent, 1F (PPM1F), mRNA [NM_014634]	GO:0005515|GO:0048471|GO:0010811|GO:0051894|GO:0035690|GO:0097193|GO:0046872|GO:0005829|GO:0043280|GO:0010628|GO:0016791|GO:0043234|GO:0035970|GO:0050921|GO:0044387|GO:0033137|GO:0051496|GO:0004722|GO:0006469|GO:0010634|GO:0045892|GO:0045927|GO:0033192	NM_014634	Hs.112728	9647	63.1894	16.8323	5.7014	4.35708
A_23_P377291	2.87218	up	NM_003236	chr2:70675378-70675319	TGFA	Homo sapiens transforming growth factor, alpha (TGFA), transcript variant 1, mRNA [NM_003236]	GO:0005515|GO:0005154|GO:0048471|GO:0005886|GO:0008283|GO:0005634|GO:0005615|GO:0000187|GO:0016323|GO:0001948|GO:0007173|GO:0000165|GO:0051781|GO:0004708|GO:0050679|GO:0043066|GO:0009986|GO:0042493|GO:0045741|GO:0045840|GO:0001525|GO:0031410|GO:0042060|GO:0016021|GO:0008083|GO:0060749	NM_003236	Hs.170009	7039	523.198	111.083	8.42565	6.9035
A_23_P162322	3.77588	up	NM_003394	chr12:49359496-49359437	WNT10B	Homo sapiens wingless-type MMTV integration site family, member 10B (WNT10B), mRNA [NM_003394]	GO:0006629|GO:0008284|GO:0071300|GO:0045599|GO:0045899|GO:0090263|GO:0050680|GO:0032434|GO:0005615|GO:0007224|GO:0005109|GO:0051091|GO:0030858|GO:0050909|GO:0002062|GO:0071374|GO:0000086|GO:0030182|GO:0007050|GO:0016055|GO:0060070|GO:0014835|GO:0048018|GO:0030501|GO:0043065|GO:0050821|GO:0005578|GO:0048741|GO:0005576|GO:0000122|GO:0051885|GO:0048641|GO:0045669|GO:0071425|GO:0010971|GO:0060346|GO:…	NM_003394	Hs.91985	7480	1215.07	194.913	9.55398	7.63717
A_33_P3420486	2.28911	up	AK025118	chr5:179032932-179032873		Homo sapiens cDNA: FLJ21465 fis, clone COL04784. [AK025118]			Hs.612899		222.483	61.9989	7.3276	6.13281
A_33_P3259203	3.75167	up	XM_005272414	chr13:114515136-114515195	TMEM255B	PREDICTED: Homo sapiens transmembrane protein 255B (TMEM255B), transcript variant X2, mRNA [XM_005272414]	GO:0016021	XM_005272414		348013	304.253	48.6171	7.71493	5.8074
A_23_P15466	2.07615	up	NM_004589	chr17:10584322-10584263	SCO1	Homo sapiens SCO1 cytochrome c oxidase assembly protein (SCO1), mRNA [NM_004589]	GO:0005739|GO:0006878|GO:0008535|GO:0005507|GO:0005743|GO:0006091|GO:0030016|GO:0006825	NM_004589	Hs.14511	6341	6715.55	2313.26	11.9694	10.9155
A_23_P9883	3.79053	up	NM_001079821	chr1:247612029-247612089	NLRP3	Homo sapiens NLR family, pyrin domain containing 3 (NLRP3), transcript variant 3, mRNA [NM_001079821]	GO:0005515|GO:0042347|GO:0050713|GO:0051259|GO:0035872|GO:0005829|GO:0005737|GO:0051607|GO:0006954|GO:0051092|GO:0050718|GO:0009595|GO:0032621|GO:0072559|GO:0050701|GO:0006919|GO:0042834|GO:0006915|GO:0032088|GO:0006952|GO:0002674|GO:0005524|GO:0043280|GO:0007165|GO:0071222|GO:0045087|GO:0050728	NM_001079821	Hs.159483	114548	63.8101	11.4143	5.71252	3.79012
A_23_P56978	2.59935	up	NM_005975	chr20:62160798-62160739	PTK6	Homo sapiens protein tyrosine kinase 6 (PTK6), transcript variant 1, mRNA [NM_005975]	GO:0042506|GO:0005515|GO:0042503|GO:0005886|GO:0071300|GO:0061099|GO:0005730|GO:0005634|GO:0001726|GO:0005524|GO:0060575|GO:0042802|GO:0005737|GO:0046777|GO:0016477|GO:0004674|GO:0010976|GO:0006468|GO:0004715|GO:0045926	NM_005975	Hs.51133	5753	207.912	50.4619	7.232	5.85385
A_24_P140608	5.36301	up	NM_001945	chr5:139713111-139713052	HBEGF	Homo sapiens heparin-binding EGF-like growth factor (HBEGF), mRNA [NM_001945]	GO:0051545|GO:0051897|GO:0048011|GO:0005154|GO:0035313|GO:0030335|GO:0051549|GO:0009986|GO:0030307|GO:0090303|GO:0048015|GO:0008016|GO:0005576|GO:0048661|GO:0005615|GO:0007165|GO:0007517|GO:0007173|GO:0005887|GO:0008543|GO:0045087|GO:0008083|GO:0008201|GO:0038095	NM_001945	Hs.799	1839	768.143	82.375	8.93756	6.51452
A_23_P100517	3.00759	up	NM_145254	chr16:75481508-75481449	TMEM170A	Homo sapiens transmembrane protein 170A (TMEM170A), mRNA [NM_145254]	GO:0016021	NM_145254	Hs.487510	124491	1446.32	297.82	9.80505	8.21644
A_23_P354288	3.10569	up	NM_153606	chr1:212799772-212799831	FAM71A	Homo sapiens family with sequence similarity 71, member A (FAM71A), mRNA [NM_153606]		NM_153606	Hs.129293	149647	31.4543	7.70374	4.86905	3.23414
A_23_P119835	2.0319	up	NM_021209	chr2:32449762-32449703	NLRC4	Homo sapiens NLR family, CARD domain containing 4 (NLRC4), transcript variant 1, mRNA [NM_021209]	GO:0005515|GO:0043065|GO:0000287|GO:0006919|GO:0072557|GO:0050702|GO:0002218|GO:0005524|GO:0070269|GO:0035872|GO:0042803|GO:0005829|GO:0042802|GO:0005622|GO:0051092|GO:0006954|GO:0045087|GO:0051260|GO:0016045|GO:0042742	NM_021209	Hs.574741	58484	14.1834	5.8211	3.92564	2.90281
A_23_P16022	2.86312	up	NM_005773	chr19:58452297-58452238	ZNF256	Homo sapiens zinc finger protein 256 (ZNF256), mRNA [NM_005773]	GO:0005515|GO:0003700|GO:0007275|GO:0005634|GO:0045892|GO:0003677|GO:0046872|GO:0006351	NM_005773	Hs.596242	10172	1402.3	303.145	9.75691	8.23932
A_23_P45799	2.77952	up	NM_004153	chr1:52840560-52840501	ORC1	Homo sapiens origin recognition complex, subunit 1 (ORC1), transcript variant 1, mRNA [NM_004153]	GO:0005515|GO:0017111|GO:0000808|GO:0005886|GO:0005730|GO:0005634|GO:0003677|GO:0005524|GO:0005829|GO:0006260|GO:0000082|GO:0005737|GO:0000083|GO:0006270|GO:0005654|GO:0005664|GO:0000278	NM_004153	Hs.17908	4998	335.207	73.8248	7.83804	6.3632
A_24_P751074	9.68236	up	NM_005238	chr11:128328679-128328656	ETS1	Homo sapiens v-ets avian erythroblastosis virus E26 oncogene homolog 1 (ETS1), transcript variant 2, mRNA [NM_005238]	GO:0005515|GO:0008284|GO:0070301|GO:0003700|GO:0008285|GO:0006366|GO:0030262|GO:0021983|GO:0005634|GO:0060206|GO:0010715|GO:0006955|GO:0005737|GO:0030578|GO:0048870|GO:0045944|GO:0032355|GO:0070555|GO:0046677|GO:0005667|GO:0001666|GO:0007565|GO:0060055|GO:0097194|GO:0045765|GO:0045786|GO:0021854|GO:0003677|GO:0045766|GO:0006351|GO:0009612|GO:0010595|GO:0043565|GO:0045648|GO:0034616|GO:0045893|GO:…	NM_005238	Hs.369438	2113	3491.03	210.049	11.0162	7.74082
A_33_P3360525	3.22807	up	BU535024	chr10:97949085-97949026		AGENCOURT_10185273 NIH_MGC_126 Homo sapiens cDNA clone IMAGE:6562423 5', mRNA sequence [BU535024]			Hs.621182		7593.42	1655.49	12.1557	10.465
A_23_P372860	2.59353	up	NM_003512	chr6:26124403-26124462	HIST1H2AC	Homo sapiens histone cluster 1, H2ac (HIST1H2AC), mRNA [NM_003512]	GO:0046982|GO:0006334|GO:0005634|GO:0000786|GO:0003677	NM_003512	Hs.484950	8334	12.6366	5	3.78916	2.41425
A_24_P214598	2.13067	up	NM_152542	chr4:89189978-89189919	PPM1K	Homo sapiens protein phosphatase, Mg2+/Mn2+ dependent, 1K (PPM1K), mRNA [NM_152542]	GO:0005739|GO:0006470|GO:0005759|GO:0004722|GO:0046872	NM_152542	Hs.43744	152926	72.1068	23.0398	5.87342	4.78211
A_23_P322086	2.20458	up	NM_030572	chr12:21679348-21679407	C12orf39	Homo sapiens chromosome 12 open reading frame 39 (C12orf39), mRNA [NM_030572]	GO:0030133|GO:0005730|GO:0005634|GO:0005576|GO:0043231	NM_030572	Hs.130692	80763	113.999	33.4515	6.44882	5.30832
A_33_P3311648	19.6996	up		chr1:013379124-013379065							402.375	11.3799	8.08503	3.78493
A_33_P3390753	2.12957	up		chr16:046606637-046606696							103.181	31.8027	6.32466	5.2341
A_33_P3328511	2.38951	up	NM_001039083	chr17:44416935-44416876	ARL17B	Homo sapiens ADP-ribosylation factor-like 17B (ARL17B), transcript variant 1, mRNA [NM_001039083]	GO:0005794|GO:0007264|GO:0016192|GO:0015031|GO:0005525	NM_001039083	Hs.733127	100506084	1672.38	447.682	9.98783	8.73111
A_23_P254079	3.00597	up	NM_003943	chr4:77231410-77231469	STBD1	Homo sapiens starch binding domain 1 (STBD1), mRNA [NM_003943]	GO:0005515|GO:0006936|GO:0016020|GO:0005887|GO:2001070	NM_003943	Hs.109590	8987	582.771	118.196	8.56318	6.97535
A_24_P116805	2.00665	up	NM_213662	chr17:40474463-40474404	STAT3	Homo sapiens signal transducer and activator of transcription 3 (acute-phase response factor) (STAT3), transcript variant 3, mRNA [NM_213662]	GO:0001754|GO:0005515|GO:0001659|GO:0003700|GO:0044212|GO:0048708|GO:0019221|GO:0006606|GO:0046983|GO:0070102|GO:0004879|GO:0032355|GO:0001103|GO:0045747|GO:0019901|GO:0019903|GO:0005509|GO:0006953|GO:0000122|GO:0016310|GO:0019953|GO:0005654|GO:0045893|GO:0031730|GO:0008134|GO:0005886|GO:0008283|GO:0045471|GO:0006928|GO:0060396|GO:0005634|GO:0060397|GO:0035259|GO:0032870|GO:0005829|GO:0005737|GO:…	NM_213662	Hs.463059	6774	2045.87	676.504	10.2808	9.27597
A_23_P123071	5.56052	up	NM_001233	chr7:116140389-116140448	CAV2	Homo sapiens caveolin 2 (CAV2), transcript variant 1, mRNA [NM_001233]	GO:0051219|GO:0005515|GO:0030133|GO:0048471|GO:0005886|GO:0007268|GO:0005634|GO:0051259|GO:0006906|GO:0042803|GO:0070836|GO:0005829|GO:0005622|GO:0016050|GO:0031748|GO:0060161|GO:0002080|GO:0048278|GO:0030512|GO:0005811|GO:0019905|GO:0007088|GO:0005794|GO:0009986|GO:0048741|GO:0031410|GO:0031234|GO:0043234|GO:0001938|GO:0000139|GO:0016020|GO:0005887|GO:0001937|GO:0005901|GO:0045121|GO:0007005|GO:…	NM_001233	Hs.212332	858	13236.3	1678.26	12.9586	10.4834
A_23_P153256	2.69886	up	NM_198542	chr19:58019003-58019062	ZNF773	Homo sapiens zinc finger protein 773 (ZNF773), mRNA [NM_198542]	GO:0006355|GO:0005634|GO:0003677|GO:0046872|GO:0006351	NM_198542	Hs.579576	374928	447.037	102.23	8.22531	6.79295
A_33_P3324890	2.04891	up		chr4:013339392-013339451							11791	4213.76	12.7794	11.7445
A_23_P73097	2.44586	up	NM_170587	chr8:54871444-54871503	RGS20	Homo sapiens regulator of G-protein signaling 20 (RGS20), transcript variant 1, mRNA [NM_170587]	GO:0043547|GO:0005515|GO:0005737|GO:0008277|GO:0005886|GO:0038032|GO:0005634|GO:0005096	NM_170587	Hs.368733	8601	5292.35	1490.86	11.6091	10.3188
A_23_P98898	5.2485	up	NM_001798	chr12:56365789-56365848	CDK2	Homo sapiens cyclin-dependent kinase 2 (CDK2), transcript variant 1, mRNA [NM_001798]	GO:0005515|GO:0032298|GO:0000793|GO:0008284|GO:0015030|GO:0071732|GO:0007265|GO:0005634|GO:0031145|GO:0046872|GO:0005829|GO:0000085|GO:0000082|GO:0005737|GO:0000086|GO:0006813|GO:0006977|GO:0000806|GO:0005667|GO:0000781|GO:0005813|GO:0030332|GO:0000805|GO:0016572|GO:0005524|GO:0051439|GO:0006260|GO:0051298|GO:0035173|GO:0007067|GO:0006281|GO:0007126|GO:0060968|GO:0007596|GO:0000307|GO:0005654|GO:…	NM_001798	Hs.19192	1017	972.513	107.297	9.24962	6.85771
A_33_P3312222	7.94885	up		chr5:017522186-017522245							370.442	26.4525	7.96877	4.97802
A_23_P410717	14.3724	up	NM_144697	chr1:150259057-150259116	C1orf51	Homo sapiens chromosome 1 open reading frame 51 (C1orf51), mRNA [NM_144697]		NM_144697	Hs.54680	148523	472.406	17.8635	8.29383	4.4486
A_24_P296698	2.26153	up	NM_145109	chr17:21218464-21218523	MAP2K3	Homo sapiens mitogen-activated protein kinase kinase 3 (MAP2K3), transcript variant B, mRNA [NM_145109]	GO:0005515|GO:0034142|GO:0060048|GO:0051403|GO:0005829|GO:0002756|GO:0000187|GO:0006954|GO:0002755|GO:0045860|GO:0034138|GO:0004708|GO:0038124|GO:0019901|GO:0038123|GO:0034134|GO:0002224|GO:0005524|GO:0007165|GO:0042035|GO:0004674|GO:0045087|GO:0005654|GO:0034166|GO:0035666|GO:0004713|GO:0045893|GO:0034146|GO:0034162	NM_145109	Hs.514012	5606	24323.8	8134.64	13.8838	12.7065
A_23_P44724	2.43895	up	NM_001321	chr12:77252613-77252554	CSRP2	Homo sapiens cysteine and glycine-rich protein 2 (CSRP2), mRNA [NM_001321]	GO:0003674|GO:0008270|GO:0007275|GO:0005634|GO:0030154	NM_001321	Hs.530904	1466	4809.34	1356.2	11.4876	10.2014
A_33_P3389376	2.33859	up	NM_001278518	chr1:204499870-204499929	MDM4	Homo sapiens Mdm4 p53 binding protein homolog (mouse) (MDM4), transcript variant 6, mRNA [NM_001278518]	GO:0005515|GO:0071157|GO:0008284|GO:0043066|GO:0008285|GO:0030330|GO:0008283|GO:0042177|GO:0050821|GO:0071456|GO:0005634|GO:0000122|GO:0045023|GO:0006461|GO:0008270|GO:0019899	NM_001278518	Hs.497492	4194	90.5506	25.488	6.15383	4.92819
A_23_P12816	2.2429	up	NM_018063	chr10:96354481-96354540	HELLS	Homo sapiens helicase, lymphoid-specific (HELLS), mRNA [NM_018063]	GO:0005515|GO:0043066|GO:0031508|GO:0006346|GO:0001655|GO:0004386|GO:0005634|GO:0007275|GO:0003677|GO:0005524|GO:0006351|GO:0010216|GO:0007067|GO:0005721|GO:0003682|GO:0046651|GO:0000775|GO:0051301	NM_018063	Hs.655830	3070	2294.26	676.023	10.4399	9.27457
A_23_P344281	2.56429	up	NM_001010879	chr19:58102876-58102935	ZIK1	Homo sapiens zinc finger protein interacting with K protein 1 (ZIK1), mRNA [NM_001010879]	GO:0006355|GO:0005634|GO:0003677|GO:0046872|GO:0006351	NM_001010879	Hs.454830	284307	12.4398	5	3.77281	2.41425
A_23_P202448	2.30984	up	NM_199168	chr10:44872947-44872888	CXCL12	Homo sapiens chemokine (C-X-C motif) ligand 12 (CXCL12), transcript variant 1, mRNA [NM_199168]	GO:0008015|GO:0007281|GO:0005615|GO:0006955|GO:0006935|GO:0042098|GO:0007155|GO:0008009|GO:0001569|GO:0008354|GO:0070098|GO:0001667|GO:0006874|GO:0005102|GO:0005576|GO:0042379|GO:0009615|GO:0045236|GO:0050930|GO:0007165|GO:0008045|GO:0007186|GO:2000107|GO:0007420|GO:0008064|GO:0090026|GO:0008083|GO:0009897	NM_199168	Hs.522891	6387	14.9858	5.20221	3.98611	2.77832
A_23_P126939	2.63277	up	NM_003929	chr1:205739514-205739455	RAB7L1	Homo sapiens RAB7, member RAS oncogene family-like 1 (RAB7L1), transcript variant 1, mRNA [NM_003929]	GO:0006184|GO:0005886|GO:0007264|GO:0003924|GO:0015031|GO:0005525	NM_003929	Hs.115325	8934	568.64	133.767	8.52778	7.13119
A_32_P187599	2.64032	up	NM_001018067	chr1:67885815-67885756	SERBP1	Homo sapiens SERPINE1 mRNA binding protein 1 (SERBP1), transcript variant 1, mRNA [NM_001018067]	GO:0005515|GO:0043488|GO:0048471|GO:0005737|GO:0005886|GO:0005634|GO:0003730	NM_001018067	Hs.530412	26135	5167.15	1327.42	11.5811	10.1804
A_24_P912048	2.04911	up	NM_203348		MGC50722	Homo sapiens uncharacterized MGC50722 (MGC50722), mRNA [NM_203348]		NM_203348	Hs.530383	399693	46.1275	16.1602	5.32991	4.29491
A_23_P130444	2.56929	up	NM_018260	chr19:53087417-53087476	ZNF701	Homo sapiens zinc finger protein 701 (ZNF701), transcript variant 2, mRNA [NM_018260]	GO:0006355|GO:0005634|GO:0003677|GO:0046872|GO:0006351	NM_018260	Hs.235167	55762	25.4706	7.74094	4.60237	3.241
A_33_P3229156	11.4984	up	NM_022082	chr20:61599882-61599941	SLC17A9	Homo sapiens solute carrier family 17 (vesicular nucleotide transporter), member 9 (SLC17A9), mRNA [NM_022082]	GO:0005215|GO:0016021|GO:0006887|GO:0055085	NM_022082	Hs.512686	63910	162.419	8.70593	6.90837	3.38501
A_23_P105028	2.42083	up	NM_015459	chr11:63396800-63396741	ATL3	Homo sapiens atlastin GTPase 3 (ATL3), mRNA [NM_015459]	GO:0006888|GO:0006184|GO:0005783|GO:0007030|GO:0005789|GO:0003924|GO:0051260|GO:0016021|GO:0005525|GO:0007029|GO:0042802	NM_015459	Hs.356719	25923	5125.35	1459.21	11.568	10.2925
A_33_P3418681	6.60025	up	NM_005477	chr15:73612288-73612229	HCN4	Homo sapiens hyperpolarization activated cyclic nucleotide-gated potassium channel 4 (HCN4), mRNA [NM_005477]	GO:0005261|GO:0005886|GO:0005272|GO:0008015|GO:0005222|GO:0008016|GO:0007268|GO:0001701|GO:0042802|GO:0006936|GO:0030552|GO:0005887|GO:0043195|GO:0005249|GO:0042391|GO:0071805|GO:0006812	NM_005477	Hs.86941	10021	195.385	17.6287	7.15315	4.43063
A_33_P3214314	2.52109	up	NM_001284241	chr10:86133480-86133539	CCSER2	Homo sapiens coiled-coil serine-rich protein 2 (CCSER2), transcript variant 3, mRNA [NM_001284241]	GO:0008017|GO:0001578|GO:0015630	NM_001284241	Hs.461988	54462	548.855	136.119	8.48892	7.15488
A_23_P165691	2.37244	up	NM_005805	chr2:162267829-162267888	PSMD14	Homo sapiens proteasome (prosome, macropain) 26S subunit, non-ATPase, 14 (PSMD14), mRNA [NM_005805]	GO:0006511|GO:0002474|GO:0010467|GO:0044281|GO:0006303|GO:0031145|GO:0046872|GO:0005829|GO:0034641|GO:0000082|GO:0070536|GO:0000724|GO:0016032|GO:0006977|GO:0000209|GO:0043066|GO:0000502|GO:0016070|GO:0016071|GO:0006521|GO:0051437|GO:0042590|GO:0006915|GO:0042981|GO:0051436|GO:0051439|GO:0061136|GO:0061133|GO:0008541|GO:0010950|GO:0070628|GO:0002479|GO:0005654|GO:0022624|GO:0004221|GO:0000278|GO:…	NM_005805	Hs.740477	10213	36469.8	11671.8	14.5078	13.2614
A_24_P301547	3.25792	up	NM_017941	chr17:71232691-71232750	C17orf80	Homo sapiens chromosome 17 open reading frame 80 (C17orf80), transcript variant 1, mRNA [NM_017941]	GO:0016021	NM_017941	Hs.12929	55028	500.692	93.5878	8.37528	6.67133
A_24_P661641	2.14248	up	NR_028408	chr12:46120164-46120105	LINC00938	Homo sapiens long intergenic non-protein coding RNA 938 (LINC00938), long non-coding RNA [NR_028408]		NR_028408	Hs.597122	400027	488.329	145.319	8.33824	7.23896
A_23_P146187	2.65954	up	NM_015169	chr8:67342692-67342751	RRS1	Homo sapiens RRS1 ribosome biogenesis regulator homolog (S. cerevisiae) (RRS1), mRNA [NM_015169]	GO:0003674|GO:0000794|GO:0005783|GO:0042254|GO:0005730|GO:0007080	NM_015169	Hs.71827	23212	9093.66	2502.08	12.4269	11.0157
A_23_P157117	7.11754	up	NM_182898	chr7:28859103-28859162	CREB5	Homo sapiens cAMP responsive element binding protein 5 (CREB5), transcript variant 1, mRNA [NM_182898]	GO:0043565|GO:0005515|GO:0001077|GO:0003700|GO:0006366|GO:0045444|GO:0005634|GO:0045893|GO:0060612|GO:0046872	NM_182898	Hs.437075	9586	190.384	16.1423	7.12486	4.29348
A_33_P3311956	2.61538	up	NM_001042548	chr2:36782886-36782827	FEZ2	Homo sapiens fasciculation and elongation protein zeta 2 (zygin II) (FEZ2), transcript variant 2, mRNA [NM_001042548]	GO:0005515|GO:0007165|GO:0007411|GO:0007399	NM_001042548	Hs.258563	9637	7545.39	2051.56	12.1457	10.7587
A_23_P342600	2.07417	up	NM_080836	chr20:2097768-2097827	STK35	Homo sapiens serine/threonine kinase 35 (STK35), mRNA [NM_080836]	GO:0005737|GO:0004674|GO:0005730|GO:0005524	NM_080836	Hs.100057	140901	26.9038	10.1412	4.66858	3.61605
A_23_P122674	3.56478	up	NM_017906	chr6:10709515-10709574	PAK1IP1	Homo sapiens PAK1 interacting protein 1 (PAK1IP1), mRNA [NM_017906]	GO:0005886|GO:0005730|GO:0005634|GO:0009968	NM_017906	Hs.310231	55003	3779.87	688.046	11.1295	9.29573
A_24_P212481	6.89605	up	NM_024717	chr5:94208929-94208870	MCTP1	Homo sapiens multiple C2 domains, transmembrane 1 (MCTP1), transcript variant L, mRNA [NM_024717]	GO:0005544|GO:0019722|GO:0005509|GO:0016021	NM_024717	Hs.655087	79772	810.284	66.314	9.00543	6.21966
A_23_P103110	3.76059	up	NM_012323	chr22:38611984-38612043	MAFF	Homo sapiens v-maf avian musculoaponeurotic fibrosarcoma oncogene homolog F (MAFF), transcript variant 1, mRNA [NM_012323]	GO:0043565|GO:0003700|GO:0007567|GO:0006366|GO:0007596|GO:0005654|GO:0045604|GO:0035914|GO:0001701	NM_012323	Hs.517617	23764	1437.3	234.928	9.79493	7.88397
A_23_P55749	2.15511	up	NM_015719	chr19:10070602-10070543	COL5A3	Homo sapiens collagen, type V, alpha 3 (COL5A3), mRNA [NM_015719]	GO:0005518|GO:0043394|GO:0005576|GO:0005588|GO:0007160|GO:0022617|GO:0007411|GO:0030198|GO:0030199|GO:0030574|GO:0005788|GO:0043588|GO:0008201|GO:0005201	NM_015719	Hs.235368	50509	23.6189	8.85294	4.51773	3.40997
A_33_P3389394	10.8859	up	NR_002312	chr14:20811297-20811238	RPPH1	Homo sapiens ribonuclease P RNA component H1 (RPPH1), RNase P RNA [NR_002312]		NR_002312	Hs.613102	85495	1166.95	58.8196	9.49684	6.05244
A_23_P115861	2.63212	up	NM_145312	chr10:44112506-44112565	ZNF485	Homo sapiens zinc finger protein 485 (ZNF485), mRNA [NM_145312]	GO:0006355|GO:0005634|GO:0003677|GO:0046872|GO:0006351	NM_145312	Hs.147440	220992	532.667	125.343	8.44428	7.04805
A_23_P91552	2.57448	up	NM_206965	chr21:47557190-47556966	FTCD	Homo sapiens formimidoyltransferase cyclodeaminase (FTCD), transcript variant A, mRNA [NM_206965]	GO:0030412|GO:0005794|GO:0019557|GO:0005814|GO:0019556|GO:0006548|GO:0044281|GO:0030409|GO:0035999|GO:0005829|GO:0034641|GO:0005542|GO:0005737|GO:0006760|GO:0007010	NM_206965	Hs.415846	10841	32.7653	9.76154	4.9222	3.55792
A_33_P3254012	2.99304	up	NR_003594	chr8:86775512-86775453	REXO1L2P	Homo sapiens REX1, RNA exonuclease 1 homolog (S. cerevisiae)-like 2 (pseudogene) (REXO1L2P), non-coding RNA [NR_003594]	GO:0004527|GO:0003676	NR_003594	Hs.535056	100288527	116.919	25.107	6.48398	4.90237
A_24_P34545	2.13447	up	NM_032329	chr2:242650818-242650877	ING5	Homo sapiens inhibitor of growth family, member 5 (ING5), mRNA [NM_032329]	GO:0005515|GO:0070776|GO:0008285|GO:0043065|GO:0005634|GO:0035064|GO:0006351|GO:0006260|GO:0043966|GO:0003682|GO:0008270|GO:0045893|GO:0006473|GO:0045926	NM_032329	Hs.529172	84289	67.8693	21.6476	5.79083	4.69696
A_23_P106887	3.1364	up	NM_004960	chr16:31201099-31201403	FUS	Homo sapiens fused in sarcoma (FUS), transcript variant 1, mRNA [NM_004960]	GO:0005515|GO:0008380|GO:0008219|GO:0010467|GO:0003723|GO:0005730|GO:0005634|GO:0003677|GO:0042802|GO:0005737|GO:0000166|GO:0000398|GO:0005654|GO:0008270	NM_004960	Hs.46894	2521	7333.02	1643.07	12.1014	10.4523
A_23_P208880	3.64869	up	NM_013282	chr19:4962065-4962124	UHRF1	Homo sapiens ubiquitin-like with PHD and ring finger domains 1 (UHRF1), transcript variant 2, mRNA [NM_013282]	GO:2000373|GO:0005515|GO:0000987|GO:0000792|GO:0004842|GO:0000790|GO:0008327|GO:0003700|GO:0000791|GO:0008283|GO:0005657|GO:0005634|GO:0035064|GO:0016363|GO:0042802|GO:0042393|GO:0010216|GO:0042787|GO:0045944|GO:0016574|GO:0000122|GO:0031493|GO:0006351|GO:0051865|GO:0032270|GO:0007049|GO:0006281|GO:0008270|GO:0010390	NM_013282	Hs.108106	29128	6137.62	1129.91	11.8278	9.96041
A_23_P149892	2.88233	up	NM_018590	chr10:43679826-43679885	CSGALNACT2	Homo sapiens chondroitin sulfate N-acetylgalactosaminyltransferase 2 (CSGALNACT2), mRNA [NM_018590]	GO:0050652|GO:0050653|GO:0050650|GO:0050651|GO:0005975|GO:0044281|GO:0046872|GO:0008376|GO:0030166|GO:0030173|GO:0030206|GO:0000139|GO:0032580|GO:0030204|GO:0030203|GO:0047237	NM_018590	Hs.657569	55454	4800	1128.15	11.4854	9.95812
A_23_P80940	3.34775	up	NM_002703	chr4:57261568-57261509	PPAT	Homo sapiens phosphoribosyl pyrophosphate amidotransferase (PPAT), mRNA [NM_002703]	GO:0032869|GO:0051539|GO:0009168|GO:0001822|GO:0060135|GO:0031100|GO:0055086|GO:0044281|GO:0035690|GO:0046872|GO:0005829|GO:0000082|GO:0007595|GO:0051289|GO:0006144|GO:0006543|GO:0009116|GO:0009113|GO:0004044|GO:0006164|GO:0006189	NM_002703	Hs.331420	5471	903.241	165.189	9.15165	7.40846
A_23_P74737	2.61472	up	NM_001990	chr1:28330876-28326531	EYA3	Homo sapiens eyes absent homolog 3 (Drosophila) (EYA3), transcript variant 1, mRNA [NM_001990]	GO:0005515|GO:0005667|GO:0006355|GO:0016576|GO:0005634|GO:0007275|GO:0045739|GO:0009653|GO:0046872|GO:0006351|GO:0006302|GO:0005737|GO:0010212|GO:0003682|GO:0008138|GO:0007601|GO:0004725	NM_001990	Hs.185774	2140	54.5699	14.5585	5.52912	4.14246
A_23_P208706	2.17759	up	NM_138764	chr19:49464904-49464963	BAX	Homo sapiens BCL2-associated X protein (BAX), transcript variant sigma, mRNA [NM_138764]	GO:0043496|GO:0005515|GO:0002358|GO:0043497|GO:0009651|GO:0007281|GO:0042803|GO:0035234|GO:0006808|GO:0042802|GO:0005757|GO:0043524|GO:0034644|GO:0043525|GO:0008053|GO:0008637|GO:0002904|GO:0002262|GO:0032461|GO:0010332|GO:0046982|GO:0006687|GO:0001844|GO:0009636|GO:0010248|GO:0033599|GO:0009566|GO:0046930|GO:0005789|GO:0030264|GO:0032471|GO:0032091|GO:0001783|GO:0001782|GO:0021987|GO:0005783|GO:…	NM_138764	Hs.624291	581	10436.6	3510.7	12.6149	11.4922
A_23_P121222	2.8021	up	NM_020165	chr3:8921693-8921634	RAD18	Homo sapiens RAD18 homolog (S. cerevisiae) (RAD18), mRNA [NM_020165]	GO:0001741|GO:0005515|GO:0016567|GO:0005657|GO:0016874|GO:0000403|GO:0005634|GO:0007283|GO:0003684|GO:0006281|GO:0008270|GO:0000785|GO:0009411|GO:0045910|GO:0031625|GO:0031593	NM_020165	Hs.375684	56852	2302.8	529.138	10.4438	8.95726
A_33_P3252491	2.03243	up		chrX:040767312-040767371							251.39	78.329	7.47294	6.44974
A_23_P258310	2.12595	up	NM_144651	chr8:52232460-52232401	PXDNL	Homo sapiens peroxidasin homolog (Drosophila)-like (PXDNL), mRNA [NM_144651]	GO:0005737|GO:0004601|GO:0004519|GO:0042744|GO:0005615|GO:0046872|GO:0055114|GO:0020037	NM_144651	Hs.444882	137902	20.531	7.86064	4.349	3.26089
A_33_P3260451	2.00644	up	NM_001256872	chr8:7829367-7829308	USP17L8	Homo sapiens ubiquitin specific peptidase 17-like family member 8 (USP17L8), mRNA [NM_001256872]	GO:0006511|GO:0005783|GO:0005634|GO:0004221	NM_001256872	Hs.741135	392188	230.154	73.9122	7.37043	6.36579
A_23_P110430	3.23804	up	NM_002448	chr4:4865044-4865103	MSX1	Homo sapiens msh homeobox 1 (MSX1), mRNA [NM_002448]	GO:0030308|GO:0034504|GO:0003700|GO:0030262|GO:0050821|GO:0005634|GO:0000122|GO:0035067|GO:0006351|GO:0035880|GO:0043565|GO:0000902|GO:0002039|GO:0060325|GO:0043517|GO:0042475	NM_002448	Hs.424414	4487	965.952	182.463	9.23903	7.54391
A_23_P49279	2.10031	up	NM_001001436	chr16:46836784-46836725	C16orf87	Homo sapiens chromosome 16 open reading frame 87 (C16orf87), mRNA [NM_001001436]	GO:0005515	NM_001001436	Hs.406551	388272	1369.41	420.421	9.72133	8.65073
A_23_P256948	2.53932	up	NM_005098	chr8:72754906-72754847	MSC	Homo sapiens musculin (MSC), mRNA [NM_005098]	GO:0003700|GO:0006366|GO:0003714|GO:0060539|GO:0046983|GO:0060021|GO:0005634|GO:0014707|GO:0003677	NM_005098	Hs.442619	9242	242.758	60.1492	7.43432	6.08988
A_23_P120883	6.35629	up	NM_002133	chr22:35790122-35790181	HMOX1	Homo sapiens heme oxygenase (decycling) 1 (HMOX1), mRNA [NM_002133]	GO:0031670|GO:0008219|GO:0042542|GO:0043627|GO:0005615|GO:0007243|GO:0042803|GO:0006879|GO:0043524|GO:0051260|GO:0042167|GO:0043123|GO:0006979|GO:0032764|GO:0043305|GO:0014806|GO:0006788|GO:0043392|GO:0006778|GO:0005789|GO:0019899|GO:0020037|GO:0045080|GO:0007264|GO:0005783|GO:0004392|GO:0034101|GO:0004630|GO:0005634|GO:0044281|GO:0055072|GO:0043433|GO:0046872|GO:0005829|GO:0051090|GO:0034383|GO:…	NM_002133	Hs.517581	3162	24464.9	2895.29	13.8964	11.2282
A_33_P3330353	2.13011	up	NM_019556	chrX:134023212-134023153	MOSPD1	Homo sapiens motile sperm domain containing 1 (MOSPD1), mRNA [NM_019556]	GO:0048471|GO:0005737|GO:0005198|GO:0045944|GO:0005634|GO:0016021|GO:0000122	NM_019556	Hs.590789	56180	1230.42	367.071	9.57187	8.48094
A_33_P3271470	2.73858	up	NM_001142966	chr18:19034450-19034509	GREB1L	Homo sapiens growth regulation by estrogen in breast cancer-like (GREB1L), mRNA [NM_001142966]	GO:0016021	NM_001142966	Hs.149020	80000	21.7037	6.11002	4.41484	2.96141
A_32_P182511	2.00584	up	NM_020947	chr16:84510344-84510285	TLDC1	Homo sapiens TBC/LysM-associated domain containing 1 (TLDC1), mRNA [NM_020947]	GO:0005515|GO:0005765	NM_020947	Hs.288274	57707	844.783	266.113	9.06151	8.0573
A_33_P3270315	2.0358	up	BC009492	chr12:129298767-129298728		Homo sapiens hypothetical LOC114130, mRNA (cDNA clone IMAGE:3937896). [BC009492]			Hs.736866		75.2631	25.175	5.93184	4.90624
A_23_P106933	6.05778	up	NM_052956	chr16:20634888-20634829	ACSM1	Homo sapiens acyl-CoA synthetase medium-chain family member 1 (ACSM1), mRNA [NM_052956]	GO:0042632|GO:0019395|GO:0006805|GO:0018874|GO:0044281|GO:0005525|GO:0005524|GO:0047760|GO:0046872|GO:0015645|GO:0005759|GO:0006633|GO:0003996|GO:0019605|GO:0015980	NM_052956	Hs.306812	116285	49.6739	5.41839	5.41948	2.82069
A_24_P389608	3.31239	up	NM_153256	chr10:11913563-11913622	PROSER2	Homo sapiens proline and serine-rich protein 2 (PROSER2), mRNA [NM_153256]		NM_153256	Hs.435775	254427	609.15	109.807	8.61896	6.89109
A_24_P58187	2.10919	up		chr11:110659013-110658954							147.242	45.5048	6.78902	5.71232
A_24_P386323	2.78297	up	NM_005833	chr9:127996052-127996111	RABEPK	Homo sapiens Rab9 effector protein with kelch motifs (RABEPK), transcript variant 1, mRNA [NM_005833]	GO:0005886|GO:0010008|GO:0006898|GO:0043231|GO:0006904|GO:0005768	NM_005833	Hs.19012	10244	15651.3	4126.08	13.1963	11.7197
A_23_P103349	2.73931	up	NM_022375	chr1:186370135-186370194	OCLM	Homo sapiens oculomedin (OCLM), mRNA [NM_022375]	GO:0007601	NM_022375	Hs.679230	10896	13.5085	5	3.86806	2.41425
A_23_P102172	2.19395	up	NM_173077	chr2:207833058-207833943	CPO	Homo sapiens carboxypeptidase O (CPO), mRNA [NM_173077]	GO:0006508|GO:0008270|GO:0005576|GO:0004181	NM_173077	Hs.684103	130749	15.7646	5.90502	4.05287	2.91935
A_24_P210513	2.96638	up	NM_018167	chr14:93760281-93760222	BTBD7	Homo sapiens BTB (POZ) domain containing 7 (BTBD7), transcript variant 2, mRNA [NM_018167]		NM_018167	Hs.525549	55727	100.826	22.1737	6.29869	4.72999
A_23_P43690	2.36207	up	NM_017637	chr9:16435701-16435642	BNC2	Homo sapiens basonuclin 2 (BNC2), mRNA [NM_017637]	GO:0006355|GO:0005737|GO:0005886|GO:0005634|GO:0003677|GO:0046872|GO:0006351	NM_017637	Hs.656581	54796	38.5333	12.1351	5.11741	3.87735
A_23_P126584	2.65113	up	NM_005894	chr1:157801136-157801077	CD5L	Homo sapiens CD5 molecule-like (CD5L), mRNA [NM_005894]	GO:0006968|GO:0016020|GO:0006915|GO:0005576|GO:0005615|GO:0005044	NM_005894	Hs.134035	922	28.0359	8.2897	4.72791	3.3213
A_33_P3424566	2.34603	up	XR_250002	chr6:42751842-42751901	FLJ38717	PREDICTED: Homo sapiens FLJ38717 protein (FLJ38717), misc_RNA [XR_250002]		XR_250002	Hs.656652	401261	23.4354	7.99918	4.51045	3.28023
A_33_P3357653	3.21009	up	AK095621	chr18:12658596-12658655		Homo sapiens cDNA FLJ38302 fis, clone FCBBF3017681. [AK095621]			Hs.664097		127.58	25.239	6.59335	4.91074
A_23_P131240	2.53373	up	NM_181713	chr2:24222677-24222736	UBXN2A	Homo sapiens UBX domain protein 2A (UBXN2A), mRNA [NM_181713]	GO:0010468|GO:0005801|GO:0042176|GO:0005783|GO:0033130|GO:0031396|GO:0005829	NM_181713	Hs.591576	165324	1293.44	317.359	9.64299	8.30173
A_33_P3272493	5.53453	up	NM_001144897	chr19:7810467-7810408	CD209	Homo sapiens CD209 molecule (CD209), transcript variant 4, mRNA [NM_001144897]	GO:0019062|GO:0005886|GO:0009988|GO:0046790|GO:0005576|GO:0005537|GO:0019079|GO:0046872|GO:0006897|GO:0035556|GO:0046968|GO:0005737|GO:0016020|GO:0019882|GO:0045087|GO:0019048|GO:0042605|GO:0042129|GO:0007159|GO:0030246|GO:0016021|GO:0007157	NM_001144897	Hs.278694	30835	56.5382	6.93701	5.57287	3.10441
A_32_P16315	2.04839	up	NM_177987	chr10:92952-92893	TUBB8	Homo sapiens tubulin, beta 8 class VIII (TUBB8), transcript variant 1, mRNA [NM_177987]	GO:0051258|GO:0005737|GO:0005886|GO:0015630|GO:0005874|GO:0005200|GO:0003924|GO:0007017|GO:0005525	NM_177987	Hs.532659	347688	343.817	105.129	7.86671	6.83223
A_23_P416395	11.5264	up	NM_003714	chr5:172742046-172741987	STC2	Homo sapiens stanniocalcin 2 (STC2), mRNA [NM_003714]	GO:0005794|GO:0005783|GO:0007566|GO:0007584|GO:0006874|GO:0007267|GO:0071456|GO:0043434|GO:0005576|GO:0033280|GO:2001256|GO:0030968|GO:0046697|GO:0005179|GO:0040015|GO:0006979|GO:0007166	NM_003714	Hs.233160	8614	2132.7	103.373	10.3364	6.80957
A_24_P20746	2.82407	up	NM_016644	chr5:120022086-120022145	PRR16	Homo sapiens proline rich 16 (PRR16), mRNA [NM_016644]		NM_016644	Hs.157461	51334	21.1457	5.73676	4.38474	2.88697
A_33_P3413741	2.30045	up	NM_000916	chr3:8792187-8792128	OXTR	Homo sapiens oxytocin receptor (OXTR), mRNA [NM_000916]	GO:0005886|GO:0060406|GO:0043434|GO:0060206|GO:0045777|GO:0042220|GO:0007204|GO:0021537|GO:0007507|GO:0016324|GO:0006936|GO:0005913|GO:0001967|GO:0070474|GO:0004990|GO:0005000|GO:0060455|GO:0007613|GO:0070371|GO:0034097|GO:0032355|GO:0051965|GO:0042711|GO:0007565|GO:0042493|GO:0051968|GO:0034059|GO:0060137|GO:0048565|GO:0030431|GO:0010701|GO:0032230|GO:0042713|GO:0005902|GO:0001975|GO:0007595|GO:…	NM_000916	Hs.2820	5021	1111.43	300.654	9.42923	8.22731
A_33_P3398513	2.05593	up	NM_001101330	chr2:43902476-43902417	LOC728819	Homo sapiens hCG1645220 (LOC728819), mRNA [NM_001101330]		NM_001101330	Hs.602756	728819	448.83	140.293	8.23167	7.19189
A_23_P303803	2.77915	up	NM_152474	chr19:58472891-58472832	C19orf18	Homo sapiens chromosome 19 open reading frame 18 (C19orf18), mRNA [NM_152474]	GO:0016021	NM_152474	Hs.134209	147685	28.3224	7.89861	4.73954	3.2649
A_23_P171150	5.88903	up	NM_057162	chrX:86890593-86890652	KLHL4	Homo sapiens kelch-like family member 4 (KLHL4), transcript variant 2, mRNA [NM_057162]	GO:0008150|GO:0003674|GO:0005737|GO:0015630|GO:0005730|GO:0005634|GO:0003779|GO:0043231	NM_057162	Hs.49075	56062	230.574	23.6187	7.37382	4.81579
A_23_P84230	5.4932	up	NM_032109	chr5:76924844-76924785	OTP	Homo sapiens orthopedia homeobox (OTP), mRNA [NM_032109]	GO:0021985|GO:0000976|GO:0003700|GO:0021879|GO:0021979|GO:0002052|GO:0005634|GO:0006351	NM_032109	Hs.202247	23440	294.373	31.2734	7.67101	5.21336
A_24_P580698	4.2121	up	NM_001271560	chrX:139174919-139174978	LOC389895	Homo sapiens chromosome 16 open reading frame 72-like (LOC389895), mRNA [NM_001271560]		NM_001271560	Hs.127679	389895	23.0485	5	4.48879	2.41425
A_23_P126757	2.17693	up	NM_023015	chr1:153746191-153746250	INTS3	Homo sapiens integrator complex subunit 3 (INTS3), mRNA [NM_023015]	GO:0005515|GO:0007093|GO:0006281|GO:0010212|GO:0032039|GO:0070876|GO:0005634|GO:0006974|GO:0016180	NM_023015	Hs.516522	65123	1453.95	432.688	9.81188	8.68959
A_33_P3366053	2.30649	up	NM_001125	chr3:119308728-119308787	ADPRH	Homo sapiens ADP-ribosylarginine hydrolase (ADPRH), mRNA [NM_001125]	GO:0003875|GO:0000287|GO:0051725|GO:0006464	NM_001125	Hs.99884	141	265.928	72.4215	7.54343	6.33773
A_33_P3372090	2.30113	up		chr5:180412991-180413050							152.959	42.9017	6.83675	5.63441
A_24_P196499	2.93572	up	AB030181	chr1:235344269-235344210	ARID4B	AT rich interactive domain 4B (RBP1-like) [Source:HGNC Symbol;Acc:15550] [ENST00000471257]	GO:0005515|GO:0008150|GO:0003674|GO:0006355|GO:0005737|GO:0036124|GO:0006349|GO:0005634|GO:0005575|GO:0003677|GO:0006351|GO:0034773			51742	137.214	29.7092	6.69407	5.14035
A_32_P75299	2.02109	up	NM_001134484	chr9:37588890-37588831	TOMM5	Homo sapiens translocase of outer mitochondrial membrane 5 homolog (yeast) (TOMM5), transcript variant 3, mRNA [NM_001134484]	GO:0005739|GO:0008565|GO:0006626|GO:0005742|GO:0016021|GO:0044267	NM_001134484	Hs.130774	401505	46989.5	18519.4	14.9334	13.9183
A_23_P138680	2.10933	up	NM_172200	chr10:5994720-5994661	IL15RA	Homo sapiens interleukin 15 receptor, alpha (IL15RA), transcript variant 2, mRNA [NM_172200]	GO:0005515|GO:0031965|GO:0004896|GO:0008283|GO:0019221|GO:0032825|GO:0005615|GO:0007165|GO:0000139|GO:0005789|GO:0004871|GO:0016021|GO:0030659	NM_172200	Hs.445124	3601	1222.8	368.881	9.5641	8.48731
A_33_P3228300	2.34746	up	NM_005772	chr9:4860233-4860292	RCL1	Homo sapiens RNA terminal phosphate cyclase-like 1 (RCL1), transcript variant 1, mRNA [NM_005772]	GO:0008150|GO:0006396|GO:0003963|GO:0042254|GO:0005730	NM_005772	Hs.194121	10171	4959.77	1464.97	11.5291	10.298
A_23_P112452	2.32364	up	NR_003191	chr9:124217497-124217438	GGTA1P	Homo sapiens glycoprotein, alpha-galactosyltransferase 1 pseudogene (GGTA1P), transcript variant 1, non-coding RNA [NR_003191]	GO:0019370|GO:0016758|GO:0005975|GO:0003840|GO:0032580|GO:0006749|GO:0016021|GO:0031362	NR_003191	Hs.97469	2681	30.688	10.1558	4.83395	3.61756
A_23_P80832	2.13233	up	NM_080652	chr3:185209359-185209300	TMEM41A	Homo sapiens transmembrane protein 41A (TMEM41A), mRNA [NM_080652]	GO:0016021	NM_080652	Hs.692209	90407	736.343	218.688	8.88203	7.7896
A_33_P3378334	2.02093	up	NM_001042550	chr9:106896796-106896855	SMC2	Homo sapiens structural maintenance of chromosomes 2 (SMC2), transcript variant 1, mRNA [NM_001042550]	GO:0000796|GO:0005515|GO:0000793|GO:0007076|GO:0010032|GO:0046982|GO:0005634|GO:0006310|GO:0051383|GO:0000228|GO:0005524|GO:0005829|GO:0005737|GO:0006281|GO:0045132|GO:0007062|GO:0000278|GO:0051301	NM_001042550	Hs.119023	10592	1456.35	467.589	9.81473	8.79971
A_33_P3292886	27.126	up	NM_005554	chr12:52881146-52881087	KRT6A	Homo sapiens keratin 6A (KRT6A), mRNA [NM_005554]	GO:0005882|GO:0005515|GO:0008284|GO:0005200|GO:0045095|GO:0007398|GO:0030154	NM_005554	Hs.700779	3853	1088.9	20.5839	9.3966	4.635
A_33_P3280044	2.41824	up	NM_001256182	chr16:89351907-89351848	ANKRD11	Homo sapiens ankyrin repeat domain 11 (ANKRD11), transcript variant 1, mRNA [NM_001256182]	GO:0060348|GO:0060325|GO:0035264|GO:0001894|GO:0048705|GO:0042475|GO:0005634|GO:0001701	NM_001256182	Hs.740440	29123	128.868	34.0055	6.60571	5.33176
A_32_P935906	4.57477	up	NR_026974	chr8:146230636-146230695	ZNF252P-AS1	Homo sapiens ZNF252P antisense RNA 1 (ZNF252P-AS1), long non-coding RNA [NR_026974]		NR_026974	Hs.359978	286103	25.5942	5	4.60794	2.41425
A_24_P324405	2.70418	up	NM_013275	chr16:89349843-89349784	ANKRD11	Homo sapiens ankyrin repeat domain 11 (ANKRD11), transcript variant 2, mRNA [NM_013275]	GO:0060348|GO:0060325|GO:0035264|GO:0001894|GO:0048705|GO:0042475|GO:0005634|GO:0001701	NM_013275	Hs.740440	29123	33.4095	9.47837	4.94615	3.51097
A_23_P108492	3.81266	up	NM_138395	chr2:198571975-198572034	MARS2	Homo sapiens methionyl-tRNA synthetase 2, mitochondrial (MARS2), mRNA [NM_138395]	GO:0010467|GO:0006431|GO:0005759|GO:0004825|GO:0005524|GO:0006418	NM_138395	Hs.744330	92935	189.034	30.6951	7.11732	5.18652
A_23_P39931	3.16862	up	NM_003494	chr2:71906256-71906315	DYSF	Homo sapiens dysferlin (DYSF), transcript variant 8, mRNA [NM_003494]	GO:0005544|GO:0005515|GO:0005886|GO:0030315|GO:0001778|GO:0016021|GO:0006906|GO:0030659|GO:0030027	NM_003494	Hs.252180	8291	45.0646	10.3313	5.30536	3.64151
A_23_P43273	2.03941	up	NM_000127	chr8:118819498-118817116	EXT1	Homo sapiens exostosin glycosyltransferase 1 (EXT1), mRNA [NM_000127]	GO:0007369|GO:0005783|GO:0030176|GO:0044281|GO:0015012|GO:0015014|GO:0042803|GO:0021772|GO:0007411|GO:0033692|GO:0030203|GO:0008375|GO:0050508|GO:0050509|GO:0005794|GO:0072498|GO:0046982|GO:0005975|GO:0016757|GO:0015020|GO:0006024|GO:0007165|GO:0001501|GO:0007492|GO:0001503|GO:0000139|GO:0005789|GO:0006486|GO:0007498|GO:0016021|GO:0042328	NM_000127	Hs.492618	2131	2579.37	831.879	10.585	9.5568
A_23_P106158	2.11056	up	NM_024884	chr14:50734549-50734490	L2HGDH	Homo sapiens L-2-hydroxyglutarate dehydrogenase (L2HGDH), mRNA [NM_024884]	GO:0005739|GO:0006103|GO:0005743|GO:0031305|GO:0047545|GO:0044281|GO:0016021|GO:0044267|GO:0044237	NM_024884	Hs.256034	79944	388.534	116.855	8.03776	6.96013
A_33_P3236222	30.0888	up		chr5:017632544-017632603							221.963	5	7.3254	2.41425
A_23_P133691	4.08438	up	NM_021244	chr6:90087437-90082293	RRAGD	Homo sapiens Ras-related GTP binding D (RRAGD), mRNA [NM_021244]	GO:0005515|GO:0005737|GO:0032008|GO:0071230|GO:0046982|GO:0005634|GO:0034613|GO:0005525|GO:0005764	NM_021244	Hs.31712	58528	1325.25	196.157	9.67666	7.64654
A_33_P3246885	2.04827	up	NM_001190348	chr19:35994272-35994213	DMKN	Homo sapiens dermokine (DMKN), transcript variant 9, mRNA [NM_001190348]	GO:0005515|GO:0005615	NM_001190348	Hs.417795	93099	8755.48	3105.77	12.36	11.3256
A_33_P3604069	2.03047	up	AK022393	chr16:69069620-69069679		ribosomal protein S2 pseudogene 45 [Source:HGNC Symbol;Acc:25709] [ENST00000469997]					68.3812	23.0494	5.80479	4.78298
A_33_P3243519	4.49923	up	NM_001164387	chr5:130766612-130766553	RAPGEF6	Homo sapiens Rap guanine nucleotide exchange factor (GEF) 6 (RAPGEF6), transcript variant 3, mRNA [NM_001164387]	GO:0005515|GO:0005085|GO:0051056|GO:0030742|GO:0005737|GO:0005886|GO:0007265|GO:0017016|GO:0043087	NM_001164387	Hs.483329	51735	127.504	17.518	6.59153	4.42185
A_33_P3211078	3.44469	up	NM_003484	chr12:66219101-66219160	HMGA2	Homo sapiens high mobility group AT-hook 2 (HMGA2), transcript variant 2, mRNA [NM_003484]	GO:0005515|GO:0003906|GO:0000988|GO:0030261|GO:0004677|GO:0006325|GO:0046332|GO:0035985|GO:0007283|GO:0010564|GO:0035986|GO:0035987|GO:0035988|GO:0032993|GO:0002062|GO:0045444|GO:0000975|GO:0008301|GO:0031492|GO:0007275|GO:0001047|GO:0000122|GO:0043922|GO:0043392|GO:0003131|GO:0006284|GO:0045893|GO:0045892|GO:0051301|GO:0008134|GO:0060123|GO:0007095|GO:0021846|GO:0031507|GO:0030325|GO:0035497|GO:…	NM_003484	Hs.505924	8091	462.919	80.6271	8.27113	6.48676
A_33_P3393734	2.7187	up		chr1:153963726-153963785	RPS27	ribosomal protein S27 [Source:HGNC Symbol;Acc:10416] [ENST00000392558]	GO:0005515|GO:0010467|GO:0003735|GO:0016070|GO:0016071|GO:0008283|GO:0019083|GO:0006614|GO:0019058|GO:0005634|GO:0006415|GO:0003677|GO:0006412|GO:0006413|GO:0005829|GO:0006414|GO:0000184|GO:0022627|GO:0016032|GO:0005840|GO:0008270|GO:0000278|GO:0044267			6232	172.165	39.9679	6.98776	5.54484
A_23_P92161	3.27968	up	NM_025047	chr3:160395648-160395707	ARL14	Homo sapiens ADP-ribosylation factor-like 14 (ARL14), mRNA [NM_025047]	GO:0005515|GO:0007264|GO:0016023|GO:0005525	NM_025047	Hs.287702	80117	217.096	41.1514	7.29594	5.58238
A_23_P116512	2.044	up	NM_024841	chr11:36486438-36486497	PRR5L	Homo sapiens proline rich 5 like (PRR5L), transcript variant 2, mRNA [NM_024841]	GO:0031929|GO:0005739|GO:0010762|GO:0001933|GO:0031932|GO:0031625	NM_024841	Hs.19987	79899	310.697	96.2716	7.74427	6.71287
A_23_P502750	3.97155	up	NM_002392	chr12:69233822-69233881	MDM2	Homo sapiens MDM2 oncogene, E3 ubiquitin protein ligase (MDM2), transcript variant 1, mRNA [NM_002392]	GO:0005515|GO:0071157|GO:0004842|GO:0034504|GO:0070301|GO:0045202|GO:0071301|GO:0018205|GO:0042220|GO:0042802|GO:0009743|GO:0007173|GO:0042787|GO:0010039|GO:0032026|GO:0046677|GO:0006977|GO:0071312|GO:0071391|GO:0043278|GO:0000122|GO:0007089|GO:0043234|GO:0045931|GO:0008543|GO:0045087|GO:0008270|GO:0005654|GO:0019899|GO:0045892|GO:0038095|GO:0045472|GO:0008284|GO:0016567|GO:0005886|GO:0032436|GO:…	NM_002392	Hs.484551	4193	270.652	40.9476	7.56534	5.57564
A_23_P406385	2.56249	up	NM_153350	chr16:742597-742538	FBXL16	Homo sapiens F-box and leucine-rich repeat protein 16 (FBXL16), mRNA [NM_153350]		NM_153350	Hs.513244	146330	3652.67	947.442	11.0805	9.72299
A_33_P3317211	2.20046	up	NM_001110792	chrX:153297718-153297659	MECP2	Homo sapiens methyl CpG binding protein 2 (Rett syndrome) (MECP2), transcript variant 2, mRNA [NM_001110792]	GO:0000792|GO:0005515|GO:0008327|GO:0003700|GO:0060291|GO:0009790|GO:0009791|GO:0043524|GO:0006122|GO:0010385|GO:0001662|GO:0051965|GO:0007616|GO:0003714|GO:0019904|GO:0060079|GO:0021549|GO:0000122|GO:0007416|GO:0016358|GO:0008542|GO:0021591|GO:0035176|GO:0045893|GO:0045892|GO:0006541|GO:0008134|GO:0008344|GO:0006342|GO:0008284|GO:0005634|GO:0003729|GO:0035067|GO:0005829|GO:0001964|GO:0002087|GO:…	NM_001110792	Hs.200716	4204	122.887	36.2253	6.54798	5.41017
A_33_P3253596	2.11963	up	NM_012310	chrX:69626140-69626199	KIF4A	Homo sapiens kinesin family member 4A (KIF4A), mRNA [NM_012310]	GO:0008017|GO:0005871|GO:0006996|GO:0005694|GO:0005730|GO:0030496|GO:0005634|GO:0003777|GO:0003677|GO:0005524|GO:0016363|GO:0005829|GO:0019886|GO:0005737|GO:0007596|GO:0007411|GO:0005876|GO:0008089|GO:0007018	NM_012310	Hs.648326	24137	618.809	184.551	8.64121	7.5574
A_23_P401106	2.70295	up	NM_002599	chr11:72287309-72287250	PDE2A	Homo sapiens phosphodiesterase 2A, cGMP-stimulated (PDE2A), transcript variant 1, mRNA [NM_002599]	GO:0005515|GO:0030424|GO:0048471|GO:0005886|GO:0005783|GO:0004118|GO:0030818|GO:0006626|GO:0071560|GO:0046069|GO:0005634|GO:0019934|GO:0046872|GO:0042803|GO:0030425|GO:0005829|GO:0005737|GO:0030552|GO:0030553|GO:0061028|GO:0005759|GO:0008144|GO:0033159|GO:0030224|GO:0097011|GO:0006198|GO:0030911|GO:0005262|GO:0036006|GO:0005794|GO:0004112|GO:0000122|GO:0035690|GO:0042734|GO:0007596|GO:0050729|GO:…	NM_002599	Hs.503163	5138	323.804	73.7015	7.79434	6.35981
A_23_P118289	2.31898	up	NM_004765	chr16:30904169-30904018	BCL7C	Homo sapiens B-cell CLL/lymphoma 7C (BCL7C), transcript variant 2, mRNA [NM_004765]	GO:0006915	NM_004765	Hs.658547	9274	1178.6	315.714	9.51006	8.29657
A_23_P35444	2.19847	up	NM_032727	chr10:105049985-105050044	INA	Homo sapiens internexin neuronal intermediate filament protein, alpha (INA), mRNA [NM_032727]	GO:0060052|GO:0005883|GO:0005200|GO:0030154|GO:0007399	NM_032727	Hs.500916	9118	37907.5	13187.4	14.57	13.4335
A_23_P38677	2.03054	up	NM_006553	chr18:12432141-12432200	SLMO1	Homo sapiens slowmo homolog 1 (Drosophila) (SLMO1), transcript variant 2, mRNA [NM_006553]	GO:0005739	NM_006553	Hs.514718	10650	3778.83	1257.44	11.1278	10.1059
A_33_P3299130	2.31537	up		chr9:136877785-136877844							18.9979	6.64244	4.26464	3.0534
A_23_P67771	2.49697	up	NM_000465	chr2:215593719-215593660	BARD1	Homo sapiens BRCA1 associated RING domain 1 (BARD1), transcript variant 1, mRNA [NM_000465]	GO:0005515|GO:0085020|GO:0045732|GO:0043066|GO:0004842|GO:0043065|GO:0016567|GO:0046982|GO:0003723|GO:0000151|GO:0005634|GO:0031436|GO:0042803|GO:0006974|GO:0070531|GO:0046826|GO:0042325|GO:0005737|GO:0006281|GO:0001894|GO:0007050|GO:0008270|GO:0031441|GO:0019900	NM_000465	Hs.591642	580	348.683	85.8874	7.88717	6.56699
A_32_P133670	5.45044	up	NM_006305	chr15:69079782-69076906	ANP32A	Homo sapiens acidic (leucine-rich) nuclear phosphoprotein 32 family, member A (ANP32A), mRNA [NM_006305]	GO:0005515|GO:0010467|GO:0006355|GO:0048471|GO:0016070|GO:0005783|GO:0016071|GO:0005634|GO:0006351|GO:0006913|GO:0035556|GO:0005737|GO:0005654	NM_006305	Hs.458747	8125	340.652	36.2464	7.85739	5.41102
A_33_P3262292	4.60858	up	NM_015562	chr3:196098868-196098809	UBXN7	Homo sapiens UBX domain protein 7 (UBXN7), mRNA [NM_015562]	GO:0005515|GO:0043130|GO:0034098|GO:0031625|GO:0008134	NM_015562	Hs.518524	26043	90.0223	12.6384	6.14467	3.94035
A_23_P110531	6.36399	up	NM_013409	chr5:52780837-52780896	FST	Homo sapiens follistatin (FST), transcript variant FST344, mRNA [NM_013409]	GO:0005515|GO:0007389|GO:0007276|GO:0046882|GO:0043395|GO:0005576|GO:0005634|GO:0032926|GO:0000122|GO:0030509|GO:0043616|GO:0031069|GO:0008585|GO:0051798|GO:0005737|GO:0048185|GO:0002244|GO:0042475|GO:0045596|GO:0004871	NM_013409	Hs.9914	10468	1391.59	128.138	9.74633	7.07639
A_23_P58293	2.60157	up	NM_181886	chr4:103722623-103720611	UBE2D3	Homo sapiens ubiquitin-conjugating enzyme E2D 3 (UBE2D3), transcript variant 2, mRNA [NM_181886]	GO:0005515|GO:0006511|GO:0010467|GO:0004842|GO:0006367|GO:0006513|GO:0016567|GO:0034142|GO:0005886|GO:0061418|GO:0005829|GO:0002756|GO:0007179|GO:0032480|GO:0034138|GO:0000209|GO:0071456|GO:0006915|GO:0000122|GO:0030509|GO:0002224|GO:0005524|GO:0006351|GO:0006281|GO:0070979|GO:0045087|GO:0043161|GO:0035666|GO:0005654|GO:0070936|GO:0006464|GO:0010008	NM_181886	Hs.518773	7323	13065	3676.24	12.9331	11.5537
A_33_P3265965	2.87183	up	NM_020827	chr4:186097000-186096941	KIAA1430	Homo sapiens KIAA1430 (KIAA1430), mRNA [NM_020827]		NM_020827	Hs.535734	57587	247.481	53.4505	7.45433	5.93236
A_24_P282416	18.0689	up	NM_007313	chr9:133589580-133589639	ABL1	Homo sapiens c-abl oncogene 1, non-receptor tyrosine kinase (ABL1), transcript variant b, mRNA [NM_007313]	GO:0005515|GO:0051353|GO:2001020|GO:2000145|GO:0050731|GO:0030155|GO:0042692|GO:2000249|GO:0007411|GO:0030100|GO:0006298|GO:0070064|GO:0051019|GO:0019905|GO:0031965|GO:0000287|GO:0018108|GO:0042770|GO:0051149|GO:0045087|GO:0004515|GO:0010506|GO:0038096|GO:0017124|GO:0048471|GO:0030036|GO:0071901|GO:0005634|GO:0015629|GO:0005829|GO:0005739|GO:0005737|GO:0051726|GO:0007155|GO:0031252|GO:0006355|GO:…	NM_007313	Hs.431048	25	620.338	18.2115	8.6454	4.46996
A_23_P205768	2.24998	up	NM_006628	chr15:52843577-52843518	ARPP19	Homo sapiens cAMP-regulated phosphoprotein, 19kDa (ARPP19), mRNA [NM_006628]	GO:0004864|GO:0008601|GO:0045722|GO:0005102|GO:0015459|GO:0019212|GO:0005737|GO:0007067|GO:0000086|GO:0046326|GO:0005654|GO:0000278|GO:0051721|GO:0051301	NM_006628	Hs.512908	10776	8513.52	2757.77	12.3242	11.1543
A_33_P3212274	4.55802	up	BC016059	chr5:76012549-76012608	F2R	Homo sapiens coagulation factor II (thrombin) receptor, mRNA (cDNA clone IMAGE:4849569), with apparent retained intron. [BC016059]	GO:0005515|GO:0031594|GO:0051928|GO:0009653|GO:0043524|GO:0051482|GO:0045211|GO:0032496|GO:0070374|GO:0043123|GO:2000484|GO:0031681|GO:0051209|GO:0005794|GO:0030335|GO:0004930|GO:0030168|GO:0014068|GO:0043280|GO:0007186|GO:0032967|GO:0005887|GO:0045893|GO:0051930|GO:0007260|GO:0008284|GO:0008285|GO:0005886|GO:0015057|GO:0007262|GO:0035025|GO:0007200|GO:0007204|GO:0007205|GO:0001965|GO:0000186|GO:…		Hs.482562	2149	3366.35	463.29	10.9719	8.78344
A_24_P101391	2.55106	up	NM_004559	chr1:43162388-43162450	YBX1	Homo sapiens Y box binding protein 1 (YBX1), mRNA [NM_004559]	GO:0005515|GO:0008380|GO:0010467|GO:0003700|GO:0006366|GO:0010494|GO:0003723|GO:0005634|GO:0043231|GO:0005737|GO:0003690|GO:0003697|GO:0051781|GO:0051154|GO:0070062|GO:0006355|GO:0070934|GO:0000122|GO:0003677|GO:0001701|GO:0000398|GO:0030529|GO:0005654|GO:0071204|GO:0045892|GO:0005689|GO:0070937	NM_004559	Hs.473583	4904	13054.7	3745.7	12.9322	11.5811
A_23_P26954	2.14269	up	NM_006373	chr17:41166784-41166725	VAT1	Homo sapiens vesicle amine transport 1 (VAT1), mRNA [NM_006373]	GO:0010637|GO:0016491|GO:0008270|GO:0005741|GO:0016021	NM_006373	Hs.514199	10493	19547.6	6853.31	13.542	12.4426
A_23_P79161	2.06203	up	NM_013237	chr5:176732922-176732981	PRELID1	Homo sapiens PRELI domain containing 1 (PRELID1), transcript variant 1, mRNA [NM_013237]	GO:0005739|GO:0006955|GO:0005730|GO:0007275|GO:0005634	NM_013237	Hs.744904	27166	16061	5720.71	13.238	12.194
A_23_P138693	2.75113	up	NM_004808	chr10:15151758-15151213	NMT2	Homo sapiens N-myristoyltransferase 2 (NMT2), mRNA [NM_004808]	GO:0005794|GO:0005886|GO:0007603|GO:0009249|GO:0019082|GO:0022400|GO:0004379|GO:0019068|GO:0003824|GO:0005829|GO:0005737|GO:0016032|GO:0006499|GO:0016056	NM_004808	Hs.60339	9397	886.729	199.231	9.12802	7.66799
A_33_P3280009	2.01967	up		chr6:157706456-157706397							91.4075	29.9761	6.16657	5.15245
A_23_P108734	2.78159	up	NM_018436	chr2:3744966-3745025	ALLC	Homo sapiens allantoicase (ALLC), mRNA [NM_018436]	GO:0004037|GO:0000256	NM_018436	Hs.97899	55821	37.0056	10.0018	5.07317	3.59726
A_23_P217015	10.5921	up	NM_003011	chr9:131455241-131455956	SET	Homo sapiens SET nuclear oncogene (SET), transcript variant 2, mRNA [NM_003011]	GO:0005515|GO:0010467|GO:0048471|GO:0016070|GO:0016071|GO:0005783|GO:0004864|GO:0008601|GO:0006334|GO:0005634|GO:0006337|GO:0035067|GO:0003677|GO:0005829|GO:0006913|GO:0006260|GO:0043234|GO:0042393|GO:0043524|GO:0005737|GO:0005654|GO:0045892	NM_003011	Hs.436687	6418	715.848	36.9808	8.84308	5.43816
A_24_P77947	2.15454	up	NM_024553	chr7:92887515-92887574	CCDC132	Homo sapiens coiled-coil domain containing 132 (CCDC132), transcript variant 2, mRNA [NM_024553]		NM_024553	Hs.202424	55610	125.205	37.5456	6.56699	5.45961
A_33_P3339138	5.63153	up	NM_203400	chr17:45056117-45056058	RPRML	Homo sapiens reprimo-like (RPRML), mRNA [NM_203400]	GO:0016021	NM_203400	Hs.367999	388394	32.3781	5	4.90777	2.41425
A_23_P306956	2.28219	up	NM_032838	chr19:36939236-36939177	ZNF566	Homo sapiens zinc finger protein 566 (ZNF566), transcript variant 3, mRNA [NM_032838]	GO:0006355|GO:0005634|GO:0003677|GO:0046872|GO:0006351	NM_032838	Hs.533939	84924	221.789	62.0193	7.3246	6.13419
A_33_P3301297	2.16087	up		chr9:109879516-109879575							93.2462	28.505	6.19438	5.08277
A_33_P3272568	4.63311	up		chrX:23693494-23693553	PRDX4	peroxiredoxin 4 [Source:HGNC Symbol;Acc:17169] [ENST00000379331]	GO:0005739|GO:0005515|GO:0007252|GO:0072593|GO:0008379|GO:0005615			10549	77.1595	11.0595	5.95365	3.74167
A_24_P411561	2.08615	up	NM_032782	chr5:156513377-156513318	HAVCR2	Homo sapiens hepatitis A virus cellular receptor 2 (HAVCR2), mRNA [NM_032782]	GO:0016021	NM_032782	Hs.710500	84868	28.1053	10.5309	4.73126	3.67042
A_24_P119259	3.31354	up	NM_003666	chr1:169346119-169346178	BLZF1	Homo sapiens basic leucine zipper nuclear factor 1 (BLZF1), mRNA [NM_003666]	GO:0003700|GO:0006357|GO:0043001|GO:0005796|GO:0008283|GO:0005730|GO:0005634|GO:0001558|GO:0003677|GO:0005737|GO:0000139|GO:0007030|GO:0000278|GO:0019899|GO:0031625	NM_003666	Hs.130746	8548	175.297	32.8375	7.01089	5.28252
A_24_P291133	2.88054	up	NM_175866	chr1:162470837-162473545	UHMK1	Homo sapiens U2AF homology motif (UHM) kinase 1 (UHMK1), transcript variant 1, mRNA [NM_175866]	GO:0005515|GO:0030424|GO:0071598|GO:0003723|GO:0005634|GO:0032839|GO:0005524|GO:0031175|GO:0046777|GO:0018105|GO:0004674|GO:0043021|GO:0045948|GO:0007050|GO:0019899|GO:0046825|GO:0016740	NM_175866	Hs.127310	127933	102.075	23.0906	6.31183	4.78549
A_33_P3280905	2.1488	up		chrX:103159435-103159376		GB					48.4184	16.1071	5.39348	4.28995
A_33_P3322909	2.5063	up	NM_001278513	chr13:113917835-113917894	CUL4A	Homo sapiens cullin 4A (CUL4A), transcript variant 3, mRNA [NM_001278513]	GO:0005515|GO:0006511|GO:0051246|GO:0008285|GO:0016567|GO:0080008|GO:0097193|GO:0007346|GO:0000082|GO:0006281|GO:0019048|GO:0007050|GO:0031464|GO:0031625	NM_001278513	Hs.339735	8451	2435.99	632.202	10.5128	9.18723
A_23_P338505	2.42419	up	NM_152266	chr19:33464453-33465009	C19orf40	Homo sapiens chromosome 19 open reading frame 40 (C19orf40), mRNA [NM_152266]	GO:0005515|GO:0006281|GO:0003682|GO:0005730|GO:0005654|GO:0005634|GO:0003677|GO:0043240|GO:0043231	NM_152266	Hs.579899	91442	80.2087	22.1987	6.00929	4.73179
A_23_P109184	4.14375	up	NM_002196	chr20:20351123-20351182	INSM1	Homo sapiens insulinoma-associated 1 (INSM1), mRNA [NM_002196]	GO:0006355|GO:0031018|GO:0005654|GO:0003323|GO:0003677|GO:0046872|GO:0006351	NM_002196	Hs.89584	3642	22.63	5	4.46518	2.41425
A_23_P40821	2.61499	up	NM_032383	chr3:148890246-148890304	HPS3	Homo sapiens Hermansky-Pudlak syndrome 3 (HPS3), mRNA [NM_032383]	GO:0031084|GO:0006996|GO:0043473	NM_032383	Hs.591311	84343	2755.05	690.084	10.6855	9.29872
A_33_P3287785	2.86349	up	NM_006158	chr8:24808537-24808478	NEFL	Homo sapiens neurofilament, light polypeptide (NEFL), mRNA [NM_006158]	GO:0005515|GO:0030424|GO:0008090|GO:0045109|GO:0005883|GO:0007268|GO:0008022|GO:0005829|GO:0042802|GO:0033596|GO:0005200|GO:0019896|GO:0033693|GO:0008089	NM_006158	Hs.521461	4747	744.031	161.276	8.89516	7.37738
A_23_P435002	2.50242	up	NM_152546	chr5:121363253-121363312	SRFBP1	Homo sapiens serum response factor binding protein 1 (SRFBP1), mRNA [NM_152546]	GO:0048471|GO:0006355|GO:0005634|GO:0006351	NM_152546	Hs.107622	153443	4020.29	1081.36	11.2262	9.90292
A_23_P368779	9.59491	up	NM_153608	chr19:48790154-48790213	ZNF114	Homo sapiens zinc finger protein 114 (ZNF114), mRNA [NM_153608]	GO:0006355|GO:0005634|GO:0003677|GO:0046872|GO:0006351	NM_153608	Hs.511883	163071	183.539	11.6319	7.07996	3.81769
A_33_P3235761	3.1584	up	NR_024349	chr17:7818263-7818204	LOC284023	Homo sapiens uncharacterized LOC284023 (LOC284023), long non-coding RNA [NR_024349]		NR_024349	Hs.744470	284023	77.0062	16.1207	5.95097	4.29178
A_33_P3401317	2.5505	up	NM_001145442	chr14:19984047-19983988	POTEM	Homo sapiens POTE ankyrin domain family, member M (POTEM), mRNA [NM_001145442]		NM_001145442	Hs.654289	641455	298.169	72.4266	7.68877	6.33799
A_33_P3530868	3.17532	up		chr1:246679812-246679753	LOC255654	Homo sapiens uncharacterized LOC255654 (LOC255654), long non-coding RNA [NR_040002]		NR_040002	Hs.407570	255654	32.5318	7.79206	4.91411	3.24721
A_33_P3214501	5.96436	up	NM_022767	chr15:89174348-89174407	AEN	Homo sapiens apoptosis enhancing nuclease (AEN), mRNA [NM_022767]	GO:0042771|GO:0004527|GO:0010212|GO:0005730|GO:0005654|GO:0005634|GO:0003676	NM_022767	Hs.436102	64782	1799.94	179.028	10.0911	7.51476
A_23_P100141	3.16755	up	NM_001193388	chr16:1415345-1415286	UNKL	Homo sapiens unkempt family zinc finger-like (UNKL), transcript variant 1, mRNA [NM_001193388]	GO:0005515|GO:0005737|GO:0016567|GO:0016874|GO:0008270|GO:0005634	NM_001193388	Hs.643536	64718	339.46	64.789	7.85485	6.19149
A_33_P3214105	2.24745	up	NM_001674	chr1:212788502-212788561	ATF3	Homo sapiens activating transcription factor 3 (ATF3), transcript variant 1, mRNA [NM_001674]	GO:0005515|GO:0008284|GO:0003700|GO:0003714|GO:0005730|GO:0006094|GO:0005634|GO:0035914|GO:0006351|GO:0030968|GO:0042802|GO:0043565|GO:0005654|GO:0006987|GO:0045892|GO:0044267	NM_001674	Hs.460	467	303.782	84.332	7.71209	6.54381
A_24_P179504	4.98088	up	NM_144668	chr12:122405914-122405973	WDR66	Homo sapiens WD repeat domain 66 (WDR66), transcript variant 1, mRNA [NM_144668]	GO:0005509	NM_144668	Hs.709837	144406	96.8704	12.6029	6.25194	3.93554
A_24_P419309	2.94471	up	NM_004814	chr1:31732941-31732882	SNRNP40	Homo sapiens small nuclear ribonucleoprotein 40kDa (U5) (SNRNP40), mRNA [NM_004814]	GO:0005515|GO:0008380|GO:0006396|GO:0010467|GO:0005730|GO:0005634|GO:0005732|GO:0071013|GO:0005737|GO:0000398|GO:0000375|GO:0005654|GO:0005682	NM_004814	Hs.33962	9410	1713.01	363.317	10.0235	8.46534
A_33_P3456341	2.17006	up	NM_001170804	chr12:50855064-50855123	LARP4	Homo sapiens La ribonucleoprotein domain family, member 4 (LARP4), transcript variant 5, mRNA [NM_001170804]	GO:0003723|GO:0022604|GO:0007010	NM_001170804	Hs.26613	113251	574.854	167.353	8.54202	7.42429
A_33_P3216994	3.51161	up	NM_001278187	chr10:69832700-69832641	HERC4	Homo sapiens HECT and RLD domain containing E3 ubiquitin protein ligase 4 (HERC4), transcript variant 5, mRNA [NM_001278187]	GO:0005737|GO:0004842|GO:0042787|GO:0005634|GO:0007283|GO:0030154|GO:0005829	NM_001278187	Hs.51891	26091	564.974	96.079	8.52146	6.70933
A_23_P302787	3.24829	up		chr2:177494727-177494668	LINC01116	Homo sapiens long intergenic non-protein coding RNA 1116 (LINC01116), long non-coding RNA [NR_040001]		NR_040001	Hs.636452	375295	629.549	117.471	8.66695	6.96728
A_33_P3381684	4.5955	up	NM_007113	chr1:152080242-152080183	TCHH	Homo sapiens trichohyalin (TCHH), mRNA [NM_007113]	GO:0008150|GO:0005813|GO:0005737|GO:0005886|GO:0005509|GO:0031424|GO:0045111|GO:0005856	NM_007113	Hs.432416	7062	25.7234	5	4.61447	2.41425
A_24_P20630	5.97897	up	NM_016269	chr4:108968805-108968746	LEF1	Homo sapiens lymphoid enhancer-binding factor 1 (LEF1), transcript variant 1, mRNA [NM_016269]	GO:0005515|GO:0003700|GO:0044212|GO:0008013|GO:0006366|GO:0030307|GO:0001756|GO:0003705|GO:0032714|GO:0001755|GO:0032713|GO:0030879|GO:0021861|GO:0032993|GO:0016202|GO:0016055|GO:0043027|GO:0021542|GO:0022407|GO:0022408|GO:0000977|GO:0022409|GO:0030335|GO:0008301|GO:0033153|GO:0021879|GO:0030331|GO:0000122|GO:0030509|GO:0021873|GO:0043923|GO:0035326|GO:0001649|GO:0043392|GO:0043966|GO:0043967|GO:…	NM_016269	Hs.743478	51176	34.7331	5	4.99414	2.41425
A_23_P58009	3.40329	up	NM_024616	chr3:111836665-111836724	C3orf52	Homo sapiens chromosome 3 open reading frame 52 (C3orf52), transcript variant 2, mRNA [NM_024616]	GO:0005789|GO:0016021	NM_024616	Hs.434247	79669	1110.02	198.307	9.42674	7.65981
A_23_P116280	3.48211	up	NM_024426	chr11:32410391-32410332	WT1	Homo sapiens Wilms tumor 1 (WT1), transcript variant D, mRNA [NM_024426]	GO:0008406|GO:0005515|GO:0017148|GO:0001657|GO:0001658|GO:0030308|GO:0003700|GO:0044212|GO:0007281|GO:0072075|GO:0007507|GO:0030539|GO:0072302|GO:0009888|GO:0035802|GO:2000195|GO:0060231|GO:0072207|GO:0000122|GO:0060923|GO:0072284|GO:0060539|GO:0008270|GO:0005654|GO:0070742|GO:0045893|GO:0045892|GO:0008380|GO:0072112|GO:0008285|GO:0030325|GO:0003723|GO:0005634|GO:0060421|GO:0032836|GO:0032835|GO:…	NM_024426	Hs.591980	7490	265.736	46.3488	7.5427	5.74274
A_23_P68401	3.358	up	NM_030877	chr20:36431407-36468519	CTNNBL1	Homo sapiens catenin, beta like 1 (CTNNBL1), transcript variant 1, mRNA [NM_030877]	GO:0008380|GO:0006397|GO:0005515|GO:0000974|GO:0043065|GO:0005730|GO:0006915|GO:0016445|GO:0005681|GO:0005634|GO:0019899	NM_030877	Hs.472667	56259	2045.33	382.107	10.2801	8.53246
A_33_P3263569	5.89208	up	NM_152763	chr1:109358710-109358651	AKNAD1	Homo sapiens AKNA domain containing 1 (AKNAD1), transcript variant 1, mRNA [NM_152763]	GO:0005737	NM_152763	Hs.729441	254268	83.3518	9.41562	6.05899	3.50021
A_23_P155989	2.39931	up	NM_022145	chr5:64813872-64813813	CENPK	Homo sapiens centromere protein K (CENPK), transcript variant 1, mRNA [NM_022145]	GO:0034080|GO:0045944|GO:0006334|GO:0000777|GO:0005654|GO:0000278|GO:0005829	NM_022145	Hs.529778	64105	2688.49	731.028	10.6508	9.3882
A_33_P3276323	2.79141	up	NR_033886	chr8:117889048-117889107	RAD21-AS1	Homo sapiens RAD21 antisense RNA 1 (RAD21-AS1), long non-coding RNA [NR_033886]		NR_033886	Hs.706174	644660	23.1084	6.40386	4.49226	3.01127
A_23_P355776	2.88131	up	NR_040415	chr20:62926397-62934547	LINC00266-1	Homo sapiens long intergenic non-protein coding RNA 266-1 (LINC00266-1), long non-coding RNA [NR_040415]		NR_040415	Hs.745565	140849	63.4827	14.9366	5.70617	4.17945
A_33_P3211513	2.26457	up	NM_001162407	chr2:201726021-201725962	CLK1	Homo sapiens CDC-like kinase 1 (CLK1), transcript variant 2, mRNA [NM_001162407]	GO:0005737|GO:0046777|GO:0018105|GO:0008283|GO:0004674|GO:0018107|GO:0043484|GO:0005634|GO:0004712|GO:0005524|GO:0004715	NM_001162407	Hs.433732	1195	3884.57	1158.1	11.173	9.99379
A_23_P41267	2.50993	up	NR_026854	chr4:39483057-39483116	LOC401127	Homo sapiens WD repeat domain 5 pseudogene (LOC401127), non-coding RNA [NR_026854]		NR_026854	Hs.383197	401127	826.554	204.591	9.03048	7.70284
A_23_P148484	2.20815	up	NM_016120	chrX:73811184-73811125	RLIM	Homo sapiens ring finger protein, LIM domain interacting (RLIM), transcript variant 1, mRNA [NM_016120]	GO:0006511|GO:0004842|GO:0016567|GO:0003714|GO:0005634|GO:0000122|GO:0006351|GO:0043433|GO:0060816|GO:0005737|GO:0017053|GO:0008270|GO:0045892	NM_016120	Hs.653288	51132	1868.75	545.355	10.1483	9.00543
A_23_P435636	4.65094	up	NM_152654	chr19:13085226-13085285	DAND5	Homo sapiens DAN domain family member 5, BMP antagonist (DAND5), mRNA [NM_152654]	GO:1900108|GO:0030514|GO:0016015|GO:0003140|GO:0003283|GO:0005576|GO:0003281|GO:0038101|GO:0061371|GO:0030512	NM_152654	Hs.331981	199699	153.132	20.4245	6.839	4.62148
A_23_P117694	4.87962	up	NM_006091	chr15:69019818-69019877	CORO2B	Homo sapiens coronin, actin binding protein, 2B (CORO2B), transcript variant 1, mRNA [NM_006091]	GO:0005737|GO:0051015|GO:0030036|GO:0016020|GO:0003779|GO:0015629	NM_006091	Hs.551213	10391	940.379	112.55	9.20676	6.92
A_33_P3421733	2.80935	up	NM_001199142	chr16:28726632-28726691	EIF3C	Homo sapiens eukaryotic translation initiation factor 3, subunit C (EIF3C), transcript variant 3, mRNA [NM_001199142]	GO:0005515|GO:0010467|GO:0005852|GO:0016282|GO:0033290|GO:0001731|GO:0003743|GO:0006412|GO:0006413|GO:0005829|GO:0006446|GO:0031369|GO:0044267	NM_001199142	Hs.567374	8663	365.439	78.8171	7.94783	6.4576
A_23_P60537	2.767	up	NM_004697	chr9:116054126-116054185	PRPF4	Homo sapiens pre-mRNA processing factor 4 (PRPF4), transcript variant 1, mRNA [NM_004697]	GO:0005515|GO:0008380|GO:0006396|GO:0010467|GO:0015030|GO:0005730|GO:0005634|GO:0071001|GO:0016607|GO:0000398|GO:0000375|GO:0005654|GO:0005681	NM_004697	Hs.744014	9128	2107.53	487.429	10.3201	8.85179
A_23_P40847	3.46049	up	NM_004267	chr3:142841583-142841642	CHST2	Homo sapiens carbohydrate (N-acetylglucosamine-6-O) sulfotransferase 2 (CHST2), mRNA [NM_004267]	GO:0005802|GO:0006790|GO:0005975|GO:0031228|GO:0006044|GO:0007275|GO:0044281|GO:0042339|GO:0006954|GO:0000139|GO:0018146|GO:0008146|GO:0001517|GO:0016021|GO:0030203	NM_004267	Hs.8786	9435	483.1	83.7201	8.32581	6.53484
A_23_P429998	10.2741	up	NM_006732	chr19:45978205-45978264	FOSB	Homo sapiens FBJ murine osteosarcoma viral oncogene homolog B (FOSB), transcript variant 1, mRNA [NM_006732]	GO:0043565|GO:0003700|GO:0071277|GO:0007610|GO:0007275|GO:0005634|GO:0000122|GO:0003677|GO:0008134	NM_006732	Hs.590958	2354	1196.6	63.5998	9.53272	6.17179
A_33_P3214293	4.58062	up	NM_000945	chr2:68408138-68408079	PPP3R1	Homo sapiens protein phosphatase 3, regulatory subunit B, alpha (PPP3R1), mRNA [NM_000945]	GO:0005515|GO:0005516|GO:0005509|GO:0019904|GO:0006915|GO:0097193|GO:0005829|GO:1900740|GO:0045087|GO:0004723|GO:0005654|GO:0005955|GO:0038095	NM_000945	Hs.280604	5534	257.94	33.3716	7.50043	5.30488
A_23_P105730	2.24214	up	NM_020128	chr12:68726018-68724953	MDM1	Homo sapiens Mdm1 nuclear protein homolog (mouse) (MDM1), transcript variant 2, mRNA [NM_020128]	GO:0060041|GO:0005634	NM_020128	Hs.655702	56890	42.6761	13.9399	5.24247	4.07759
A_23_P87575	12.0593	up	NM_001240	chr12:49087490-49087431	CCNT1	Homo sapiens cyclin T1 (CCNT1), transcript variant a, mRNA [NM_001240]	GO:0005515|GO:0010467|GO:0008024|GO:0006368|GO:0006367|GO:0044212|GO:0019901|GO:0006366|GO:0005730|GO:0005634|GO:0000079|GO:0003677|GO:0006351|GO:0050434|GO:0007049|GO:0045944|GO:0019048|GO:0003682|GO:0017069|GO:0016032|GO:0007179|GO:0005654|GO:0006468|GO:0051301	NM_001240	Hs.92308	904	937.823	42.1466	9.2026	5.61053
A_23_P369343	3.62557	up	NM_144505	chr19:51499375-51499316	KLK8	Homo sapiens kallikrein-related peptidase 8 (KLK8), transcript variant 2, mRNA [NM_144505]	GO:0005515|GO:0008219|GO:0004252|GO:0009611|GO:0005615|GO:0043616|GO:0005737|GO:0050808|GO:0048681|GO:0050807|GO:0048812|GO:0006508|GO:0007613|GO:0031642	NM_144505	Hs.104570	11202	38.6804	7.86608	5.12044	3.26223
A_23_P319027	2.05092	up	NM_015052	chr7:43602391-43602450	HECW1	Homo sapiens HECT, C2 and WW domain containing E3 ubiquitin protein ligase 1 (HECW1), transcript variant 1, mRNA [NM_015052]	GO:0005737|GO:0004842|GO:0042787|GO:0005730|GO:0005634	NM_015052	Hs.164453	23072	28.3122	10.7541	4.73894	3.70267
A_23_P119478	2.53041	up	NM_005755	chr19:4237260-4237319	EBI3	Homo sapiens Epstein-Barr virus induced 3 (EBI3), mRNA [NM_005755]	GO:0005515|GO:0004896|GO:0005886|GO:0045078|GO:0006959|GO:0019221|GO:0046641|GO:0045523|GO:0042088|GO:0005615|GO:0005125	NM_005755	Hs.501452	10148	2061.56	528.038	10.2935	8.9541
A_23_P78762	2.55329	up	NM_016246	chr19:49337541-49335939	HSD17B14	Homo sapiens hydroxysteroid (17-beta) dehydrogenase 14 (HSD17B14), mRNA [NM_016246]	GO:0005515|GO:0006706|GO:0005813|GO:0005737|GO:0004303|GO:0047045|GO:0005829	NM_016246	Hs.18788	51171	734.55	180.06	8.87801	7.52565
A_23_P45166	2.47394	up	NM_007198	chr8:37636119-37636178	PROSC	Homo sapiens proline synthetase co-transcribed homolog (bacterial) (PROSC), mRNA [NM_007198]	GO:0005739|GO:0005622|GO:0008150|GO:0005737|GO:0030170	NM_007198	Hs.304792	11212	1718.55	443.467	10.0281	8.72125
A_23_P116840	3.26311	up	NM_021934	chr12:52470600-52470659	C12orf44	Homo sapiens chromosome 12 open reading frame 44 (C12orf44), transcript variant 1, mRNA [NM_021934]	GO:0005515|GO:0000407|GO:0000045|GO:0032403|GO:0042802	NM_021934	Hs.9911	60673	2546.57	491.17	10.5695	8.8633
A_33_P3278571	2.14327	up	XM_005278064	chrX:49021171-49021230	MAGIX	MAGI family member, X-linked [Source:HGNC Symbol;Acc:30006] [ENST00000376339]		XM_005278064	Hs.193170	79917	17.119	6.64035	4.15271	3.0529
A_33_P3415086	2.39464	up		chr11:094771189-094771248							546.121	143.025	8.48094	7.22113
A_23_P214487	2.28987	up	NM_003542	chr6:26104468-26104527	HIST1H4C	Homo sapiens histone cluster 1, H4c (HIST1H4C), mRNA [NM_003542]		NM_003542	Hs.46423	8364	9141.77	2913.69	12.4332	11.2379
A_23_P8961	3.72753	up	NM_000880	chr8:79645431-79645372	IL7	Homo sapiens interleukin 7 (IL7), transcript variant 1, mRNA [NM_000880]	GO:0005515|GO:0010468|GO:0043066|GO:0008284|GO:0046622|GO:0030890|GO:0045453|GO:0007267|GO:0005576|GO:0043086|GO:0005125|GO:0005615|GO:0048873|GO:0006959|GO:0009887|GO:0002360|GO:0005139|GO:0008083|GO:0045582	NM_000880	Hs.591873	3574	84.7793	14.9525	6.07928	4.18105
A_23_P161152	3.33995	up	NM_014317	chr10:27024507-27031483	PDSS1	Homo sapiens prenyl (decaprenyl) diphosphate synthase, subunit 1 (PDSS1), mRNA [NM_014317]	GO:0050347|GO:0006744|GO:0000010|GO:0046982|GO:0005759|GO:0051290|GO:0044281|GO:0008299|GO:0046872	NM_014317	Hs.558468	23590	2007.97	373.864	10.2497	8.50992
A_23_P132826	2.73051	up	NM_006217	chr3:167167118-167164225	SERPINI2	Homo sapiens serpin peptidase inhibitor, clade I (pancpin), member 2 (SERPINI2), transcript variant 2, mRNA [NM_006217]	GO:0030162|GO:0010951|GO:0005515|GO:0004867|GO:0006928|GO:0005615	NM_006217	Hs.445555	5276	22.142	6.26172	4.43633	2.98716
A_33_P3293169	2.1213	up	NM_001267783	chr11:46563555-46563496	AMBRA1	Homo sapiens autophagy/beclin-1 regulator 1 (AMBRA1), transcript variant 3, mRNA [NM_001267783]	GO:0005515|GO:0005737|GO:0043065|GO:0008285|GO:0005776|GO:0021915|GO:0006914|GO:0031410|GO:0030154	NM_001267783	Hs.654644	55626	13.7742	5.35752	3.89287	2.80792
A_23_P94174	3.2778	up	NM_014175	chr8:55060159-55060218	MRPL15	Homo sapiens mitochondrial ribosomal protein L15 (MRPL15), mRNA [NM_014175]	GO:0005739|GO:0003735|GO:0015934|GO:0006412	NM_014175	Hs.18349	29088	22101.5	5091.33	13.7407	12.028
A_23_P130182	2.94907	up	NM_004217	chr17:8110917-8110655	AURKB	Homo sapiens aurora kinase B (AURKB), transcript variant 1, mRNA [NM_004217]	GO:0051256|GO:0043146|GO:0005515|GO:0032091|GO:0008283|GO:0034501|GO:0005634|GO:0031145|GO:0046872|GO:0036089|GO:0005829|GO:0034644|GO:0046777|GO:0002903|GO:0000780|GO:0010369|GO:0032467|GO:0007568|GO:0051983|GO:0005819|GO:0016570|GO:0030496|GO:0000122|GO:0005524|GO:0032133|GO:0004674|GO:0006468|GO:0004712|GO:0000779|GO:0000278|GO:0008608	NM_004217	Hs.442658	9212	1139.03	237.797	9.46026	7.89999
A_33_P3273298	3.38218	up	NM_001004301	chr19:53987010-53987069	ZNF813	Homo sapiens zinc finger protein 813 (ZNF813), mRNA [NM_001004301]	GO:0006355|GO:0005634|GO:0003677|GO:0046872|GO:0006351	NM_001004301	Hs.710780	126017	33.1484	7.35883	4.93609	3.17813
A_33_P3665553	2.48864	up	AK126241	chrUn_gl000218:60884-60825	LOC100233156	Homo sapiens cDNA FLJ44253 fis, clone TKIDN2009092. [AK126241]			Hs.595418	100233156	71.8672	19.4209	5.86821	4.55285
A_23_P125286	2.00986	up	NM_012375	chr11:5172991-5172932	OR52A1	Homo sapiens olfactory receptor, family 52, subfamily A, member 1 (OR52A1), mRNA [NM_012375]	GO:0007608|GO:0007165|GO:0004984|GO:0005886|GO:0005887|GO:0004930|GO:0004888	NM_012375	Hs.553520	23538	67.26	22.8811	5.77991	4.77281
A_32_P231617	2.73067	up	NM_014220	chr3:149093493-149093343	TM4SF1	Homo sapiens transmembrane 4 L six family member 1 (TM4SF1), mRNA [NM_014220]	GO:0008150|GO:0003674|GO:0005887	NM_014220	Hs.351316	4071	50445.7	15079.8	15.0616	13.6123
A_23_P29422	3.59177	up	NM_004130	chr3:148714611-148714670	GYG1	Homo sapiens glycogenin 1 (GYG1), transcript variant 1, mRNA [NM_004130]	GO:0005515|GO:0005975|GO:0005978|GO:0006006|GO:0008466|GO:0044281|GO:0046872|GO:0005980|GO:0005536|GO:0005829	NM_004130	Hs.477892	2992	3600.45	647.765	11.0633	9.21862
A_33_P3722568	2.06048	up	NR_027232	chrY:231742-231801	LINC00685	Homo sapiens long intergenic non-protein coding RNA 685 (LINC00685), transcript variant 1, long non-coding RNA [NR_027232]		NR_027232	Hs.575741	283981	399.758	123.696	8.07566	7.03268
A_24_P147461	5.34045	up	NM_001031848	chr18:61647137-61648978	SERPINB8	Homo sapiens serpin peptidase inhibitor, clade B (ovalbumin), member 8 (SERPINB8), transcript variant 3, mRNA [NM_001031848]	GO:0030162|GO:0010951|GO:0005515|GO:0004867|GO:0005615|GO:0005829	NM_001031848	Hs.368077	5271	346.016	37.5671	7.87743	5.46047
A_23_P251412	3.15718	up	NM_006998	chr6:25701887-25701946	SCGN	Homo sapiens secretagogin, EF-hand calcium binding protein (SCGN), mRNA [NM_006998]	GO:0008150|GO:0005737|GO:0005509|GO:0005576|GO:0030658	NM_006998	Hs.116428	10590	22.0521	5.17713	4.43145	2.77281
A_32_P12639	3.02827	up	NM_002816	chr17:65338318-65337126	PSMD12	Homo sapiens proteasome (prosome, macropain) 26S subunit, non-ATPase, 12 (PSMD12), transcript variant 1, mRNA [NM_002816]	GO:0010467|GO:0002474|GO:0044281|GO:0031145|GO:0005829|GO:0034641|GO:0000082|GO:0016032|GO:0006977|GO:0000209|GO:0043066|GO:0005838|GO:0016070|GO:0016071|GO:0006521|GO:0042590|GO:0051437|GO:0006915|GO:0042981|GO:0051436|GO:0051439|GO:0002479|GO:0005654|GO:0022624|GO:0000278	NM_002816	Hs.592689	5718	16928.3	4150.81	13.3234	11.7249
A_24_P22943	3.13191	up	NM_133261	chr19:3590057-3590116	GIPC3	Homo sapiens GIPC PDZ domain containing family, member 3 (GIPC3), mRNA [NM_133261]		NM_133261	Hs.266873	126326	15.8792	5	4.06129	2.41425
A_33_P3232778	3.57954	up	NM_001099790	chr1:13695032-13694973	PRAMEF19	Homo sapiens PRAME family member 19 (PRAMEF19), mRNA [NM_001099790]	GO:0043066|GO:0008284|GO:0048387|GO:0045596|GO:0042974|GO:0045892	NM_001099790	Hs.700537	645414	18.8475	5	4.25402	2.41425
A_23_P53126	3.24252	up	NM_005574	chr11:33880302-33880243	LMO2	Homo sapiens LIM domain only 2 (rhombotin-like 1) (LMO2), transcript variant 1, mRNA [NM_005574]	GO:0005515|GO:0001102|GO:0005667|GO:0097067|GO:0048037|GO:0000977|GO:0001190|GO:0000981|GO:0043425|GO:0070888|GO:0005634|GO:0007275|GO:0001228|GO:0045647|GO:0045944|GO:0003682|GO:0008270|GO:0042789|GO:0035162	NM_005574	Hs.34560	4005	691.48	130.326	8.79542	7.0983
A_23_P48481	2.23185	up	NM_133510	chr14:68878192-68934895	RAD51B	Homo sapiens RAD51 paralog B (RAD51B), transcript variant 2, mRNA [NM_133510]	GO:0005515|GO:0006281|GO:0007596|GO:0006310|GO:0005654|GO:0005634|GO:0005524|GO:0003677|GO:0008094|GO:0007131	NM_133510	Hs.172587	5890	182.985	52.7988	7.07359	5.91535
A_33_P3249354	2.62521	up	NM_017785	chr5:169031146-169031205	SPDL1	Homo sapiens spindle apparatus coiled-coil protein 1 (SPDL1), mRNA [NM_017785]	GO:0005515|GO:0000940|GO:0000922|GO:0005815|GO:0034501|GO:0000132|GO:0043515|GO:0005634|GO:0007080|GO:0000278|GO:0051301|GO:0005829	NM_017785	Hs.368710	54908	7288.97	1969.03	12.0933	10.7009
A_23_P20980	2.42263	up	NM_001916	chr8:145151308-145151367	CYC1	Homo sapiens cytochrome c-1 (CYC1), mRNA [NM_001916]	GO:0022904|GO:0005739|GO:0045155|GO:0005737|GO:0030054|GO:0005506|GO:0070469|GO:0005743|GO:0044281|GO:0016021|GO:0044237|GO:0020037	NM_001916	Hs.289271	1537	15007.1	4543.73	13.1354	11.8588
A_23_P13740	3.22805	up	NM_014903	chr12:78606196-78606255	NAV3	Homo sapiens neuron navigator 3 (NAV3), transcript variant 2, mRNA [NM_014903]	GO:0005640|GO:0017111|GO:0000166	NM_014903	Hs.655301	89795	4639.17	966.5	11.4377	9.74699
A_33_P3419314	6.88074	up	NM_015557	chr1:6165202-6165143	CHD5	Homo sapiens chromodomain helicase DNA binding protein 5 (CHD5), mRNA [NM_015557]	GO:0008026|GO:0006355|GO:0008270|GO:0005634|GO:0005524|GO:0003677|GO:0006351|GO:0016568	NM_015557	Hs.522898	26038	187.24	16.4493	7.10455	4.32199
A_33_P3312209	44.7993	up		chr5:017498695-017498754							351.643	5	7.89965	2.41425
A_23_P35309	6.65563	up	NM_014409	chr1:229729423-229729364	TAF5L	Homo sapiens TAF5-like RNA polymerase II, p300/CBP-associated factor (PCAF)-associated factor, 65kDa (TAF5L), transcript variant 1, mRNA [NM_014409]	GO:0003700|GO:0043966|GO:0006366|GO:0030914|GO:0003713|GO:0004402|GO:0033276	NM_014409	Hs.270621	27097	64.8041	6.31792	5.73424	2.99966
A_23_P115022	2.76229	up	NM_144626	chr1:43739605-43739664	TMEM125	Homo sapiens transmembrane protein 125 (TMEM125), mRNA [NM_144626]	GO:0008150|GO:0003674|GO:0016021|GO:0005575	NM_144626	Hs.104476	128218	13.6389	5	3.88011	2.41425
A_33_P3223577	5.97912	up		chr11:009781542-009781601		Q2J851_FRASC (Q2J851) ATPases involved in chromosome partitioning-like, partial (5%) [THC2515563]					305.58	29.6402	7.71869	5.13875
A_33_P3245679	4.4704	up	XR_171963	chr12:66249906-66249847	LOC100129940	PREDICTED: Homo sapiens uncharacterized LOC100129940 (LOC100129940), misc_RNA [XR_171963]		XR_171963	Hs.685856	100129940	59.9032	9.29124	5.64229	3.48189
A_33_P3334248	3.55456	up	AK096322	chr16:30673909-30673968	FBRS	fibrosin [Source:HGNC Symbol;Acc:20442] [ENST00000484152]			Hs.247186	64319	42.5509	8.85103	5.23925	3.40958
A_23_P73142	2.22016	up	NM_016360	chr17:61684812-61685208	TACO1	Homo sapiens translational activator of mitochondrially encoded cytochrome c oxidase I (TACO1), mRNA [NM_016360]	GO:0005739|GO:0006417	NM_016360	Hs.174134	51204	1733.67	502.518	10.0399	8.88924
A_24_P208567	2.14353	up	NM_003855	chr2:103014718-103014777	IL18R1	Homo sapiens interleukin 18 receptor 1 (IL18R1), transcript variant 1, mRNA [NM_003855]	GO:0042008|GO:0032729|GO:0042346|GO:0007165|GO:0006955|GO:0045063|GO:0030101|GO:0005886|GO:0004908|GO:0004872|GO:0016021	NM_003855	Hs.469521	8809	144.57	43.7441	6.76058	5.66059
A_23_P215778	2.50719	up	NM_181581	chr7:107217921-107217980	DUS4L	Homo sapiens dihydrouridine synthase 4-like (S. cerevisiae) (DUS4L), transcript variant 1, mRNA [NM_181581]	GO:0050660|GO:0017150	NM_181581	Hs.97627	11062	1625.96	413.682	9.95375	8.62768
A_23_P59877	3.45031	up	NM_001444	chr8:82196174-82196772	FABP5	Homo sapiens fatty acid binding protein 5 (psoriasis-associated) (FABP5), mRNA [NM_001444]	GO:0006629|GO:0005515|GO:0005215|GO:0005737|GO:0005504|GO:0015758|GO:0008544|GO:0009611|GO:0006006|GO:0008289|GO:0006656	NM_001444	Hs.408061	2171	30118	6740.38	14.2086	12.4219
A_24_P260639	2.08994	up	NM_005320	chr6:26234758-26234699	HIST1H1D	Homo sapiens histone cluster 1, H1d (HIST1H1D), mRNA [NM_005320]	GO:0000790|GO:0006334|GO:0000786|GO:0003677	NM_005320	Hs.136857	3007	224.174	69.1998	7.33829	6.27483
A_23_P252052	2.45575	up	NM_182909	chr3:99567410-99567351	FILIP1L	Homo sapiens filamin A interacting protein 1-like (FILIP1L), transcript variant 1, mRNA [NM_182909]	GO:0008150|GO:0003674|GO:0005737|GO:0016020|GO:0005634|GO:0016459	NM_182909	Hs.104672	11259	49.6061	14.3354	5.4182	4.12204
A_33_P3230017	2.70493	up	NR_001587	chr1:220439717-220439658	AURKAPS1	Homo sapiens aurora kinase A pseudogene 1 (AURKAPS1), non-coding RNA [NR_001587]		NR_001587	Hs.744357	6791	873.164	200.193	9.11026	7.67466
A_23_P202104	3.47326	up	NM_005729	chr10:81114318-81114377	PPIF	Homo sapiens peptidylprolyl isomerase F (PPIF), mRNA [NM_005729]	GO:0005515|GO:0046902|GO:0016018|GO:0043066|GO:0070301|GO:0010849|GO:0003755|GO:0090324|GO:0032780|GO:2001243|GO:0005753|GO:0008637|GO:0090201|GO:0016020|GO:0006457|GO:0002931|GO:0005759|GO:0090200|GO:0071277|GO:2000276|GO:0071243|GO:0010940	NM_005729	Hs.381072	10105	22235.6	4847.88	13.7524	11.9561
A_24_P390070	3.34147	up	NM_003769	chr12:120903559-120903500	SRSF9	Homo sapiens serine/arginine-rich splicing factor 9 (SRSF9), mRNA [NM_003769]	GO:0005515|GO:0006397|GO:0008380|GO:0010467|GO:0006369|GO:0048025|GO:0006366|GO:0003723|GO:0006376|GO:0031124|GO:0005730|GO:0005634|GO:0006406|GO:0000166|GO:0000398|GO:0005654	NM_003769	Hs.744094	8683	5879.87	1186.82	11.7696	10.0291
A_33_P3396562	3.99395	up		chr11:089560003-089560062							628.418	92.9411	8.66293	6.66512
A_23_P47614	7.1436	up	NM_003311	chr11:2949755-2949696	PHLDA2	Homo sapiens pleckstrin homology-like domain, family A, member 2 (PHLDA2), mRNA [NM_003311]	GO:0005737|GO:0005543|GO:0016020|GO:0009887|GO:0006915	NM_003311	Hs.154036	7262	25066.9	2667.77	13.9413	11.1047
A_24_P78556	2.60423	up	NM_007211	chr12:26218258-26218317	RASSF8	Homo sapiens Ras association (RalGDS/AF-6) domain family (N-terminal) member 8 (RASSF8), transcript variant 4, mRNA [NM_007211]	GO:0007165	NM_007211	Hs.696433	11228	34.7037	10.1009	4.99279	3.61193
A_23_P165676	2.76011	up	XM_005263792	chr2:132247616-132247557		mitotic spindle organizing protein 2A [Source:HGNC Symbol;Acc:33187] [ENST00000491265]		XM_005263792	Hs.655067		35.9883	9.86006	5.04048	3.57575
A_33_P3332112	4.27987	up	NM_000043	chr10:90774148-90774207	FAS	Homo sapiens Fas cell surface death receptor (FAS), transcript variant 1, mRNA [NM_000043]	GO:0005515|GO:0010467|GO:0019724|GO:0031265|GO:0031264|GO:0048536|GO:0051402|GO:0042802|GO:0045619|GO:0051260|GO:0010940|GO:0032464|GO:0071285|GO:0009986|GO:0009636|GO:0051384|GO:0045121|GO:0009897|GO:0002377|GO:0004888|GO:0008625|GO:2001239|GO:0005886|GO:0006927|GO:0006925|GO:0005634|GO:0006924|GO:0005829|GO:0005737|GO:0004872|GO:0045637|GO:0004871|GO:0019900|GO:0043066|GO:0043065|GO:0006919|GO:…	NM_000043	Hs.244139	355	999.272	139.4	9.28473	7.18716
A_33_P3292337	2.97731	up	NM_004521	chr10:32306139-32306080	KIF5B	Homo sapiens kinesin family member 5B (KIF5B), mRNA [NM_004521]	GO:0005515|GO:0008017|GO:0043005|GO:0048471|GO:0005871|GO:0005874|GO:0043268|GO:0003777|GO:0005524|GO:0031982|GO:0035617|GO:0047496|GO:0035253|GO:0042391|GO:0044267|GO:0007028|GO:0090004|GO:0007018	NM_004521	Hs.327736	3799	1928.5	411.636	10.194	8.62003
A_33_P3797820	2.1253	up	XM_005270112	chr10:89117016-89117075		long intergenic non-protein coding RNA 863 [Source:HGNC Symbol;Acc:45162] [ENST00000439559]		XM_005270112			135.333	41.2918	6.67472	5.58706
A_23_P429491	3.63616	up	NM_145018	chr11:82645351-82645410	C11orf82	Homo sapiens chromosome 11 open reading frame 82 (C11orf82), mRNA [NM_145018]	GO:0071850|GO:0030097|GO:0034644|GO:0005737|GO:0071345|GO:2000270|GO:0007286|GO:0071447|GO:0006915|GO:0005634|GO:0071480|GO:0006974	NM_145018	Hs.165607	220042	3466.19	610.725	11.0064	9.14399
A_33_P3364864	2.44287	up	NM_005746	chr7:105913036-105912977	NAMPT	Homo sapiens nicotinamide phosphoribosyltransferase (NAMPT), mRNA [NM_005746]	GO:0005515|GO:0008286|GO:0047280|GO:0008284|GO:0007267|GO:0019674|GO:0006767|GO:0044281|GO:0006769|GO:0005125|GO:0005829|GO:0007165|GO:0006766|GO:0045944|GO:0004514|GO:0009435|GO:0051770|GO:0060612	NM_005746	Hs.489615	10135	2490.91	664.285	10.5394	9.25085
A_23_P47077	2.49776	up	NM_004281	chr10:121436388-121436447	BAG3	Homo sapiens BCL2-associated athanogene 3 (BAG3), mRNA [NM_004281]	GO:0005515|GO:0008625|GO:0043005|GO:0030018|GO:0043066|GO:0005886|GO:0021510|GO:0051087|GO:0032403|GO:0005829|GO:0005737|GO:0006457|GO:0007420|GO:0071260|GO:0010664	NM_004281	Hs.523309	9531	1692.58	430.708	10.0039	8.68323
A_24_P148094	2.13717	up	NM_017526	chr1:65897532-65897591	LEPROT	Homo sapiens leptin receptor overlapping transcript (LEPROT), transcript variant 1, mRNA [NM_017526]	GO:0060400|GO:0005794|GO:0000139|GO:0005102|GO:0016021|GO:0046426|GO:0010008|GO:2000009|GO:0005768	NM_017526	Hs.23581	54741	1740.25	526.863	10.0471	8.95141
A_23_P408930	5.02611	up	NR_027688	chr11:55747274-55747215	OR7E5P	Homo sapiens olfactory receptor, family 7, subfamily E, member 5 pseudogene (OR7E5P), non-coding RNA [NR_027688]		NR_027688	Hs.350816	219445	257.393	30.2981	7.49686	5.16742
A_23_P200216	2.3296	up	NM_002370	chr1:53692805-53692746	MAGOH	Homo sapiens mago-nashi homolog, proliferation-associated (Drosophila) (MAGOH), mRNA [NM_002370]	GO:0005515|GO:0008380|GO:0010467|GO:0006369|GO:0016070|GO:0006366|GO:0016071|GO:0003723|GO:0031124|GO:0005634|GO:0071013|GO:0006417|GO:0005829|GO:0006406|GO:0016607|GO:0000184|GO:0000381|GO:0000398|GO:0005654|GO:0035145	NM_002370	Hs.421576	4116	5405.08	1608.32	11.6402	10.4201
A_23_P31840	2.16118	up	NM_032378	chr8:144662715-144662357	EEF1D	Homo sapiens eukaryotic translation elongation factor 1 delta (guanine nucleotide exchange protein) (EEF1D), transcript variant 1, mRNA [NM_032378]	GO:0005515|GO:0010467|GO:0005853|GO:0006355|GO:0005634|GO:0003746|GO:0003677|GO:0006412|GO:0006351|GO:0005829|GO:0006414|GO:0007165|GO:0004871|GO:0043123|GO:0044267|GO:0008135	NM_032378	Hs.703306	1936	24118.8	8420.55	13.8621	12.7503
A_33_P3331345	2.89107	up	NM_003584	chr2:74002134-74002075	DUSP11	Homo sapiens dual specificity phosphatase 11 (RNA/RNP complex 1-interacting) (DUSP11), mRNA [NM_003584]	GO:0006396|GO:0003723|GO:0005634|GO:0008138|GO:0035335|GO:0004725	NM_003584	Hs.14611	8446	1421.57	304.637	9.77692	8.24531
A_24_P366535	3.09176	up		chr5:176692668-176692609		Q5E949_BOVIN (Q5E949) HMT1 hnRNP methyltransferase-like 2 isoform 3, partial (85%) [THC2520792]					3415.62	720.853	10.9896	9.36116
A_23_P29723	3.9045	up	NM_001012410	chr3:20202365-20202306	SGOL1	Homo sapiens shugoshin-like 1 (S. pombe) (SGOL1), transcript variant A2, mRNA [NM_001012410]	GO:0005515|GO:0000780|GO:0010457|GO:0005813|GO:0030892|GO:0005829|GO:0000922|GO:0007067|GO:0007059|GO:0045132|GO:0000777|GO:0000776|GO:0000779|GO:0000278|GO:0008608|GO:0000775|GO:0051301	NM_001012410	Hs.105153	151648	150.261	24.1844	6.81392	4.84879
A_23_P104741	2.58394	up	NM_032531	chr11:126293470-126293411	KIRREL3	Homo sapiens kin of IRRE like 3 (Drosophila) (KIRREL3), transcript variant 1, mRNA [NM_032531]	GO:0030097|GO:0005515|GO:0030424|GO:0005886|GO:0043198|GO:0021740|GO:0005576|GO:0016021|GO:0001764	NM_032531	Hs.376015	84623	2913.3	732.383	10.7599	9.3903
A_32_P186027	2.00878	up	NM_006305	chr15:69071634-69071575	ANP32A	Homo sapiens acidic (leucine-rich) nuclear phosphoprotein 32 family, member A (ANP32A), mRNA [NM_006305]	GO:0005515|GO:0010467|GO:0006355|GO:0048471|GO:0016070|GO:0005783|GO:0016071|GO:0005634|GO:0006351|GO:0006913|GO:0035556|GO:0005737|GO:0005654	NM_006305	Hs.458747	8125	15100.3	5513.73	13.1492	12.1429
A_23_P99891	2.12335	up	NM_022566	chr15:81296168-81296227	MESDC1	Homo sapiens mesoderm development candidate 1 (MESDC1), mRNA [NM_022566]		NM_022566	Hs.513071	59274	6520.16	2174.23	11.9238	10.8375
A_33_P3247644	6.22644	up	NM_152793	chr7:30197507-30197566	MTURN	Homo sapiens maturin, neural progenitor differentiation regulator homolog (Xenopus) (MTURN), mRNA [NM_152793]		NM_152793	Hs.200100	222166	557.349	50.9123	8.50396	5.86555
A_23_P45970	2.59312	up	NM_017850	chr1:38148026-38147967	C1orf109	Homo sapiens chromosome 1 open reading frame 109 (C1orf109), mRNA [NM_017850]		NM_017850	Hs.272673	54955	2983.89	749.589	10.796	9.42136
A_33_P3424339	3.0897	up		chr1:120005154-120005095		1203217A dehydrogenase,glyceraldehydephosphate. {Homo sapiens} (exp=-1; wgp=0; cg=0) , partial (57%) [THC2554230]					364.22	71.2208	7.94253	6.31507
A_33_P3312212	2.10924	up	NM_206907	chr5:40769578-40769519	PRKAA1	Homo sapiens protein kinase, AMP-activated, alpha 1 catalytic subunit (PRKAA1), transcript variant 2, mRNA [NM_206907]	GO:0005515|GO:0006695|GO:0070301|GO:0004679|GO:0047322|GO:0050321|GO:0005622|GO:0031669|GO:0016055|GO:0045821|GO:0008610|GO:0019395|GO:0031588|GO:0006950|GO:0009631|GO:0035174|GO:0046318|GO:0048511|GO:0004691|GO:0045542|GO:0010508|GO:0050405|GO:0008286|GO:0008284|GO:0032007|GO:0050995|GO:0005634|GO:0051291|GO:0046872|GO:0005829|GO:0000187|GO:0016324|GO:0031000|GO:0006006|GO:0007050|GO:0006633|GO:…	NM_206907	Hs.43322	5562	254.932	76.4184	7.4872	6.41047
A_33_P3326210	3.75555	up	NM_001017420	chr8:27660830-27660889	ESCO2	Homo sapiens establishment of sister chromatid cohesion N-acetyltransferase 2 (ESCO2), mRNA [NM_001017420]	GO:0016746|GO:0034421|GO:0005654|GO:0000278|GO:0000785|GO:0046872|GO:0006275	NM_001017420	Hs.99480	157570	286.044	45.8337	7.63274	5.72372
A_33_P3313519	2.1076	up	NM_139320	chr15:30653544-30653485	CHRFAM7A	Homo sapiens CHRNA7 (cholinergic receptor, nicotinic, alpha 7, exons 5-10) and FAM7A (family with sequence similarity 7A, exons A-E) fusion (CHRFAM7A), transcript variant 1, mRNA [NM_139320]	GO:0005230|GO:0016021	NM_139320	Hs.510853	89832	195.592	59.7586	7.15488	6.07928
A_24_P76018	3.03816	up	NM_001123040	chr3:48955775-48955716	ARIH2OS	Homo sapiens ariadne homolog 2 opposite strand (ARIH2OS), mRNA [NM_001123040]	GO:0016021	NM_001123040	Hs.720727	646450	99.6872	21.3684	6.28536	4.68216
A_23_P314811	2.10762	up	NM_152679	chr4:48490973-48491032	SLC10A4	Homo sapiens solute carrier family 10, member 4 (SLC10A4), mRNA [NM_152679]	GO:0008508|GO:0016021	NM_152679	Hs.132591	201780	1470.7	453.209	9.82633	8.75071
A_33_P3507270	4.51647	up	NM_198529	chr17:28435265-28435324	EFCAB5	Homo sapiens EF-hand calcium binding domain 5 (EFCAB5), transcript variant 1, mRNA [NM_198529]	GO:0005509	NM_198529	Hs.662411	374786	25.1508	5	4.58944	2.41425
A_24_P930418	2.29948	up	AK057533	chr8:30402947-30403006	RBPMS	Homo sapiens cDNA FLJ32971 fis, clone TESTI2008847. [AK057533]	GO:0005515|GO:0006396|GO:0006355|GO:0005737|GO:0000166|GO:0008143|GO:0003713|GO:0010862|GO:0005634|GO:0060391|GO:0006351		Hs.334587	11030	406.762	110.769	8.1007	6.89939
A_23_P2114	2.05872	up	NM_017907	chr11:71808801-71808742	LAMTOR1	Homo sapiens late endosomal/lysosomal adaptor, MAPK and MTOR activator 1 (LAMTOR1), mRNA [NM_017907]	GO:0005515|GO:0032418|GO:0032008|GO:0005886|GO:0032439|GO:0010872|GO:0005765|GO:0005764|GO:0010874|GO:0043231|GO:0005085|GO:0071986|GO:0071230|GO:0007032|GO:0060620|GO:0042632|GO:0005794|GO:0032947|GO:0001919|GO:0031902|GO:0016049|GO:0045121|GO:0034613|GO:0043410|GO:0007040	NM_017907	Hs.731528	55004	9256.89	3305.29	12.4536	11.4119
A_23_P101054	10.1576	up	NM_021013	chr17:39534077-39534018	KRT34	Homo sapiens keratin 34 (KRT34), mRNA [NM_021013]	GO:0005882|GO:0008544|GO:0005198	NM_021013	Hs.296942	3885	461.532	25.3998	8.2649	4.92041
A_33_P3302662	4.40858	up		chr9:82191102-82191161	TLE4	transducin-like enhancer of split 4 (E(sp1) homolog, Drosophila) [Source:HGNC Symbol;Acc:11840] [ENST00000461758]	GO:0008150|GO:0003674|GO:0007219|GO:0003714|GO:0003705|GO:0003682|GO:0070491|GO:0005654|GO:0005634|GO:0000122|GO:0016055			7091	34.0855	5.49208	4.97563	2.83532
A_33_P3356776	3.82385	up	NM_001010917	chr10:99627719-99627778	GOLGA7B	Homo sapiens golgin A7 family, member B (GOLGA7B), mRNA [NM_001010917]	GO:0000139	NM_001010917	Hs.567524	401647	212.341	33.9998	7.26651	5.33149
A_33_P3238976	2.17134	up	NM_020810	chr14:61439147-61439088	TRMT5	Homo sapiens tRNA methyltransferase 5 (TRMT5), mRNA [NM_020810]	GO:0005759|GO:0052906|GO:0005634	NM_020810	Hs.380159	57570	2552.52	769.313	10.5728	9.4542
A_33_P3250463	2.17253	up	NM_001128144	chr2:190670420-190670479	PMS1	Homo sapiens PMS1 postmeiotic segregation increased 1 (S. cerevisiae) (PMS1), transcript variant 3, mRNA [NM_001128144]	GO:0032407|GO:0032389|GO:0032300|GO:0030983|GO:0006200|GO:0003697|GO:0005634|GO:0006298|GO:0016887|GO:0005524|GO:0003677|GO:0007131	NM_001128144	Hs.111749	5378	271.793	78.374	7.57018	6.4508
A_23_P200404	2.25808	up	NM_001625	chr1:33478807-33478748	AK2	Homo sapiens adenylate kinase 2 (AK2), transcript variant 1, mRNA [NM_001625]	GO:0046033|GO:0097066|GO:0046060|GO:0015949|GO:0046034|GO:0097226|GO:0005743|GO:0055086|GO:0004017|GO:0044281|GO:0005524|GO:0005829|GO:0006119|GO:0001889|GO:0005758|GO:0007420|GO:0006172	NM_001625	Hs.470907	204	16114.5	5240.07	13.2438	12.0687
A_33_P3235521	2.42849	up		chr17:044171979-044171920							133.148	35.0801	6.65169	5.37163
A_23_P360964	2.85156	up	NM_145056	chr19:47150965-47150906	DACT3	Homo sapiens dishevelled-binding antagonist of beta-catenin 3 (DACT3), mRNA [NM_145056]	GO:0030308|GO:0070097|GO:0005080|GO:0030178|GO:0051018|GO:0016055|GO:0035414|GO:0042802	NM_145056	Hs.515490	147906	140.389	31.1444	6.71867	5.20692
A_23_P92730	3.90331	up	NM_006308	chr5:53752084-53752143	HSPB3	Homo sapiens heat shock 27kDa protein 3 (HSPB3), mRNA [NM_006308]	GO:0006986|GO:0008219|GO:0005737|GO:0005634	NM_006308	Hs.41707	8988	36.9383	6.95274	5.07042	3.10573
A_23_P40354	2.09287	up	NM_012325	chr20:31436638-31436697	MAPRE1	Homo sapiens microtubule-associated protein, RP/EB family, member 1 (MAPRE1), mRNA [NM_012325]	GO:0005515|GO:0031253|GO:0031115|GO:0005881|GO:0005813|GO:0005794|GO:0030981|GO:0008283|GO:0005874|GO:0005819|GO:0035372|GO:0035371|GO:0008022|GO:0005829|GO:0005737|GO:0007067|GO:0051010|GO:0000086|GO:0000278|GO:0051301	NM_012325	Hs.472437	22919	5309.68	1761.91	11.6149	10.5494
A_33_P3404097	2.09512	up		chr9:69080401-69080342	PGM5P2	Homo sapiens phosphoglucomutase 5 pseudogene 2 (PGM5P2), non-coding RNA [NR_002836]		NR_002836	Hs.571593	595135	5667.84	1903.74	11.7214	10.6544
A_23_P253571	3.06059	up	NM_032758	chr22:41856199-41856140	PHF5A	Homo sapiens PHD finger protein 5A (PHF5A), mRNA [NM_032758]	GO:0008380|GO:0010467|GO:0003700|GO:0016607|GO:0000398|GO:0005654|GO:0045893|GO:0003677|GO:0016363|GO:0006351|GO:0005689|GO:0005686	NM_032758	Hs.474980	84844	1200.42	241.931	9.53748	7.92366
A_23_P20660	3.99788	up	NM_017594	chr9:93372980-93372921	DIRAS2	Homo sapiens DIRAS family, GTP-binding RAS-like 2 (DIRAS2), mRNA [NM_017594]	GO:0005886|GO:0007264|GO:0003924|GO:0005525	NM_017594	Hs.165636	54769	21.6865	5	4.41348	2.41425
A_24_P419132	3.74721	up	NM_006733	chrX:100387440-100395708	CENPI	Homo sapiens centromere protein I (CENPI), mRNA [NM_006733]	GO:0034080|GO:0005515|GO:0006334|GO:0000776|GO:0007548|GO:0005654|GO:0000278|GO:0005829	NM_006733	Hs.348920	2491	158.094	26.3235	6.87728	4.97146
A_24_P186608	3.76868	up	NR_003561	chr7:102854532-102854473	DPY19L2P2	Homo sapiens DPY19L2 pseudogene 2 (DPY19L2P2), transcript variant 2, non-coding RNA [NR_003561]		NR_003561	Hs.732579	349152	175.73	28.8316	7.0156	5.10154
A_32_P725218	2.68676	up	NM_181725	chr17:60503886-60503945	METTL2A	Homo sapiens methyltransferase like 2A (METTL2A), mRNA [NM_181725]	GO:0016427|GO:0030488	NM_181725	Hs.381204	339175	1141.65	262.793	9.46392	8.03806
A_23_P350895	2.0121	up	AK022408	chr9:125752685-125752744	RABGAP1	RAB GTPase activating protein 1 [Source:HGNC Symbol;Acc:17155] [ENST00000317419]	GO:0043547|GO:0005515|GO:0007049|GO:0005813|GO:0015631|GO:0005875|GO:0003677|GO:0005097|GO:0005829|GO:0005096		Hs.271341	23637	46.7829	16.6671	5.35126	4.34256
A_23_P374689	7.59826	up	NM_000817	chr2:171717173-171717232	GAD1	Homo sapiens glutamate decarboxylase 1 (brain, 67kDa) (GAD1), transcript variant GAD67, mRNA [NM_000817]	GO:0005515|GO:0012506|GO:0046982|GO:0005886|GO:0042493|GO:0006538|GO:0007268|GO:0018352|GO:0007269|GO:0005622|GO:0047485|GO:0004351|GO:0030170|GO:0061202|GO:0042136|GO:0016595|GO:0006540|GO:0009449	NM_000817	Hs.420036	2571	64.5216	5.32533	5.72843	2.80276
A_33_P3398597	2.0651	up	NM_133180	chr19:55597278-55597337	EPS8L1	Homo sapiens EPS8-like 1 (EPS8L1), transcript variant 1, mRNA [NM_133180]	GO:0005515|GO:0005737	NM_133180	Hs.438862	54869	9.32661	5	3.46046	2.41425
A_33_P3295932	2.57505	up		chr16:002389292-002389233							148.581	36.8895	6.79857	5.43398
A_23_P211039	3.07076	up	NM_006988	chr21:28209768-28209709	ADAMTS1	Homo sapiens ADAM metallopeptidase with thrombospondin type 1 motif, 1 (ADAMTS1), mRNA [NM_006988]	GO:0060347|GO:0008285|GO:0007229|GO:0001822|GO:0006508|GO:0008270|GO:0001542|GO:0031410|GO:0004222|GO:0008201|GO:0008237|GO:0005604	NM_006988	Hs.643357	9510	67.2261	14.7442	5.77893	4.16033
A_23_P36825	2.01733	up	NM_003979	chr12:13065707-13065766	GPRC5A	Homo sapiens G protein-coupled receptor, family C, group 5, member A (GPRC5A), mRNA [NM_003979]	GO:0007165|GO:0005794|GO:0005886|GO:0005887|GO:0004930|GO:0030659|GO:0043231	NM_003979	Hs.631733	9052	8130.04	2924.08	12.2542	11.2417
A_23_P52082	2.02984	up	NM_015434	chr1:212115412-212115353	INTS7	Homo sapiens integrator complex subunit 7 (INTS7), transcript variant 1, mRNA [NM_015434]	GO:0005515|GO:0005694|GO:0032039|GO:0000077|GO:0071479|GO:0016180	NM_015434	Hs.369285	25896	1918.47	622.521	10.1886	9.16719
A_33_P3397443	2.81963	up	NM_182687	chr16:3022879-3022820	PKMYT1	Homo sapiens protein kinase, membrane associated tyrosine/threonine 1 (PKMYT1), transcript variant 2, mRNA [NM_182687]	GO:0005515|GO:0007088|GO:0005794|GO:0005783|GO:0000079|GO:0005524|GO:0046872|GO:0007067|GO:0000082|GO:0004672|GO:0016020|GO:0000139|GO:0016301|GO:0004674|GO:0010923|GO:0000086|GO:0051726|GO:0005789|GO:0005654|GO:0000278	NM_182687	Hs.732385	9088	5306.78	1267.84	11.6138	10.1183
A_24_P191790	3.12949	up	NM_018126	chr4:41957209-41957268	TMEM33	Homo sapiens transmembrane protein 33 (TMEM33), mRNA [NM_018126]	GO:0042470|GO:0008150|GO:0016021	NM_018126	Hs.31082	55161	249.079	48.869	7.46022	5.81429
A_33_P3380932	2.12523	up	NM_176814	chr7:127011714-127011655	ZNF800	Homo sapiens zinc finger protein 800 (ZNF800), mRNA [NM_176814]	GO:0006355|GO:0005634|GO:0003677|GO:0046872|GO:0006351	NM_176814	Hs.159006	168850	965.87	285.62	9.23847	8.15085
A_23_P404091	2.27749	up	NM_152407	chr5:148733595-148733654	GRPEL2	Homo sapiens GrpE-like 2, mitochondrial (E. coli) (GRPEL2), mRNA [NM_152407]	GO:0005739|GO:0005737|GO:0006457|GO:0005759|GO:0006626|GO:0051087|GO:0005743|GO:0051082|GO:0044267|GO:0042803|GO:0000774	NM_152407	Hs.511816	134266	2683.02	772.837	10.6464	9.45891
A_33_P3272553	3.52255	up	NM_014551	chr22:50958122-50958181	NCAPH2	Homo sapiens non-SMC condensin II complex, subunit H2 (NCAPH2), transcript variant 1, mRNA [NM_014551]	GO:0005515|GO:0030261|GO:0005694|GO:0005634	NM_014551	Hs.730607	29781	859.754	148.486	9.08659	7.26998
A_23_P74162	2.70392	up	NM_018134	chr1:32673568-32673627	IQCC	Homo sapiens IQ motif containing C (IQCC), transcript variant 2, mRNA [NM_018134]		NM_018134	Hs.274356	55721	103.662	24.9753	6.33119	4.89614
A_23_P325661	2.96819	up	NM_003435	chr19:58133133-58133192	ZNF134	Homo sapiens zinc finger protein 134 (ZNF134), mRNA [NM_003435]	GO:0006355|GO:0003700|GO:0005730|GO:0005634|GO:0003677|GO:0046872|GO:0006351	NM_003435	Hs.469694	7693	1572.16	327.006	9.91158	8.342
A_33_P3347147	5.92572	up	NM_181356	chr6:45290676-45290617	SUPT3H	Homo sapiens suppressor of Ty 3 homolog (S. cerevisiae) (SUPT3H), transcript variant 2, mRNA [NM_181356]	GO:0006352|GO:0016578|GO:0006355|GO:0046982|GO:0006357|GO:0006366|GO:0030914|GO:0003713|GO:0005730|GO:0005634|GO:0033276|GO:0043966|GO:0045893|GO:0004402	NM_181356	Hs.368325	8464	34.2757	5	4.98124	2.41425
A_23_P118300	2.4087	up	NM_031208	chr16:1878332-1878391	FAHD1	Homo sapiens fumarylacetoacetate hydrolase domain containing 1 (FAHD1), transcript variant 2, mRNA [NM_031208]	GO:0005739|GO:0005743|GO:0047621|GO:0018773|GO:0046872|GO:0034545|GO:0005829	NM_031208	Hs.513265	81889	1876.2	500.082	10.1521	8.88389
A_23_P71908	2.46553	up	NM_001039697	chr9:15460250-15460309	SNAPC3	Homo sapiens small nuclear RNA activating complex, polypeptide 3, 50kDa (SNAPC3), mRNA [NM_001039697]	GO:0010467|GO:0006355|GO:0009301|GO:0006366|GO:0005654|GO:0005634|GO:0006383|GO:0003677	NM_001039697	Hs.546299	6619	2400.04	636.046	10.4952	9.19334
A_23_P120472	3.2255	up	NM_003222	chr20:55213646-55213705	TFAP2C	Homo sapiens transcription factor AP-2 gamma (activating enhancer binding protein 2 gamma) (TFAP2C), mRNA [NM_003222]	GO:0005515|GO:0021987|GO:0003700|GO:0006357|GO:0060750|GO:0045682|GO:0007267|GO:0021877|GO:0005634|GO:0001829|GO:0003334|GO:0060598|GO:0003677|GO:0001078|GO:0001077|GO:0045944|GO:0048733|GO:0046983|GO:0000980|GO:0035019|GO:0030718|GO:0001942|GO:0008584	NM_003222	Hs.473152	7022	641.703	121.463	8.69459	7.00506
A_33_P3249534	14.1285	up	NM_005382	chr8:24776547-24776606	NEFM	Homo sapiens neurofilament, medium polypeptide (NEFM), transcript variant 1, mRNA [NM_005382]	GO:0005515|GO:0030424|GO:0060052|GO:0005737|GO:0031594|GO:0005883|GO:0045110|GO:0031133|GO:0005200|GO:0000226|GO:0008088	NM_005382	Hs.458657	4741	95.7795	5	6.23478	2.41425
A_33_P3217584	2.94747	up	NM_000744	chr20:61974786-61974727	CHRNA4	Homo sapiens cholinergic receptor, nicotinic, alpha 4 (neuronal) (CHRNA4), transcript variant 1, mRNA [NM_000744]	GO:0051899|GO:0030054|GO:0005886|GO:0007268|GO:0014059|GO:0030425|GO:0045211|GO:0015464|GO:0042391|GO:0043025|GO:0042166|GO:0006816|GO:0007626|GO:0006979|GO:0035640|GO:0006811|GO:0015276|GO:0001666|GO:0007585|GO:0007271|GO:0005892|GO:0019233|GO:0035095|GO:0042113|GO:0007165|GO:0060080|GO:0006281|GO:0050890|GO:0016020|GO:0050877|GO:0001508|GO:0016021|GO:0004889|GO:0009897|GO:0035094	NM_000744	Hs.10734	1137	14.8354	5	3.97373	2.41425
A_33_P3221373	2.84956	up		chr8:97384252-97384193		AGENCOURT_13445090 NIH_MGC_187 Homo sapiens cDNA clone IMAGE:30319313 5', mRNA sequence [CB962925]			Hs.571415		21.9055	5.87709	4.42486	2.91412
A_33_P3264910	14.6596	up	NM_177400	chr10:134598383-134598324	NKX6-2	Homo sapiens NK6 homeobox 2 (NKX6-2), mRNA [NM_177400]	GO:0000976|GO:0006355|GO:0003700|GO:0010455|GO:0010454|GO:0022010|GO:0045686|GO:0005634|GO:0000122|GO:0045687|GO:0031018|GO:0050885|GO:0021912|GO:0021913	NM_177400	Hs.134013	84504	99.9457	5	6.28802	2.41425
A_24_P354689	6.34817	up	NM_004598	chr5:136311246-136311187	SPOCK1	Homo sapiens sparc/osteonectin, cwcv and kazal-like domains proteoglycan (testican) 1 (SPOCK1), mRNA [NM_004598]	GO:0031594|GO:0004869|GO:0004867|GO:0005509|GO:0005578|GO:0010812|GO:0021953|GO:0014069|GO:0001558|GO:0005615|GO:0007399|GO:0010951|GO:0007165|GO:0016528|GO:0005737|GO:0033268|GO:0008191|GO:0010977|GO:0001764|GO:0007155|GO:0022008	NM_004598	Hs.596136	6695	794.102	71.2115	8.98062	6.31428
A_24_P373126	2.47363	up	NM_152307	chr14:104000891-104000950	TRMT61A	Homo sapiens tRNA methyltransferase 61 homolog A (S. cerevisiae) (TRMT61A), mRNA [NM_152307]	GO:0031515|GO:0016429|GO:0005634	NM_152307	Hs.525610	115708	225.958	58.531	7.35185	6.04523
A_33_P3407424	2.03413	up	NM_152243	chr22:37965352-37965411	CDC42EP1	Homo sapiens CDC42 effector protein (Rho GTPase binding) 1 (CDC42EP1), mRNA [NM_152243]	GO:0005515|GO:0005737|GO:0005794|GO:0005886|GO:0008360|GO:0031274|GO:0007266|GO:0015629|GO:0012505	NM_152243	Hs.225356	11135	9821.48	3542.7	12.5268	11.5024
A_23_P29769	3.27874	up	NM_015472	chr3:149238652-149238593	WWTR1	Homo sapiens WW domain containing transcription regulator 1 (WWTR1), transcript variant 1, mRNA [NM_015472]	GO:0005515|GO:0010467|GO:0008284|GO:0006367|GO:0045599|GO:0017145|GO:0010718|GO:0005634|GO:0035414|GO:0032835|GO:0042803|GO:0005829|GO:0005737|GO:0045944|GO:0007179|GO:0090090|GO:0005667|GO:0006355|GO:0003714|GO:0003713|GO:0005730|GO:0000122|GO:0035329|GO:0060390|GO:0006351|GO:0001649|GO:0060271|GO:0001933|GO:0005654|GO:0006469	NM_015472	Hs.477921	25937	14411.7	3169.27	13.0686	11.3554
A_23_P110837	8.63534	up	NM_016358	chr5:1877555-1877533	IRX4	Homo sapiens iroquois homeobox 4 (IRX4), transcript variant 5, mRNA [NM_016358]	GO:0043565|GO:0007507|GO:0003700|GO:0005634|GO:0048561	NM_016358	Hs.196927	50805	844.825	54.1761	9.06186	5.9516
A_24_P65098	2.73601	up	NM_001110503	chr15:42551014-42550955	TMEM87A	Homo sapiens transmembrane protein 87A (TMEM87A), transcript variant 2, mRNA [NM_001110503]	GO:0016021	NM_001110503	Hs.744941	25963	40.5599	10.9003	5.17561	3.72354
A_23_P74012	6.50338	up	NM_005987	chr1:152958192-152958251	SPRR1A	Homo sapiens small proline-rich protein 1A (SPRR1A), transcript variant 2, mRNA [NM_005987]	GO:0005515|GO:0005737|GO:0018149|GO:0008544|GO:0030216|GO:0005198|GO:0031424|GO:0030674|GO:0001533	NM_005987	Hs.46320	6698	38.3977	5	5.11543	2.41425
A_33_P3392320	4.9005	up	NM_018057	chr12:85277583-85277524	SLC6A15	Homo sapiens solute carrier family 6 (neutral amino acid transporter), member 15 (SLC6A15), transcript variant 2, mRNA [NM_018057]	GO:0005886|GO:0005328|GO:0005326|GO:0006865|GO:0005298|GO:0055085|GO:0015804|GO:0015820|GO:0005887|GO:0015824|GO:0006836|GO:0016021|GO:0006811	NM_018057	Hs.44424	55117	609.194	71.913	8.6193	6.32637
A_23_P13713	2.65334	up	NM_006262	chr12:49692312-49692371	PRPH	Homo sapiens peripherin (PRPH), mRNA [NM_006262]	GO:0005882|GO:0042622|GO:0005198|GO:0045104|GO:0044299|GO:0005883|GO:0045098	NM_006262	Hs.37044	5630	743.775	175.617	8.89416	7.48635
A_23_P115149	2.64246	up	NM_024102	chr1:111983462-111983403	WDR77	Homo sapiens WD repeat domain 77 (WDR77), mRNA [NM_024102]	GO:0060770|GO:0005515|GO:0010467|GO:0008284|GO:0005794|GO:0006357|GO:0016070|GO:0005730|GO:0005634|GO:0034660|GO:0000387|GO:0005829|GO:0005737|GO:0030374|GO:0060528	NM_024102	Hs.204773	79084	2251.75	545.762	10.4084	9.00648
A_33_P3223062	3.8882	up	XR_133565	chrX:151072969-151072910		PREDICTED: Homo sapiens uncharacterized LOC100507199, transcript variant 1 (LOC100507199), misc_RNA [XR_133565]			Hs.256904		20.9374	5	4.37335	2.41425
A_33_P3308045	2.46935	up	XM_005246976	chr2:233432170-233432229	EIF4E2	PREDICTED: Homo sapiens eukaryotic translation initiation factor 4E family member 2 (EIF4E2), transcript variant X4, mRNA [XM_005246976]	GO:0017148|GO:0005515|GO:0000339|GO:0019221|GO:0003743|GO:0001701|GO:0031625|GO:0008135|GO:0005845|GO:0005829	XM_005246976	Hs.292026	9470	49.3375	14.2269	5.4121	4.10797
A_32_P175739	9.73209	up	NM_000189	chr2:75120331-75120390	HK2	Homo sapiens hexokinase 2 (HK2), mRNA [NM_000189]	GO:0001678|GO:0005975|GO:0005741|GO:0044281|GO:0004396|GO:0055085|GO:0005524|GO:0005536|GO:0006096|GO:0005829|GO:0008645|GO:0004340|GO:0008865|GO:0008637|GO:0046324|GO:0015758|GO:0007595|GO:0019158|GO:0051156	NM_000189	Hs.591588	3099	3681.41	222.33	11.0929	7.8102
A_23_P127948	5.09022	up	NM_001124	chr11:10328780-10328839	ADM	Homo sapiens adrenomedullin (ADM), mRNA [NM_001124]	GO:0005515|GO:0008284|GO:0031700|GO:0008285|GO:2001214|GO:0006701|GO:0060712|GO:0031102|GO:0008015|GO:0060670|GO:0031100|GO:0030819|GO:0009409|GO:0007267|GO:0005615|GO:0007204|GO:0031623|GO:0007507|GO:0005737|GO:0048589|GO:0042594|GO:0045906|GO:0045909|GO:0032496|GO:0042475|GO:0006171|GO:0032868|GO:0001666|GO:0007565|GO:0008209|GO:0007568|GO:0005102|GO:0009611|GO:0001843|GO:0051384|GO:0005576|GO:…	NM_001124	Hs.441047	133	22685.3	3327.11	13.7715	11.4238
A_33_P3330413	5.64223	up		chr8:048504446-048504387							8838.18	1058.32	12.3727	9.87641
A_33_P3861385	3.67085	up		chr9:69082606-69082547		Homo sapiens cDNA FLJ38840 fis, clone MESAN2003490. [AK096159]			Hs.650460		111.481	19.3082	6.42125	4.54513
A_33_P3371514	2.11922	up	NM_022755	chr9:95377887-95377828	IPPK	Homo sapiens inositol 1,3,4,5,6-pentakisphosphate 2-kinase (IPPK), mRNA [NM_022755]	GO:0005622|GO:0052746|GO:0043647|GO:0005654|GO:0044281|GO:0035299|GO:0005524|GO:0005829	NM_022755	Hs.459896	64768	655.075	195.6	8.72577	7.64223
A_23_P9614	9.94139	up	NM_020142	chr12:57629546-57629358	NDUFA4L2	Homo sapiens NADH dehydrogenase (ubiquinone) 1 alpha subcomplex, 4-like 2 (NDUFA4L2), mRNA [NM_020142]		NM_020142	Hs.75069	56901	64.5009	5	5.72769	2.41425
A_24_P64329	2.53538	up	NM_173575	chr10:134022595-134021654	STK32C	Homo sapiens serine/threonine kinase 32C (STK32C), mRNA [NM_173575]	GO:0004674|GO:0005524|GO:0046872	NM_173575	Hs.469002	282974	566.871	138.75	8.52394	7.18174
A_23_P110712	2.19763	up	NM_004417	chr5:172195355-172195296	DUSP1	Homo sapiens dual specificity phosphatase 1 (DUSP1), mRNA [NM_004417]	GO:0005515|GO:0042542|GO:0001706|GO:0043065|GO:0008330|GO:0051384|GO:0042981|GO:0033574|GO:0051591|GO:0032870|GO:0035556|GO:0000188|GO:0051592|GO:0007049|GO:0006470|GO:0051447|GO:0005654|GO:0009416|GO:0032526|GO:0006979|GO:0032355|GO:0017017|GO:0004726	NM_004417	Hs.171695	1843	44848.7	16326.6	14.8767	13.7407
A_33_P3851174	11.4237	up	NM_031309	chr8:145554549-145554490	SCRT1	Homo sapiens scratch family zinc finger 1 (SCRT1), mRNA [NM_031309]	GO:0006355|GO:0003700|GO:0005634|GO:0003677|GO:0046872|GO:0006351	NM_031309	Hs.31746	83482	74.9144	5	5.92821	2.41425
A_33_P3344086	2.52575	up	NM_021066	chr6:27782191-27782132	HIST1H2AJ	Homo sapiens histone cluster 1, H2aj (HIST1H2AJ), mRNA [NM_021066]		NM_021066	Hs.406691	8331	3918.68	1042.91	11.189	9.85233
A_23_P57547	3.27863	up	NM_006358	chr22:41166404-41166345	SLC25A17	Homo sapiens solute carrier family 25 (mitochondrial carrier; peroxisomal membrane protein, 34kDa), member 17 (SLC25A17), transcript variant 1, mRNA [NM_006358]	GO:0005515|GO:0043132|GO:0006635|GO:0015230|GO:0051087|GO:0044610|GO:0044281|GO:0035349|GO:0005739|GO:0035350|GO:0001561|GO:0015866|GO:0015867|GO:0080122|GO:0015217|GO:0080121|GO:0015908|GO:0005347|GO:0015228|GO:0005779|GO:0051724|GO:0044255|GO:0005778|GO:0005777	NM_006358	Hs.474938	10478	2318.2	449.818	10.4504	8.73731
A_33_P3230269	2.07199	up	NM_198182	chr2:10142232-10142291	GRHL1	Homo sapiens grainyhead-like 1 (Drosophila) (GRHL1), mRNA [NM_198182]	GO:0006355|GO:0005737|GO:0005794|GO:0007275|GO:0005654|GO:0005634|GO:0044281|GO:0003677|GO:0044255|GO:0006351	NM_198182	Hs.418493	29841	455.905	141.27	8.25301	7.202
A_24_P178093	2.68579	up	NM_006114	chr19:45397039-45397098	TOMM40	Homo sapiens translocase of outer mitochondrial membrane 40 homolog (yeast) (TOMM40), transcript variant 3, mRNA [NM_006114]	GO:0005739|GO:0046930|GO:0006626|GO:0005742|GO:0015288|GO:0031307|GO:0016021|GO:0008320|GO:0044267|GO:0006811	NM_006114	Hs.655909	10452	1084.68	248.811	9.39075	7.96541
A_33_P3306894	2.88988	up	NM_012194	chr11:33604987-33605046	KIAA1549L	Homo sapiens KIAA1549-like (KIAA1549L), mRNA [NM_012194]	GO:0016021	NM_012194	Hs.502266	25758	87.34	19.8438	6.11251	4.5815
A_23_P52727	2.96337	up	NM_182964	chr11:20143014-20143073	NAV2	Homo sapiens neuron navigator 2 (NAV2), transcript variant 1, mRNA [NM_182964]	GO:0007608|GO:0021554|GO:0007605|GO:0004386|GO:0007626|GO:0005634|GO:0021564|GO:0005614|GO:0008201|GO:0005524|GO:0003025|GO:0021563	NM_182964	Hs.502116	89797	8609.72	2066.48	12.337	10.7698
A_23_P353679	8.31984	up	NM_018655	chr1:154966470-154966529	LENEP	Homo sapiens lens epithelial protein (LENEP), mRNA [NM_018655]	GO:0007275|GO:0003677	NM_018655	Hs.272399	55891	77.0923	5.78525	5.95259	2.89603
A_32_P85676	4.3311	up	NM_018401	chr4:5502070-5502129	STK32B	Homo sapiens serine/threonine kinase 32B (STK32B), mRNA [NM_018401]	GO:0004674|GO:0005524|GO:0046872	NM_018401	Hs.133062	55351	3210.14	465.317	10.9062	8.79146
A_32_P206497	2.64087	up	AK090684	chr7:128502571-128502512		kielin/chordin-like protein [Source:HGNC Symbol;Acc:17585] [ENST00000492679]					12.909	5	3.81526	2.41425
A_33_P3283906	2.28896	up	NM_016101	chr16:69376816-69376875	NIP7	Homo sapiens NIP7, nucleolar pre-rRNA processing protein (NIP7), transcript variant 1, mRNA [NM_016101]	GO:0005515|GO:0042255|GO:0003723|GO:0005730	NM_016101	Hs.585728	51388	8625.88	2740.91	12.3396	11.1449
A_33_P3420496	2.26278	up	NR_003015	chr12:98993603-98993662	SNORA53	Homo sapiens small nucleolar RNA, H/ACA box 53 (SNORA53), small nucleolar RNA [NR_003015]		NR_003015	Hs.693250	677832	90.5886	26.4014	6.15402	4.97592
A_33_P3224858	7.14152	up	NM_001135652	chr2:37368837-37368778	EIF2AK2	Homo sapiens eukaryotic translation initiation factor 2-alpha kinase 2 (EIF2AK2), transcript variant 3, mRNA [NM_001135652]	GO:0005515|GO:0003725|GO:0017148|GO:0048471|GO:0033689|GO:0008285|GO:0019054|GO:0008601|GO:0035455|GO:0019058|GO:0032874|GO:0005634|GO:0001819|GO:1900225|GO:0006412|GO:0005829|GO:0030968|GO:0051607|GO:0005737|GO:0000186|GO:0051092|GO:0046777|GO:0045071|GO:0032722|GO:0009615|GO:0005524|GO:0006351|GO:0004672|GO:0004674|GO:0045087|GO:0019048|GO:0030683|GO:0006468|GO:0004715|GO:0004694	NM_001135652	Hs.131431	5610	353.962	28.2816	7.90768	5.07144
A_23_P420692	4.19237	up	NM_015053	chr1:203047602-203047661	PPFIA4	Homo sapiens protein tyrosine phosphatase, receptor type, f polypeptide (PTPRF), interacting protein (liprin), alpha 4 (PPFIA4), mRNA [NM_015053]	GO:0005622|GO:0005515|GO:0005737|GO:0007154|GO:0009986	NM_015053	Hs.153648	8497	125.504	18.6579	6.57006	4.5023
A_23_P114414	2.21012	up	NM_001031855	chrX:118151680-118151739	LONRF3	Homo sapiens LON peptidase N-terminal domain and ring finger 3 (LONRF3), transcript variant 1, mRNA [NM_001031855]	GO:0005515|GO:0004176|GO:0006508|GO:0008270	NM_001031855	Hs.144266	79836	592.102	169.227	8.5843	7.44017
A_33_P3607359	2.78157	up	NR_027282	chr10:124648065-124648124	LOC399815	Homo sapiens chromosome 10 open reading frame 88 pseudogene (LOC399815), non-coding RNA [NR_027282]		NR_027282	Hs.113871	399815	472.485	103.841	8.29419	6.8183
A_23_P303210	2.38347	up	NM_153687	chr12:99018948-99018889	IKBIP	Homo sapiens IKBKB interacting protein (IKBIP), transcript variant 1, mRNA [NM_153687]	GO:0005515|GO:0010165|GO:0005783|GO:0005789|GO:0016021	NM_153687	Hs.252543	121457	1043.59	272.648	9.34351	8.09045
A_32_P191262	2.20166	up	NM_001097	chr22:51183605-51183664	ACR	Homo sapiens acrosin (ACR), mRNA [NM_001097]	GO:0005515|GO:0043159|GO:0004252|GO:0005507|GO:0005798|GO:0005576|GO:0042806|GO:0048545|GO:0007339|GO:0003677|GO:0005537|GO:0009607|GO:0007338|GO:0043234|GO:0004040|GO:0007190|GO:0002077|GO:0008144|GO:0008270|GO:0007341|GO:0007340|GO:0032504	NM_001097	Hs.370870	49	292.192	82.7469	7.65813	6.51954
A_33_P3295623	3.60378	up		chr10:047256277-047256218							18.9945	5	4.26376	2.41425
A_33_P3221253	2.50852	up	NM_005578	chr3:188597359-188597418	LPP	Homo sapiens LIM domain containing preferred translocation partner in lipoma (LPP), transcript variant 1, mRNA [NM_005578]	GO:0005515|GO:0008150|GO:0005737|GO:0005886|GO:0008270|GO:0005634|GO:0007155|GO:0005925	NM_005578	Hs.720220	4026	33.0832	10.0729	4.93424	3.60741
A_33_P3251144	2.92022	up	NM_001127370	chr7:21947808-21947749	CDCA7L	Homo sapiens cell division cycle associated 7-like (CDCA7L), transcript variant 2, mRNA [NM_001127370]	GO:0008284|GO:0006355|GO:0005737|GO:0005730|GO:0005634|GO:0006351	NM_001127370	Hs.744069	55536	186.947	40.261	7.10198	5.55591
A_23_P156788	3.47265	up	NM_003764	chr6:144508698-144508757	STX11	Homo sapiens syntaxin 11 (STX11), mRNA [NM_003764]	GO:0005515|GO:0005484|GO:0005794|GO:0016020|GO:0061025|GO:0016192|GO:0006886	NM_003764	Hs.118958	8676	519.089	89.2882	8.41558	6.61954
A_23_P99452	7.26993	up	NM_000059	chr13:32972996-32973055	BRCA2	Homo sapiens breast cancer 2, early onset (BRCA2), mRNA [NM_000059]	GO:0005515|GO:0010165|GO:0048478|GO:0001833|GO:0005634|GO:0001556|GO:0007283|GO:0002020|GO:0033593|GO:0006302|GO:0000910|GO:0005737|GO:0003697|GO:0000724|GO:0010485|GO:0030141|GO:0006978|GO:0010332|GO:0004402|GO:0030097|GO:0005813|GO:0032465|GO:0043015|GO:0010484|GO:0007569|GO:0005730|GO:0051298|GO:0043234|GO:0042771|GO:0008585|GO:0045931|GO:0010225|GO:0006281|GO:0043966|GO:0043967|GO:0007420|GO:…	NM_000059	Hs.34012	675	124.496	10.7355	6.56156	3.69961
A_24_P929754	2.12552	up	NM_199054	chr19:2038249-2038190	MKNK2	Homo sapiens MAP kinase interacting serine/threonine kinase 2 (MKNK2), transcript variant 2, mRNA [NM_199054]	GO:0030097|GO:0005737|GO:0004674|GO:0016605|GO:0006915|GO:0006468|GO:0071243|GO:0005524|GO:0046872|GO:0007243|GO:0007166|GO:0006417	NM_199054	Hs.515032	2872	1672.87	507.582	9.98841	8.9006
A_24_P410017	2.80075	up	NM_001277406	chr2:131220693-131220634	POTEI	Homo sapiens POTE ankyrin domain family, member I (POTEI), mRNA [NM_001277406]		NM_001277406	Hs.686146	653269	50662.6	14806.8	15.0686	13.5828
A_32_P119248	3.7803	up	NM_207305	chr9:116549-116490	FOXD4	Homo sapiens forkhead box D4 (FOXD4), mRNA [NM_207305]	GO:0007389|GO:0001658|GO:0003700|GO:0051216|GO:0003705|GO:0001755|GO:0005634|GO:0009790|GO:0048846|GO:0051090|GO:0003690|GO:0045944|GO:0005667|GO:0006355|GO:0001822|GO:0008301|GO:0005730|GO:0007275|GO:0030318|GO:0000122|GO:0048485|GO:0048484|GO:0043565|GO:0007422|GO:0050935|GO:0048937|GO:0008134	NM_207305	Hs.584759	2298	1145.81	183.366	9.46894	7.55044
A_23_P144458	2.13886	up	NM_001221	chr4:114386707-114381361	CAMK2D	Homo sapiens calcium/calmodulin-dependent protein kinase II delta (CAMK2D), transcript variant 3, mRNA [NM_001221]	GO:0005516|GO:0031594|GO:0005886|GO:0008016|GO:0019221|GO:0007268|GO:0005634|GO:0001558|GO:0005829|GO:0043194|GO:0005737|GO:0000082|GO:0046777|GO:0014704|GO:0018105|GO:0060314|GO:0018107|GO:0071277|GO:0043025|GO:0086003|GO:0006816|GO:0004683|GO:0010613|GO:0060333|GO:0005954|GO:0006357|GO:0033017|GO:0010881|GO:0030315|GO:0034704|GO:0005524|GO:0044325|GO:0031432|GO:0030666|GO:0002026|GO:0002028|GO:…	NM_001221	Hs.144114	817	488.356	145.801	8.33858	7.24174
A_24_P135902	2.33558	up	NM_002952	chr16:2013159-2012861	RPS2	Homo sapiens ribosomal protein S2 (RPS2), mRNA [NM_002952]	GO:0005515|GO:0010467|GO:0003735|GO:0016070|GO:0017134|GO:0016071|GO:0019083|GO:0006614|GO:0019058|GO:0005730|GO:0051347|GO:0003729|GO:0006415|GO:0006412|GO:0006413|GO:0005829|GO:0006414|GO:0000184|GO:0022627|GO:0016032|GO:0005654|GO:0019899|GO:0044267	NM_002952	Hs.356366	6187	145153	63641.6	17.0217	15.7979
A_24_P916656	11.7759	up	NM_014478	chr7:65618600-65618659	CRCP	Homo sapiens CGRP receptor component (CRCP), transcript variant 1, mRNA [NM_014478]	GO:0004948|GO:0009360|GO:0001669|GO:0005886|GO:0003899|GO:0005634|GO:0006383|GO:0051607|GO:0000166|GO:0007218|GO:0045087|GO:0007340|GO:0001635	NM_014478	Hs.300684	27297	219.383	11.1448	7.31004	3.75227
A_33_P3237719	2.27447	up		chr6:159187821-159187880							28.5008	9.77443	4.74656	3.56103
A_23_P110791	2.01284	up	NM_005211	chr5:149432920-149432861	CSF1R	Homo sapiens colony stimulating factor 1 receptor (CSF1R), mRNA [NM_005211]	GO:0008284|GO:0071902|GO:0005886|GO:0008283|GO:0061098|GO:0008360|GO:0019221|GO:0045124|GO:2000147|GO:0031529|GO:0042803|GO:2000249|GO:0046777|GO:0006954|GO:0030225|GO:0030224|GO:0070374|GO:0060603|GO:0090197|GO:0030097|GO:0030335|GO:0036006|GO:0009986|GO:0048015|GO:0042517|GO:0046488|GO:0030316|GO:0007275|GO:0018108|GO:0005524|GO:0045217|GO:0043235|GO:0007165|GO:0019955|GO:0071345|GO:0005887|GO:…	NM_005211	Hs.586219	1436	32.2241	12.2447	4.90078	3.89155
A_33_P3311551	3.31803	up	AB097018	chr1:68659604-68659545	WLS	Homo sapiens mRNA for putative NFkB activating protein, complete cds, clone: 373. [AB097018]	GO:0005515|GO:0017147|GO:0001707|GO:0005886|GO:0090263|GO:0000139|GO:0009948|GO:0031901|GO:0004871|GO:0016021|GO:0016055|GO:0043123|GO:0030659		Hs.647659	79971	295.766	54.1283	7.68055	5.95022
A_23_P401568	2.11781	up	NM_005911	chr2:85771929-85771988	MAT2A	Homo sapiens methionine adenosyltransferase II, alpha (MAT2A), mRNA [NM_005911]	GO:0005515|GO:0034641|GO:0006805|GO:0000096|GO:0006556|GO:0044281|GO:0032259|GO:0006730|GO:0005524|GO:0004478|GO:0046872|GO:0005829	NM_005911	Hs.516157	4144	13259.1	4601.91	12.9614	11.8789
A_23_P28969	2.00756	up	NM_176812	chr20:32438804-32438863	CHMP4B	Homo sapiens charged multivesicular body protein 4B (CHMP4B), mRNA [NM_176812]	GO:0005515|GO:0031902|GO:0016197|GO:0030496|GO:0016032|GO:0015031|GO:0005829	NM_176812	Hs.472471	128866	829.482	260.825	9.03436	8.02892
A_23_P80032	2.33968	up	NM_005225	chr20:32264048-32263989	E2F1	Homo sapiens E2F transcription factor 1 (E2F1), mRNA [NM_005225]	GO:0005515|GO:0003700|GO:0008283|GO:0005634|GO:0048146|GO:0007283|GO:2000045|GO:0071398|GO:0000085|GO:0000082|GO:0005737|GO:0045944|GO:0035189|GO:0048255|GO:0000080|GO:0006355|GO:0008630|GO:0003714|GO:0071456|GO:0001047|GO:0000122|GO:0003677|GO:0071930|GO:0006351|GO:0010628|GO:0043565|GO:0005654|GO:0000077|GO:0030900|GO:0045893|GO:0000278|GO:0045892|GO:0008134	NM_005225	Hs.654393	1869	686.016	184.888	8.7868	7.56049
A_33_P3401647	3.03153	up	NM_033256	chr19:38743594-38743535	PPP1R14A	Homo sapiens protein phosphatase 1, regulatory (inhibitor) subunit 14A (PPP1R14A), transcript variant 1, mRNA [NM_033256]	GO:0042325|GO:0005737|GO:0004864	NM_033256	Hs.631569	94274	2350.92	493.806	10.4712	8.87114
A_24_P366415	2.06529	up		chr2:174350887-174350828							11910.3	4215.38	12.7915	11.7451
A_23_P46215	2.13129	up	NM_025058	chr1:155151022-155151081	TRIM46	Homo sapiens tripartite motif containing 46 (TRIM46), transcript variant 1, mRNA [NM_025058]	GO:0005622|GO:0008270	NM_025058	Hs.287735	80128	9.74411	5	3.50597	2.41425
A_23_P140057	2.08233	up	NM_018647	chr13:24243117-24243176	TNFRSF19	Homo sapiens tumor necrosis factor receptor superfamily, member 19 (TNFRSF19), transcript variant 1, mRNA [NM_018647]	GO:0005031|GO:0007254|GO:0006915|GO:0016021|GO:0043123|GO:0001942|GO:0033209	NM_018647	Hs.149168	55504	14.0282	5.59924	3.91396	2.85576
A_23_P121686	2.15244	up	NM_004757	chr4:107258100-107258159	AIMP1	Homo sapiens aminoacyl tRNA synthetase complex-interacting multifunctional protein 1 (AIMP1), transcript variant 1, mRNA [NM_004757]	GO:0005515|GO:0030133|GO:0010467|GO:0005783|GO:0007267|GO:0005634|GO:0050900|GO:0005615|GO:0017101|GO:0042803|GO:0005829|GO:0006954|GO:0006935|GO:0006006|GO:0007155|GO:0005794|GO:0000049|GO:0009986|GO:0009611|GO:0006915|GO:0001525|GO:0005125|GO:0006418|GO:0007165|GO:0001937	NM_004757	Hs.591680	9255	7815.01	2659.99	12.2028	11.0968
A_24_P373844	2.79089	up	NM_024076	chr19:34306314-34306373	KCTD15	Homo sapiens potassium channel tetramerization domain containing 15 (KCTD15), transcript variant 1, mRNA [NM_024076]	GO:0051260|GO:0007275	NM_024076	Hs.221873	79047	2459.52	563.625	10.5247	9.04393
A_32_P182662	2.30387	up	NM_022831	chr1:222843215-222843156	AIDA	Homo sapiens axin interactor, dorsalization associated (AIDA), mRNA [NM_022831]	GO:0043496|GO:0046329|GO:0019904|GO:0009953|GO:0005575|GO:0043508	NM_022831	Hs.534965	64853	3187.18	923.557	10.8985	9.69441
A_33_P3301689	2.06371	up	NM_182975	chr1:90470748-90470807	ZNF326	Homo sapiens zinc finger protein 326 (ZNF326), transcript variant 3, mRNA [NM_182975]	GO:0044609|GO:0008380|GO:0006397|GO:0005515|GO:0032784|GO:0000993|GO:0008270|GO:0005681|GO:0045893|GO:0003677|GO:0016363|GO:0006351	NM_182975	Hs.306221	284695	114.867	36.3758	6.46133	5.41609
A_23_P103099	4.47101	up	NM_001031695	chr22:36174111-36164377	RBFOX2	Homo sapiens RNA binding protein, fox-1 homolog (C. elegans) 2 (RBFOX2), transcript variant 1, mRNA [NM_001031695]	GO:0005515|GO:0006397|GO:0008380|GO:0016070|GO:0003714|GO:0003723|GO:0005730|GO:0005634|GO:0021942|GO:0003729|GO:0010724|GO:0048813|GO:0005737|GO:0000166|GO:0000381|GO:0042127|GO:0050885|GO:0045892|GO:0030520|GO:0008134	NM_001031695	Hs.282998	23543	291.388	38.4874	7.65375	5.49315
A_33_P3502305	2.48154	up	AF071178	chr15:23391763-23391822	HERC2P7	Homo sapiens HERC2P7 pseudogene, partial mRNA sequence. [AF071178]			Hs.146211	100132101	44.0275	12.858	5.27429	3.96305
A_23_P214727	2.02454	up	NM_030784	chr6:97246699-97246640	GPR63	Homo sapiens G protein-coupled receptor 63 (GPR63), transcript variant 2, mRNA [NM_030784]	GO:0008150|GO:0003674|GO:0016020|GO:0005886|GO:0004930|GO:0016021	NM_030784	Hs.221364	81491	35.6851	13.324	5.03017	4.01258
A_24_P388570	2.30547	up	NM_032778	chr3:97677915-97673301	MINA	Homo sapiens MYC induced nuclear antigen (MINA), transcript variant 3, mRNA [NM_032778]	GO:0001191|GO:0005667|GO:0005737|GO:0042254|GO:0005730|GO:0051213|GO:0005634|GO:0046872|GO:0005829	NM_032778	Hs.570562	84864	1197.05	323.646	9.53309	8.32803
A_33_P3416301	2.05079	up	NM_212540	chr2:11605958-11605899	E2F6	Homo sapiens E2F transcription factor 6 (E2F6), transcript variant f, mRNA [NM_212540]	GO:0005667|GO:0003700|GO:0000083|GO:0071339|GO:0003714|GO:0000122|GO:0003677|GO:0006351	NM_212540	Hs.603093	1876	164.725	51.7117	6.92662	5.89044
A_33_P3591761	2.00786	up	NM_144963	chr8:124824840-124824899	FAM91A1	Homo sapiens family with sequence similarity 91, member A1 (FAM91A1), mRNA [NM_144963]		NM_144963	Hs.459174	157769	840.777	264.639	9.05524	8.04958
A_23_P96688	2.60158	up	NM_016028	chr11:67941288-67939135	SUV420H1	Homo sapiens suppressor of variegation 4-20 homolog 1 (Drosophila) (SUV420H1), transcript variant 2, mRNA [NM_016028]	GO:0000780|GO:0006355|GO:0042799|GO:0006351|GO:0034773|GO:0018024	NM_016028	Hs.632120	51111	163.54	39.7665	6.91857	5.53918
A_23_P320829	3.09445	up	NM_152446	chr14:81371162-81366320	CEP128	Homo sapiens centrosomal protein 128kDa (CEP128), mRNA [NM_152446]	GO:0000922|GO:0005814	NM_152446	Hs.162889	145508	15.6859	5	4.04393	2.41425
A_23_P84448	2.06015	up	NM_006000	chr2:220115722-220115663	TUBA4A	Homo sapiens tubulin, alpha 4a (TUBA4A), transcript variant 1, mRNA [NM_006000]	GO:0005515|GO:0051258|GO:0005874|GO:0003924|GO:0030168|GO:0005576|GO:0005525|GO:0005829|GO:0006457|GO:0007596|GO:0000086|GO:0015630|GO:0002576|GO:0005200|GO:0051084|GO:0000278|GO:0007017|GO:0044267	NM_006000	Hs.75318	7277	3533.86	1155.89	11.0336	9.99086
A_23_P115091	3.74962	up	NM_020387	chr1:156038135-156038194	RAB25	Homo sapiens RAB25, member RAS oncogene family (RAB25), mRNA [NM_020387]	GO:0005515|GO:0008284|GO:0031268|GO:0007264|GO:0016023|GO:0031410|GO:0031260|GO:0015031|GO:0005525|GO:0031143	NM_020387	Hs.632469	57111	20.0056	5	4.32099	2.41425
A_33_P3395581	53.433	up	NR_028346	chr11:89727098-89727044	TRIM53AP	Homo sapiens tripartite motif containing 53A, pseudogene (TRIM53AP), non-coding RNA [NR_028346]		NR_028346	Hs.647272	642569	5481.85	53.2128	11.6646	5.92494
A_33_P3274622	3.05803	up		chr1:243264899-243264840	LOC731275	Homo sapiens uncharacterized LOC731275 (LOC731275), long non-coding RNA [NR_029401]		NR_029401	Hs.722350	731275	30.9748	7.68955	4.84447	3.23186
A_32_P207767	2.05979	up		chr17:30469279-30469220		Uncharacterized protein [Source:UniProtKB/TrEMBL;Acc:A8MZ04] [ENST00000398832]					72.5979	24.09	5.88519	4.84269
A_23_P397341	2.2419	up	NM_152341	chr16:3022786-3022845	PAQR4	Homo sapiens progestin and adipoQ receptor family member IV (PAQR4), transcript variant 1, mRNA [NM_152341]	GO:0016021	NM_152341	Hs.351474	124222	96.6458	28.5029	6.24729	5.08257
A_33_P3329461	3.21924	up		chr7:040155286-040155345							16.4428	5	4.10097	2.41425
A_33_P3556532	4.91197	up		chr17:76498343-76498284	DNAH17	dynein, axonemal, heavy chain 17 [Source:HGNC Symbol;Acc:2946] [ENST00000587177]	GO:0001539|GO:0005874|GO:0005858|GO:0035085|GO:0003777|GO:0016887|GO:0005524|GO:0007018			8632	106.014	13.8039	6.35981	4.0635
A_32_P11450	2.10835	up	NM_014753	chr10:43318687-43319089	BMS1	Homo sapiens BMS1 ribosome biogenesis factor (BMS1), mRNA [NM_014753]	GO:0042255|GO:0005730|GO:0005634|GO:0005524	NM_014753	Hs.10848	9790	2072.41	649.108	10.2989	9.22275
A_32_P71788	2.45039	up	NM_002014	chr12:2909056-2909213	FKBP4	Homo sapiens FK506 binding protein 4, 59kDa (FKBP4), mRNA [NM_002014]	GO:0051219|GO:0005515|GO:0000413|GO:0048471|GO:0046661|GO:0031503|GO:0005634|GO:0035259|GO:0005829|GO:0005739|GO:0005622|GO:0005737|GO:0006457|GO:0031072|GO:0043025|GO:0030850|GO:0030674|GO:0031115|GO:0032767|GO:0007566|GO:0031111|GO:0005874|GO:0048156|GO:0005730|GO:0003755|GO:0005528|GO:0044295|GO:0005525|GO:0005524|GO:0061077|GO:0016020|GO:0018208|GO:0010977|GO:0006463|GO:0006825|GO:0030521	NM_002014	Hs.524183	2288	1723.64	449.865	10.0314	8.73837
A_23_P61524	3.51758	up	NM_022903	chr3:49200268-49200209	CCDC71	Homo sapiens coiled-coil domain containing 71 (CCDC71), mRNA [NM_022903]		NM_022903	Hs.211472	64925	105.398	19.2137	6.35284	4.53826
A_23_P259071	3.21898	up	NM_001657	chr4:75320518-75320577	AREG	Homo sapiens amphiregulin (AREG), mRNA [NM_001657]		NM_001657	Hs.270833	374	18152.3	4224.15	13.4361	11.7495
A_23_P132175	2.1668	up	NM_023004	chr22:20229029-20228970	RTN4R	Homo sapiens reticulon 4 receptor (RTN4R), mRNA [NM_023004]	GO:0005515|GO:0048011|GO:0016020|GO:0009986|GO:0005886|GO:0005783|GO:0050771|GO:0004872|GO:0031225|GO:0007409|GO:0050770	NM_023004	Hs.30868	65078	1493.36	449.188	9.84964	8.73408
A_23_P53614	2.44217	up	NM_006768	chr12:112096551-112093412	BRAP	Homo sapiens BRCA1 associated protein (BRAP), mRNA [NM_006768]	GO:0005515|GO:0005737|GO:0004842|GO:0000166|GO:0000165|GO:0000151|GO:0008270|GO:0008139|GO:0007265|GO:0009968	NM_006768	Hs.530940	8315	560.54	143.014	8.50895	7.22079
A_32_P112894	3.61881	up	NM_152660	chr1:28081815-28086069	FAM76A	Homo sapiens family with sequence similarity 76, member A (FAM76A), transcript variant 3, mRNA [NM_152660]		NM_152660	Hs.469359	199870	70.9504	13.1308	5.84883	3.99332
A_33_P3243093	2.58905	up	NM_003617	chr1:163115775-163115716	RGS5	Homo sapiens regulator of G-protein signaling 5 (RGS5), transcript variant 1, mRNA [NM_003617]	GO:0043547|GO:0007165|GO:0005737|GO:0008277|GO:0005886|GO:0038032|GO:0005096	NM_003617	Hs.24950	8490	261.772	62.5153	7.51924	6.14682
A_33_P3209030	2.44357	up	NM_001082480	chr8:144733700-144733759	ZNF623	Homo sapiens zinc finger protein 623 (ZNF623), transcript variant 2, mRNA [NM_001082480]	GO:0006355|GO:0005634|GO:0003677|GO:0046872|GO:0006351	NM_001082480	Hs.745418	9831	445.396	113.806	8.22072	6.93173
A_32_P177040	3.21426	up	NM_001099435	chr7:75133310-75133369	SPDYE5	Homo sapiens speedy/RINGO cell cycle regulator family member E5 (SPDYE5), mRNA [NM_001099435]		NM_001099435	Hs.632298	442590	70.0186	14.6169	5.83181	4.14732
A_23_P17134	352.269	up	NM_002371	chr2:95719595-95719654	MAL	Homo sapiens mal, T-cell differentiation protein (MAL), transcript variant a, mRNA [NM_002371]	GO:0005515|GO:0005783|GO:0042552|GO:0006915|GO:0045176|GO:0007417|GO:0030154|GO:0008289|GO:0016505|GO:0016324|GO:0005887|GO:0045121|GO:0001766|GO:0019911|GO:0005768|GO:0015267|GO:0019898	NM_002371	Hs.80395	4118	5247.15	7.1213	11.5959	3.13532
A_33_P3413355	5.06023	up	NM_003654	chr11:45670488-45670429	CHST1	Homo sapiens carbohydrate (keratan sulfate Gal-6) sulfotransferase 1 (CHST1), mRNA [NM_003654]	GO:0006790|GO:0005976|GO:0005975|GO:0044281|GO:0042339|GO:0006954|GO:0045130|GO:0000139|GO:0018146|GO:0008146|GO:0016021|GO:0006012|GO:0030203	NM_003654	Hs.104576	8534	69.5106	9.27791	5.81932	3.48012
A_23_P203255	2.40983	up	NM_006595	chr11:43352112-43356884	API5	Homo sapiens apoptosis inhibitor 5 (API5), transcript variant 2, mRNA [NM_006595]	GO:0005515|GO:0043066|GO:0005737|GO:0017134|GO:0005730|GO:0006915|GO:0005681|GO:0005634	NM_006595	Hs.435771	8539	1339.51	350.93	9.69313	8.4242
A_24_P823684	2.52595	up	NM_007355	chr6:44219211-44219270	HSP90AB1	Homo sapiens heat shock protein 90kDa alpha (cytosolic), class B member 1 (HSP90AB1), transcript variant 2, mRNA [NM_007355]	GO:0006986|GO:0005515|GO:0003725|GO:0033160|GO:0009651|GO:0071902|GO:0032435|GO:0031526|GO:0035872|GO:0045429|GO:0005829|GO:0032092|GO:0060334|GO:0005739|GO:0016323|GO:0043524|GO:0005737|GO:0016324|GO:0060338|GO:0008180|GO:0007411|GO:0006457|GO:0071353|GO:0030235|GO:0017098|GO:0042470|GO:0030911|GO:0009986|GO:0019901|GO:0016234|GO:0032564|GO:0001890|GO:0005525|GO:0005524|GO:0002135|GO:0044325|GO:…	NM_007355	Hs.509736	3326	10863	3119.97	12.6701	11.3333
A_33_P3305472	2.01353	up	AK123993	chr17:74556378-74556437		small nucleolar RNA host gene 16 (non-protein coding) [Source:HGNC Symbol;Acc:44352] [ENST00000587743]			Hs.288215		88.9043	29.3228	6.13309	5.12336
A_23_P122805	2.0962	up	NM_032842	chr7:129805035-129804976	TMEM209	Homo sapiens transmembrane protein 209 (TMEM209), mRNA [NM_032842]	GO:0016021	NM_032842	Hs.267245	84928	4327.71	1433.33	11.3375	10.2697
A_33_P3276455	3.09294	up	NM_006618	chr1:202710744-202710685	KDM5B	Homo sapiens lysine (K)-specific demethylase 5B (KDM5B), mRNA [NM_006618]	GO:0005515|GO:0003700|GO:0003714|GO:0005730|GO:0005634|GO:0003677|GO:0006351|GO:0043231|GO:0034720|GO:0034721|GO:0034648|GO:0034647|GO:0016706|GO:0008270|GO:0045892	NM_006618	Hs.443650	10765	139.303	28.4641	6.70933	5.08035
A_33_P3344276	2.34556	up	NM_022460	chr2:20838351-20838292	HS1BP3	Homo sapiens HCLS1 binding protein 3 (HS1BP3), mRNA [NM_022460]	GO:0007154|GO:0035091	NM_022460	Hs.531785	64342	131.865	36.2059	6.63888	5.40895
A_33_P3223632	5.53492	up		chr16:32782241-32782300	HERC2P4	hect domain and RLD 2 pseudogene 8 [Source:HGNC Symbol;Acc:38747] [ENST00000562229]			Hs.633945	440362	31.7629	5	4.88281	2.41425
A_33_P3217819	5.82912	up	NM_057749	chr8:95894420-95894361	CCNE2	Homo sapiens cyclin E2 (CCNE2), mRNA [NM_057749]	GO:0005515|GO:0000082|GO:0019901|GO:0006270|GO:0000075|GO:0016538|GO:0005654|GO:0000079|GO:0000278|GO:0051301|GO:0005829	NM_057749	Hs.521693	9134	308.051	30.7273	7.73204	5.18877
A_23_P97465	19.6955	up	NM_023014	chr1:12919973-12920032	PRAMEF2	Homo sapiens PRAME family member 2 (PRAMEF2), mRNA [NM_023014]	GO:0043066|GO:0008284|GO:0048387|GO:0045596|GO:0042974|GO:0045892	NM_023014	Hs.104991	65122	140.034	5	6.71404	2.41425
A_33_P3296772	8.3595	up	NR_037676	chr14:52116333-52116274	FRMD6-AS1	Homo sapiens FRMD6 antisense RNA 1 (FRMD6-AS1), long non-coding RNA [NR_037676]		NR_037676	Hs.645410	145438	52.1361	5	5.47766	2.41425
A_33_P3258362	10.0274	up	NM_000517	chr16:223555-223614	HBA2	Homo sapiens hemoglobin, alpha 2 (HBA2), mRNA [NM_000517]	GO:0005515|GO:0042542|GO:0005506|GO:0005833|GO:0005576|GO:0044281|GO:0051291|GO:0005829|GO:0015671|GO:0031838|GO:0004601|GO:0019825|GO:0022627|GO:0071682|GO:0005344|GO:0015701|GO:0042744|GO:0010942|GO:0031720|GO:0020037	NM_000517	Hs.654744	3040	580.005	31.7173	8.55675	5.23088
A_33_P3372266	3.65998	up	AM184070	chr22:22453563-22453622		immunoglobulin lambda variable 8-61 [Source:HGNC Symbol;Acc:5931] [ENST00000390283]			Hs.559369		27.9424	5.57466	4.72338	2.85155
A_23_P39237	2.3906	up	NM_003407	chr19:39899758-39899817	ZFP36	Homo sapiens ZFP36 ring finger protein (ZFP36), mRNA [NM_003407]	GO:0005515|GO:0010467|GO:0003727|GO:0010494|GO:0005634|GO:0003729|GO:0019957|GO:0046872|GO:0005829|GO:0071889|GO:0005737|GO:0042594|GO:0017091|GO:0000288|GO:0016070|GO:0019901|GO:0016071|GO:0032680|GO:0060213|GO:0000122|GO:0006402|GO:0003677|GO:0035278|GO:1900153|GO:0070935	NM_003407	Hs.534052	7538	18496.6	5748.32	13.4583	12.2009
A_33_P3270172	2.02316	up	NR_027022	chr1:204337652-204337593	LINC00628	Homo sapiens long intergenic non-protein coding RNA 628 (LINC00628), long non-coding RNA [NR_027022]		NR_027022	Hs.213144	127841	117.746	38.0837	6.49427	5.47766
A_33_P3324980	2.42426	up	NM_032199	chr10:63852693-63852752	ARID5B	Homo sapiens AT rich interactive domain 5B (MRF1-like) (ARID5B), transcript variant 1, mRNA [NM_032199]	GO:0005515|GO:0030325|GO:0044212|GO:0048705|GO:0005634|GO:0009791|GO:0010761|GO:0048644|GO:0051091|GO:0035264|GO:0045444|GO:0060021|GO:0048468|GO:0001822|GO:0003713|GO:0003677|GO:0006351|GO:0001889|GO:0008585|GO:0060325|GO:0060613|GO:0048008|GO:0045892|GO:0060612|GO:0008584	NM_032199	Hs.535297	84159	89.5053	24.4095	6.13848	4.86093
A_32_P800799	2.11722	up	NM_133329	chr2:42669459-42669400	KCNG3	Homo sapiens potassium voltage-gated channel, subfamily G, member 3 (KCNG3), transcript variant 1, mRNA [NM_133329]	GO:0005515|GO:0005251|GO:0005886|GO:0005783|GO:0008076|GO:0007268|GO:0051260	NM_133329	Hs.352633	170850	436.468	131.909	8.19418	7.11201
A_33_P3366824	4.82951	up	AK310542	chrX:13734302-13734243	TRAPPC2	trafficking protein particle complex 2 [Source:HGNC Symbol;Acc:23068] [ENST00000519382]	GO:0006888|GO:0005515|GO:0048471|GO:0006355|GO:0001501|GO:0005794|GO:0005783|GO:0005634|GO:0006351|GO:0044325|GO:0008134			6399	38.1251	5.49288	5.10742	2.83554
A_33_P3346552	4.72465	up	NR_003287	chrUn_gl000220:117028-117087	RNA28S5	Homo sapiens RNA, 28S ribosomal 5 (RNA28S5), ribosomal RNA [NR_003287]		NR_003287	Hs.211046	100008589	300.556	37.5261	7.69822	5.45801
A_23_P503233	2.00112	up	NM_080738	chr1:236647551-236647610	EDARADD	Homo sapiens EDAR-associated death domain (EDARADD), transcript variant B, mRNA [NM_080738]	GO:0007165|GO:0005737|GO:0061153|GO:0042475|GO:0001942|GO:0030154	NM_080738	Hs.352224	128178	13936	5087.33	13.0279	12.027
A_32_P215113	3.59384	up	NM_001017928	chr3:122087034-122081827	CCDC58	Homo sapiens coiled-coil domain containing 58 (CCDC58), mRNA [NM_001017928]	GO:0005739	NM_001017928	Hs.220594	131076	2343.87	411.801	10.4665	8.62098
A_33_P3241190	2.85558	up	NM_005431	chr7:152343990-152343931	XRCC2	Homo sapiens X-ray repair complementing defective repair in Chinese hamster cells 2 (XRCC2), mRNA [NM_005431]	GO:0005515|GO:0010165|GO:0005634|GO:0001701|GO:0003677|GO:0005524|GO:0043524|GO:0006281|GO:0007126|GO:0000724|GO:0050769|GO:0010332|GO:0008094	NM_005431	Hs.647093	7516	130.539	29.0817	6.62685	5.11306
A_33_P3272773	5.13759	up	NM_006526	chr20:52185714-52185655	ZNF217	Homo sapiens zinc finger protein 217 (ZNF217), mRNA [NM_006526]	GO:0005515|GO:0006355|GO:0003700|GO:0000118|GO:0044212|GO:0005654|GO:0045892|GO:0046872|GO:0006351	NM_006526	Hs.155040	7764	59.8259	7.98129	5.63836	3.27727
A_33_P3642648	3.61731	up	NM_006635	chr19:57805041-57805100	ZNF460	Homo sapiens zinc finger protein 460 (ZNF460), mRNA [NM_006635]	GO:0006355|GO:0005634|GO:0003677|GO:0046872|GO:0006351	NM_006635	Hs.99971	10794	188.285	32.1335	7.11105	5.25613
A_33_P3282075	2.60917	up	NM_001258248	chr17:45922339-45922280	SP6	Homo sapiens Sp6 transcription factor (SP6), transcript variant 1, mRNA [NM_001258248]	GO:0008284|GO:0006355|GO:0042481|GO:0005634|GO:0003677|GO:0046872|GO:0006351	NM_001258248	Hs.253603	80320	575.865	136.648	8.54453	7.16094
A_33_P3326588	4.26731	up	NM_003840	chr8:22993186-22993127	TNFRSF10D	Homo sapiens tumor necrosis factor receptor superfamily, member 10d, decoy with truncated death domain (TNFRSF10D), mRNA [NM_003840]	GO:0007165|GO:0043066|GO:0045569|GO:0006915|GO:0016021|GO:0004888	NM_003840	Hs.213467	8793	15834.7	2700.23	13.2179	11.1246
A_33_P3375528	2.48453	up	NM_152622	chr5:56233467-56233408	MIER3	Homo sapiens mesoderm induction early response 1, family member 3 (MIER3), mRNA [NM_152622]	GO:0006355|GO:0003682|GO:0005634|GO:0003677|GO:0006351	NM_152622	Hs.657594	166968	169.413	43.4821	6.96419	5.65121
A_24_P193592	2.73506	up	NM_001761	chr16:2507886-2507945	CCNF	Homo sapiens cyclin F (CCNF), mRNA [NM_001761]	GO:0005515|GO:0007067|GO:0016567|GO:0005814|GO:0010826|GO:0005634|GO:0001890|GO:0031146|GO:0000320|GO:0019005|GO:0051301	NM_001761	Hs.1973	899	100.355	24.0857	6.29393	4.84235
A_23_P57474	2.25575	up	NM_030758	chr22:31302848-31302907	OSBP2	Homo sapiens oxysterol binding protein 2 (OSBP2), transcript variant 1, mRNA [NM_030758]	GO:0005543|GO:0016020|GO:0015485|GO:0006869	NM_030758	Hs.517546	23762	164.5	46.5944	6.92483	5.75123
A_33_P3299754	2.23635	up	NM_001256412	chr10:27815759-27815818	RAB18	Homo sapiens RAB18, member RAS oncogene family (RAB18), transcript variant 5, mRNA [NM_001256412]	GO:0006184|GO:0005622|GO:0005515|GO:0005886|GO:0007420|GO:0007264|GO:0001654|GO:0003924|GO:0019003|GO:0015031|GO:0005525|GO:0006897	NM_001256412	Hs.406799	22931	1285.41	364.468	9.63232	8.47117
A_24_P50248	2.08704	up	NM_001077710	chr2:45533-45474	FAM110C	Homo sapiens family with sequence similarity 110, member C (FAM110C), mRNA [NM_001077710]	GO:0005515|GO:0051897|GO:0000922|GO:0030335|GO:0005815|GO:0043014|GO:0005874|GO:0060491|GO:0005634|GO:0005938	NM_001077710	Hs.8379	642273	72.9231	23.8019	5.89009	4.82863
A_33_P3268466	3.959	up	NM_004870	chr17:7487223-7487282	MPDU1	Homo sapiens mannose-P-dolichol utilization defect 1 (MPDU1), transcript variant 1, mRNA [NM_004870]	GO:0005739|GO:0009312|GO:0006457|GO:0005783|GO:0006810|GO:0005789|GO:0016021|GO:0006488	NM_004870	Hs.246381	9526	2380.83	371.42	10.4857	8.50053
A_23_P96369	24.2141	up	NM_018015	chrX:105922517-105922576	CXorf57	Homo sapiens chromosome X open reading frame 57 (CXorf57), transcript variant 1, mRNA [NM_018015]		NM_018015	Hs.274267	55086	175.382	5	7.01202	2.41425
A_23_P105368	2.38455	up	AK001057	chr12:129298442-129298383		Homo sapiens cDNA FLJ10195 fis, clone HEMBA1004771. [AK001057]			Hs.661642		85.3267	23.8479	6.08628	4.83256
A_24_P338145	2.25595	up	NM_013442	chr9:35101776-35101717	STOML2	Homo sapiens stomatin (EPB72)-like 2 (STOML2), transcript variant 1, mRNA [NM_013442]	GO:0001772|GO:0005515|GO:0050852|GO:1900210|GO:0006851|GO:0034982|GO:0005102|GO:0005743|GO:0006874|GO:0015629|GO:0090297|GO:0051259|GO:0010876|GO:0035710|GO:0005758|GO:0010918|GO:0008180|GO:0042776|GO:0042101|GO:0032623|GO:0045121|GO:0007005|GO:0005856|GO:0019897	NM_013442	Hs.3439	30968	6409.6	1991.39	11.8925	10.7188
A_23_P27167	2.51698	up	NM_002936	chr2:3596301-3596242	RNASEH1	Homo sapiens ribonuclease H1 (RNASEH1), transcript variant 1, mRNA [NM_002936]	GO:0005739|GO:0000287|GO:0004523|GO:0003723|GO:0005634|GO:0004540|GO:0006264|GO:0003676|GO:0042803|GO:0006401	NM_002936	Hs.568006	246243	2329.09	601.465	10.4564	9.12468
A_24_P177553	4.25681	up	BU963192	chr11:122928691-122928632		AGENCOURT_10615922 NIH_MGC_141 Homo sapiens cDNA clone IMAGE:6744194 5', mRNA sequence [BU963192]			Hs.730273		69.3783	10.9267	5.81702	3.72724
A_33_P3237266	2.22757	up	AF050145	chrX:148584661-148584602	IDS	iduronate 2-sulfatase [Source:HGNC Symbol;Acc:5389] [ENST00000428056]	GO:0030207|GO:0005975|GO:0004423|GO:0006027|GO:0044281|GO:0030204|GO:0030203|GO:0046872|GO:0043202			3423	10.3639	5	3.56972	2.41425
A_23_P207058	5.97727	up	NM_003955	chr17:76353186-76353127	SOCS3	Homo sapiens suppressor of cytokine signaling 3 (SOCS3), mRNA [NM_003955]	GO:0005515|GO:0043066|GO:0060674|GO:0016567|GO:0060708|GO:0046627|GO:0060707|GO:0060670|GO:0019221|GO:0045597|GO:0060397|GO:0007259|GO:0005829|GO:0060334|GO:0060337|GO:0060338|GO:0004860|GO:0006469|GO:0040008|GO:0060333	NM_003955	Hs.527973	9021	7871.99	883.458	12.2146	9.63512
A_24_P121271	2.03509	up	NM_007007	chr12:69656195-69656254	CPSF6	Homo sapiens cleavage and polyadenylation specific factor 6, 68kDa (CPSF6), mRNA [NM_007007]	GO:0006397|GO:0005515|GO:0006378|GO:0051262|GO:0042382|GO:0000166|GO:0030529|GO:0003723|GO:0005730|GO:0005849|GO:0005634|GO:0003729	NM_007007	Hs.369606	11052	4550.48	1573.89	11.4139	10.3888
A_32_P98072	11.1119	up	NM_007113	chr1:152078925-152078866	TCHH	Homo sapiens trichohyalin (TCHH), mRNA [NM_007113]	GO:0008150|GO:0005813|GO:0005737|GO:0005886|GO:0005509|GO:0031424|GO:0045111|GO:0005856	NM_007113	Hs.432416	7062	613.006	29.9511	8.62529	5.15126
A_32_P15421	2.33868	up	NM_152267	chr22:31602122-31602181	RNF185	Homo sapiens ring finger protein 185 (RNF185), transcript variant 1, mRNA [NM_152267]	GO:0016567|GO:0016874|GO:0006914|GO:0008270|GO:0005741|GO:0016021	NM_152267	Hs.517553	91445	581.912	156.134	8.56111	7.33542
A_23_P251927	2.67278	up	NM_017812	chr7:132470202-132470143	CHCHD3	Homo sapiens coiled-coil-helix-coiled-coil-helix domain containing 3 (CHCHD3), mRNA [NM_017812]	GO:0005739|GO:0005515|GO:0032947|GO:0005737|GO:0008053|GO:0019902|GO:0005743|GO:0007007|GO:0005634|GO:0000122|GO:0001227	NM_017812	Hs.655010	54927	4866.94	1234.73	11.505	10.0866
A_24_P228130	2.03019	up	NM_001001437	chr17:34523260-34523201	CCL3L3	Homo sapiens chemokine (C-C motif) ligand 3-like 3 (CCL3L3), mRNA [NM_001001437]	GO:0008009|GO:0006955|GO:0008285|GO:0006954|GO:0006935|GO:0005576|GO:0005615	NM_001001437	Hs.454713	414062	9.14242	5	3.43586	2.41425
A_24_P50028	5.7556	up	NM_017516	chr11:107833715-107833774	RAB39A	Homo sapiens RAB39A, member RAS oncogene family (RAB39A), mRNA [NM_017516]	GO:0045335|GO:0005886|GO:0007264|GO:0030670|GO:0090383|GO:0015031|GO:0005525|GO:0090385	NM_017516	Hs.354906	54734	33.2551	5	4.93921	2.41425
A_23_P104073	2.17759	up	NM_002960	chr1:153520057-153519998	S100A3	Homo sapiens S100 calcium binding protein A3 (S100A3), mRNA [NM_002960]	GO:0005737|GO:0005509	NM_002960	Hs.557609	6274	2605.63	783.735	10.5993	9.47655
A_33_P3232993	2.87166	up	NM_001039469	chr11:63676425-63676484	MARK2	Homo sapiens MAP/microtubule affinity-regulating kinase 2 (MARK2), transcript variant 4, mRNA [NM_001039469]	GO:0005515|GO:0045180|GO:0000287|GO:0005886|GO:0050321|GO:0030010|GO:0005634|GO:0005524|GO:0007243|GO:0045197|GO:0008289|GO:0046777|GO:0051493|GO:0016020|GO:0004674|GO:0010976|GO:0006468|GO:0001764|GO:0016055|GO:0050770	NM_001039469	Hs.567261	2011	14.3267	5	3.93613	2.41425
A_23_P12147	2.38106	up	NM_152485	chr1:209956256-209956197	C1orf74	Homo sapiens chromosome 1 open reading frame 74 (C1orf74), mRNA [NM_152485]		NM_152485	Hs.497642	148304	274.525	72.1391	7.58324	6.33164
A_23_P123096	2.24564	up	NM_021955	chr7:93536149-93540155	GNGT1	Homo sapiens guanine nucleotide binding protein (G protein), gamma transducing activity polypeptide 1 (GNGT1), mRNA [NM_021955]	GO:0005886|GO:0007603|GO:0005834|GO:0003924|GO:0071456|GO:0007268|GO:0022400|GO:0006184|GO:0001917|GO:0007165|GO:0008104|GO:0010659|GO:0004871|GO:0042462|GO:0016056	NM_021955	Hs.732212	2792	14.5964	5.24585	3.95663	2.7895
A_23_P119362	2.72271	up	NM_001425	chr19:48832675-48832734	EMP3	Homo sapiens epithelial membrane protein 3 (EMP3), mRNA [NM_001425]	GO:0008285|GO:0016049|GO:0016021	NM_001425	Hs.9999	2014	33827.7	9396.01	14.3811	12.9361
A_32_P516067	2.46955	up	NM_153244	chr10:15137875-15137816	C10orf111	Homo sapiens chromosome 10 open reading frame 111 (C10orf111), mRNA [NM_153244]	GO:0016021	NM_153244	Hs.567777	221060	75.5225	20.543	5.93476	4.63051
A_23_P65768	3.03891	up	NM_016304	chr15:55474228-55474169	RSL24D1	Homo sapiens ribosomal L24 domain containing 1 (RSL24D1), mRNA [NM_016304]	GO:0042254|GO:0005730	NM_016304	Hs.274772	51187	41380.6	10729.2	14.7426	13.139
A_33_P3280003	2.54284	up	NM_004667	chr15:28474666-28474607	HERC2	Homo sapiens HECT and RLD domain containing E3 ubiquitin protein ligase 2 (HERC2), mRNA [NM_004667]	GO:0005515|GO:0032183|GO:0004842|GO:0016567|GO:0005814|GO:0005634|GO:0006886|GO:0006974|GO:0005085|GO:0005737|GO:0006281|GO:0042787|GO:0008270|GO:0031625|GO:0020037	NM_004667	Hs.434890	8924	26.5674	8.20926	4.65432	3.30788
A_23_P63798	5.86309	up	NM_001300	chr10:3821446-3821387	KLF6	Homo sapiens Kruppel-like factor 6 (KLF6), transcript variant A, mRNA [NM_001300]	GO:0006355|GO:0005737|GO:0030183|GO:0019221|GO:0005634|GO:0045893|GO:0003677|GO:0046872|GO:0006351	NM_001300	Hs.4055	1316	8854.92	1019.54	12.3764	9.82472
A_23_P427703	3.34856	up	NR_001447	chr16:56652580-56652639	MT1L	Homo sapiens metallothionein 1L (gene/pseudogene) (MT1L), non-coding RNA [NR_001447]		NR_001447	Hs.647358	4500	26115.7	5954.45	13.9991	12.2555
A_33_P3357082	3.42217	up	NM_024770	chr2:172187129-172187070	METTL8	Homo sapiens methyltransferase like 8 (METTL8), mRNA [NM_024770]	GO:0005737|GO:0008168|GO:0005634	NM_024770	Hs.135146	79828	1299.35	233.715	9.65106	7.87614
A_23_P353667	5.34411	up	NR_027148	chr19:4772269-4772328	MIR7-3HG	Homo sapiens MIR7-3 host gene (non-protein coding) (MIR7-3HG), long non-coding RNA [NR_027148]		NR_027148	Hs.326728	284424	288.699	31.5618	7.64319	5.22524
A_23_P86731	2.27677	up	NM_005674	chr10:44051978-44051919	ZNF239	Homo sapiens zinc finger protein 239 (ZNF239), transcript variant 1, mRNA [NM_005674]	GO:0006355|GO:0003723|GO:0005634|GO:0003677|GO:0046872|GO:0006351	NM_005674	Hs.25040	8187	1998.45	567.934	10.2427	9.05572
A_33_P3227260	2.55961	up		chrX:135529786-135529727							46.1292	12.9639	5.33024	3.97432
A_23_P58862	2.84473	up	NM_020819	chr6:71212478-71232258	FAM135A	Homo sapiens family with sequence similarity 135, member A (FAM135A), transcript variant 2, mRNA [NM_020819]		NM_020819	Hs.211700	57579	112.608	25.4795	6.43538	4.92709
A_33_P3396951	2.25625	up	NM_004331	chr8:26252758-26252817	BNIP3L	Homo sapiens BCL2/adenovirus E1B 19kDa interacting protein 3-like (BNIP3L), mRNA [NM_004331]	GO:0005515|GO:0043066|GO:0043065|GO:0046982|GO:0005783|GO:0006915|GO:0035694|GO:0005741|GO:0031224|GO:0005635|GO:0042803|GO:0042802|GO:0005739|GO:0051607|GO:0019048|GO:0016021|GO:0005521	NM_004331	Hs.131226	665	1307.53	368.635	9.65978	8.48586
A_23_P215790	2.14892	up	NM_005228	chr7:55274841-55274900	EGFR	Homo sapiens epidermal growth factor receptor (EGFR), transcript variant 1, mRNA [NM_005228]	GO:0005515|GO:0005615|GO:0042802|GO:0005006|GO:0016337|GO:0046777|GO:0003690|GO:0021795|GO:0007173|GO:0000165|GO:0007411|GO:0007611|GO:0001942|GO:0004709|GO:0031965|GO:0030335|GO:0046982|GO:0019903|GO:0030122|GO:0045740|GO:0042059|GO:0006950|GO:0001892|GO:0018108|GO:0048546|GO:0001503|GO:0008543|GO:0045087|GO:0005789|GO:0045121|GO:0019899|GO:0038095|GO:0010008|GO:0004888|GO:0043006|GO:0048471|GO:…	NM_005228	Hs.488293	1956	4035.58	1278.64	11.2319	10.1283
A_33_P3214284	2.94126	up		chr17:016931508-016931567							160.208	34.1969	6.89367	5.33724
A_33_P3298206	2.4273	up	NM_020958	chr14:94693632-94693691	PPP4R4	Homo sapiens protein phosphatase 4, regulatory subunit 4 (PPP4R4), transcript variant 2, mRNA [NM_020958]	GO:0005515|GO:0008287|GO:0005737|GO:0019888|GO:0080163|GO:0032515	NM_020958	Hs.259599	57718	22.0867	7.23514	4.4341	3.15475
A_33_P3244956	6.37476	up	NM_020645	chr11:9005482-9005423	NRIP3	Homo sapiens nuclear receptor interacting protein 3 (NRIP3), mRNA [NM_020645]	GO:0006508|GO:0004190	NM_020645	Hs.523467	56675	80.4726	8.4183	6.0153	3.34292
A_23_P70566	3.16787	up	NM_022110	chr6:32097350-32097291	FKBPL	Homo sapiens FK506 binding protein like (FKBPL), mRNA [NM_022110]	GO:0009314|GO:0000413|GO:0016020|GO:0018208|GO:0003755|GO:0005528|GO:0005634	NM_022110	Hs.520042	63943	81.9429	17.0027	6.03718	4.37366
A_33_P3571901	2.04975	up	XM_002342310	chr2:239753690-239753631	LOC100287387	PREDICTED: Homo sapiens uncharacterized LOC100287387 (LOC100287387), mRNA [XM_002342310]		XM_002342310	Hs.516864	100287387	120.878	38.4794	6.52824	5.49279
A_33_P3298473	4.4481	up	XM_003846784	chrX:153154151-153154210	LOC100996465	Putative lung carcinoma-associated protein 10 [Source:UniProtKB/Swiss-Prot;Acc:Q71F78] [ENST00000357566]		XM_003846784	Hs.547855	100996465	24.7005	5	4.56744	2.41425
A_23_P360797	6.24062	up	NM_002527	chr12:5604039-5604098	NTF3	Homo sapiens neurotrophin 3 (NTF3), transcript variant 2, mRNA [NM_002527]	GO:0008284|GO:0032856|GO:0050732|GO:0007267|GO:2000251|GO:0050731|GO:0021675|GO:0000187|GO:0043524|GO:0033138|GO:0007411|GO:0045944|GO:0032148|GO:0005165|GO:0030335|GO:0042490|GO:0048406|GO:0042552|GO:0005102|GO:0050804|GO:0005576|GO:0045687|GO:0007274|GO:0042056|GO:0050918|GO:0048484|GO:0007399|GO:0050930|GO:0007165|GO:0008544|GO:0007420|GO:0007403|GO:0007422|GO:0016023|GO:0007169|GO:0008083|GO:…	NM_002527	Hs.99171	4908	93.7805	9.77768	6.20308	3.56139
A_33_P3334575	2.69764	up		chr3:172143366-172143307	XLOC_014512	BROAD Institute lincRNA (XLOC_014512), lincRNA [TCONS_l2_00019618]					19137.8	5287.78	13.511	12.0793
A_23_P41948	2.62904	up	NM_017785	chr5:169031233-169031292	SPDL1	Homo sapiens spindle apparatus coiled-coil protein 1 (SPDL1), mRNA [NM_017785]	GO:0005515|GO:0000940|GO:0000922|GO:0005815|GO:0034501|GO:0000132|GO:0043515|GO:0005634|GO:0007080|GO:0000278|GO:0051301|GO:0005829	NM_017785	Hs.368710	54908	8195.46	2234.54	12.2678	10.8732
A_33_P3395636	4.66767	up		chr7:064800206-064800147							597.804	74.2828	8.59565	6.37295
A_33_P3391796	4.32725	up	NM_005450	chr17:54672456-54672515	NOG	Homo sapiens noggin (NOG), mRNA [NM_005450]	GO:0005515|GO:0071773|GO:0060044|GO:0051216|GO:0048706|GO:0060302|GO:0005615|GO:0060676|GO:2000313|GO:0042803|GO:0090193|GO:0050679|GO:0030336|GO:0001706|GO:0001707|GO:0001843|GO:0030509|GO:0000122|GO:0001701|GO:0001649|GO:0008045|GO:0001501|GO:0061053|GO:0019955|GO:0060825|GO:0060272|GO:0042060|GO:0060173|GO:0042733|GO:0021533|GO:0021510|GO:0060425|GO:0021983|GO:0001839|GO:0009953|GO:0001837|GO:…	NM_005450	Hs.248201	9241	66.6743	10.437	5.77015	3.6567
A_24_P935682	3.30978	up	AY358248	chr11:95988484-95988425	LOC100131541	Homo sapiens clone DNA166629 MRSS6228 (UNQ6228) mRNA, complete cds. [AY358248]			Hs.661972	100131541	16.9684	5	4.14098	2.41425
A_33_P3370094	6.4274	up	NM_007289	chr3:154898216-154898275	MME	Homo sapiens membrane metallo-endopeptidase (MME), transcript variant 2b, mRNA [NM_007289]	GO:0005515|GO:0030424|GO:0005886|GO:0002003|GO:0045202|GO:0030425|GO:0005737|GO:0006508|GO:0042277|GO:0044306|GO:0001822|GO:0071492|GO:0071493|GO:0046449|GO:0019233|GO:0050435|GO:0008021|GO:0005903|GO:0004175|GO:0005887|GO:0071345|GO:0008270|GO:0016021|GO:0090399|GO:0004222|GO:0044267|GO:0006518	NM_007289	Hs.307734	4311	37.8246	5	5.09848	2.41425
A_33_P3666346	3.5929	up	NM_015446	chr1:247058043-247057984	AHCTF1	Homo sapiens AT hook containing transcription factor 1 (AHCTF1), mRNA [NM_015446]	GO:0031965|GO:0003700|GO:0005634|GO:0051292|GO:0015031|GO:0003677|GO:0016363|GO:0005829|GO:0000910|GO:0005643|GO:0031080|GO:0000777|GO:0005654|GO:0051028|GO:0000278|GO:0000785	NM_015446	Hs.300887	25909	258.265	43.6472	7.50254	5.65739
A_23_P70719	2.09137	up	NM_000426	chr6:129833622-129835560	LAMA2	Homo sapiens laminin, alpha 2 (LAMA2), transcript variant 1, mRNA [NM_000426]	GO:0030334|GO:0005102|GO:0005606|GO:0005576|GO:0030155|GO:0005604|GO:0045995|GO:0042383|GO:0031012|GO:0032224|GO:0007517|GO:0005198|GO:0007411|GO:0030198|GO:0007155	NM_000426	Hs.200841	3908	64.7123	21.154	5.73334	4.66889
A_23_P88643	2.30168	up	NM_001005241	chr15:22383159-22383218	OR4N4	Homo sapiens olfactory receptor, family 4, subfamily N, member 4 (OR4N4), mRNA [NM_001005241]	GO:0004984|GO:0005886|GO:0004930|GO:0016021	NM_001005241	Hs.525666	283694	10.8188	5	3.61693	2.41425
A_23_P138125	3.33658	up	NM_005449	chr1:207078423-207078364	FAIM3	Homo sapiens Fas apoptotic inhibitory molecule 3 (FAIM3), transcript variant 1, mRNA [NM_005449]	GO:0043066|GO:0006968|GO:0005576|GO:0016021	NM_005449	Hs.744273	9214	909.851	167.316	9.1619	7.42353
A_23_P103070	2.63175	up	NM_003405	chr22:32353138-32353197	YWHAH	Homo sapiens tyrosine 3-monooxygenase/tryptophan 5-monooxygenase activation protein, eta polypeptide (YWHAH), mRNA [NM_003405]	GO:0005515|GO:0005886|GO:0086010|GO:0005159|GO:0035259|GO:0006886|GO:0005829|GO:0005737|GO:1900740|GO:0014704|GO:0048167|GO:0030659|GO:0070062|GO:0006713|GO:0046982|GO:0019904|GO:0006915|GO:0003779|GO:2000649|GO:0097193|GO:0044325|GO:0042921|GO:0002028|GO:0045664|GO:0050774|GO:0019899|GO:0045893|GO:0017080	NM_003405	Hs.226755	7533	16687.1	4642.43	13.2891	11.8931
A_33_P3407105	2.36588	up	NM_017798	chr20:61834205-61834146	YTHDF1	Homo sapiens YTH domain family, member 1 (YTHDF1), mRNA [NM_017798]		NM_017798	Hs.744852	54915	1471.3	399.897	9.82731	8.58494
A_33_P3520693	2.03371	up	NR_036538	chr3:149690360-149690419	LOC646903	Homo sapiens uncharacterized LOC646903 (LOC646903), long non-coding RNA [NR_036538]		NR_036538	Hs.632559	646903	360.896	111.247	7.92988	6.90576
A_24_P827	4.07745	up	NM_003599	chr6:44982622-44982563	SUPT3H	Homo sapiens suppressor of Ty 3 homolog (S. cerevisiae) (SUPT3H), transcript variant 1, mRNA [NM_003599]	GO:0006352|GO:0016578|GO:0006355|GO:0046982|GO:0006357|GO:0006366|GO:0030914|GO:0003713|GO:0005730|GO:0005634|GO:0033276|GO:0043966|GO:0045893|GO:0004402	NM_003599	Hs.368325	8464	497.703	72.5452	8.36802	6.34036
A_23_P204847	3.37115	up	NM_002298	chr13:46700396-46700337	LCP1	Homo sapiens lymphocyte cytosolic protein 1 (L-plastin) (LCP1), mRNA [NM_002298]	GO:0030054|GO:0005886|GO:0005884|GO:0005509|GO:0031100|GO:0001891|GO:0003779|GO:0032587|GO:0015629|GO:0042802|GO:0005829|GO:0005737|GO:0051015|GO:0033157|GO:0051017|GO:0002286	NM_002298	Hs.381099	3936	149.296	27.9417	6.80372	5.05048
A_24_P362572	2.86827	up	NM_014670	chr2:201687619-201687678	BZW1	Homo sapiens basic leucine zipper and W2 domains 1 (BZW1), transcript variant 4, mRNA [NM_014670]	GO:0006355|GO:0005737|GO:0006351	NM_014670	Hs.355983	9689	15709.3	4015.66	13.204	11.6838
A_33_P3305250	4.42967	up		chr9:123577869-123577810							24.5968	5	4.56144	2.41425
A_23_P72096	10.2075	up	NM_000575	chr2:113532421-113532362	IL1A	Homo sapiens interleukin 1, alpha (IL1A), mRNA [NM_000575]	GO:0005515|GO:0005149|GO:0008285|GO:0005507|GO:0008283|GO:0019221|GO:0006915|GO:0045840|GO:0005576|GO:0050715|GO:0010575|GO:0005125|GO:0005615|GO:0045766|GO:0005829|GO:0034605|GO:0045086|GO:0006955|GO:0006954|GO:0045944|GO:2001240|GO:0001660|GO:0051781|GO:0046688	NM_000575	Hs.1722	3552	66.5023	5	5.76581	2.41425
A_23_P42257	2.39575	up	NM_003897	chr6:30711371-30711312	IER3	Homo sapiens immediate early response 3 (IER3), mRNA [NM_003897]	GO:0005515|GO:0043066|GO:0045732|GO:0043065|GO:2001020|GO:0006915|GO:0005634|GO:0009653|GO:0006282|GO:0050728|GO:0001562|GO:0000075|GO:2000377|GO:0016021|GO:0045820|GO:0046822|GO:0003085	NM_003897	Hs.76095	8870	10494.3	3196.92	12.6282	11.3677
A_23_P119196	7.51556	up	NM_016270	chr19:16438246-16438305	KLF2	Homo sapiens Kruppel-like factor 2 (KLF2), mRNA [NM_016270]	GO:0051247|GO:0071499|GO:0070301|GO:0003700|GO:0032715|GO:0005634|GO:0001701|GO:0006351|GO:0046872|GO:0043565|GO:0000902|GO:0043249|GO:0035264|GO:0045944|GO:0071356|GO:0071347|GO:0045893|GO:0036003	NM_016270	Hs.744182	10365	5081.99	419.815	11.5586	8.64876
A_24_P295245	2.88269	up	NM_032467	chr8:62596658-62596599	ASPH	Homo sapiens aspartate beta-hydroxylase (ASPH), transcript variant 4, mRNA [NM_032467]	GO:0005515|GO:0007389|GO:0005513|GO:0008285|GO:0005886|GO:0042264|GO:0005783|GO:0010524|GO:0004597|GO:0030176|GO:0097202|GO:0060316|GO:0014701|GO:0010649|GO:0032237|GO:0006936|GO:0031647|GO:0010880|GO:0060314|GO:0071277|GO:0060021|GO:0033198|GO:0008307|GO:0035108|GO:0032541|GO:0031585|GO:0005509|GO:0033018|GO:0009055|GO:0010881|GO:0033017|GO:0090316|GO:0034704|GO:0045862|GO:0044325|GO:0060325|GO:…	NM_032467	Hs.332422	444	11226.4	2817.53	12.7158	11.1884
A_32_P108474	2.16449	up	NM_002940	chr4:146048917-146048976	ABCE1	Homo sapiens ATP-binding cassette, sub-family E (OABP), member 1 (ABCE1), transcript variant 1, mRNA [NM_002940]	GO:0005739|GO:0005737|GO:0051536|GO:0008428|GO:0019048|GO:0009615|GO:0016887|GO:0005524|GO:0006401	NM_002940	Hs.12013	6059	2089.36	636.706	10.3085	9.19451
A_23_P319719	2.47153	up	NM_138575	chr12:133294613-133294672	PGAM5	Homo sapiens phosphoglycerate mutase family member 5 (PGAM5), transcript variant 3, mRNA [NM_138575]	GO:0043547|GO:0016791|GO:0070266|GO:0016311|GO:0005741|GO:0004721|GO:0016021|GO:0032403|GO:0005096	NM_138575	Hs.102558	192111	237.354	60.6413	7.40659	6.10118
A_23_P339773	2.02464	up	NM_182752	chr1:3545945-3546004	TPRG1L	Homo sapiens tumor protein p63 regulated 1-like (TPRG1L), mRNA [NM_182752]	GO:0030054|GO:0042802|GO:0008021	NM_182752	Hs.20529	127262	842.891	263.202	9.05857	8.04091
A_33_P3403723	13.9531	up	XM_005251126	chr8:74153697-74153638	LOC100130301	PREDICTED: Homo sapiens uncharacterized LOC100130301 (LOC100130301), transcript variant X1, mRNA [XM_005251126]		XM_005251126		100130301	94.5536	5	6.21676	2.41425
A_32_P151800	2.71498	up	NM_207418	chr1:143897200-143897141	FAM72D	Homo sapiens family with sequence similarity 72, member D (FAM72D), mRNA [NM_207418]		NM_207418	Hs.535577	728833	6088.28	1559.1	11.8155	10.3745
A_24_P252462	3.5993	up	NM_000370	chr8:63973574-63973515	TTPA	Homo sapiens tocopherol (alpha) transfer protein (TTPA), mRNA [NM_000370]	GO:0051180|GO:0006629|GO:0005215|GO:0005770|GO:0007584|GO:0043325|GO:0046909|GO:0001892|GO:0005546|GO:0009636|GO:0005829|GO:0090212|GO:0006810|GO:0008431|GO:0009268|GO:0042360	NM_000370	Hs.69049	7274	76.1236	14.1021	5.94219	4.09447
A_33_P3253175	3.87384	up	BC018044	chr10:1142318-1142377	WDR37	WD repeat domain 37 [Source:HGNC Symbol;Acc:31406] [ENST00000381329]			Hs.188495	22884	20.8554	5	4.36801	2.41425
A_33_P3381127	2.52962	up	NM_000043	chr10:90774517-90774576	FAS	Homo sapiens Fas cell surface death receptor (FAS), transcript variant 1, mRNA [NM_000043]	GO:0005515|GO:0010467|GO:0019724|GO:0031265|GO:0031264|GO:0048536|GO:0051402|GO:0042802|GO:0045619|GO:0051260|GO:0010940|GO:0032464|GO:0071285|GO:0009986|GO:0009636|GO:0051384|GO:0045121|GO:0009897|GO:0002377|GO:0004888|GO:0008625|GO:2001239|GO:0005886|GO:0006927|GO:0006925|GO:0005634|GO:0006924|GO:0005829|GO:0005737|GO:0004872|GO:0045637|GO:0004871|GO:0019900|GO:0043066|GO:0043065|GO:0006919|GO:…	NM_000043	Hs.244139	355	4735.64	1280.15	11.4688	10.1299
A_33_P3429864	2.41994	up	NM_014964	chr17:19237459-19237518	EPN2	Homo sapiens epsin 2 (EPN2), transcript variant 2, mRNA [NM_014964]	GO:0007219|GO:0048568|GO:0030136|GO:0001701|GO:0008289|GO:0006897	NM_014964	Hs.743983	22905	138.851	36.8133	6.70559	5.43062
A_24_P272917	2.80188	up	NM_001242326	chr4:9328261-9328320	USP17L25	Homo sapiens ubiquitin specific peptidase 17-like family member 25 (USP17L25), mRNA [NM_001242326]		NM_001242326	Hs.553810	728373	291.594	63.4577	7.65519	6.16879
A_33_P3339625	3.45336	up	NM_013278	chr16:88706802-88706861	IL17C	Homo sapiens interleukin 17C (IL17C), mRNA [NM_013278]	GO:1900017|GO:0006954|GO:0007267|GO:0030223|GO:0005615|GO:0005125|GO:0007166	NM_013278	Hs.278911	27189	153.293	27.9504	6.84018	5.05217
A_33_P3369311	2.08681	up	NM_001142568	chr3:107524368-107524427	BBX	Homo sapiens bobby sox homolog (Drosophila) (BBX), transcript variant 1, mRNA [NM_001142568]	GO:0060348|GO:0006355|GO:0005634|GO:0003677|GO:0006351	NM_001142568	Hs.124366	56987	265.98	80.3771	7.54419	6.4829
A_33_P3283744	2.33894	up	XR_158980	chr2:133111716-133111775	FAM201B	PREDICTED: Homo sapiens family with sequence similarity 201, member B (FAM201B), misc_RNA [XR_158980]		XR_158980	Hs.98178	339742	731.9	196.003	8.87076	7.6449
A_24_P51061	3.89503	up	NM_080927	chr3:98568429-98568370	DCBLD2	Homo sapiens discoidin, CUB and LCCL domain containing 2 (DCBLD2), mRNA [NM_080927]	GO:0005515|GO:0030308|GO:0009986|GO:0005887|GO:0042060|GO:0007155|GO:0030522	NM_080927	Hs.203691	131566	2404.28	383.739	10.4963	8.53471
A_33_P3290588	2.08524	up	AK127159	chr17:79965718-79965777	ASPSCR1	alveolar soft part sarcoma chromosome region, candidate 1 [Source:HGNC Symbol;Acc:13825] [ENST00000581608]	GO:0005515|GO:0012506|GO:0048471|GO:0005634|GO:0005575|GO:0042593|GO:0006886|GO:0005829|GO:0012505|GO:0003674|GO:0008150|GO:0046324|GO:0009898|GO:0019898			79058	22.345	8.74374	4.45017	3.38995
A_24_P252043	4.31199	up	NM_003463	chr6:64288845-64288904	PTP4A1	Homo sapiens protein tyrosine phosphatase type IVA, member 1 (PTP4A1), mRNA [NM_003463]	GO:0007049|GO:0005737|GO:0030335|GO:0005783|GO:0005819|GO:0009898|GO:0007275|GO:0035335|GO:0005769|GO:0004725	NM_003463	Hs.227777	7803	2025.19	286.112	10.2615	8.15312
A_33_P3349693	2.50846	up	NM_182551	chr2:30790982-30791041	LCLAT1	Homo sapiens lysocardiolipin acyltransferase 1 (LCLAT1), transcript variant 1, mRNA [NM_182551]	GO:0035965|GO:0019432|GO:0016024|GO:0005789|GO:0007275|GO:0044281|GO:0016021|GO:0006644|GO:0006654|GO:0003841|GO:0044255|GO:0046474	NM_182551	Hs.468048	253558	28.007	8.79702	4.72682	3.40002
A_23_P333228	37.9615	up	NM_020814	chr2:217122655-217122596	MARCH4	Homo sapiens membrane-associated ring finger (C3HC4) 4, E3 ubiquitin protein ligase (MARCH4), mRNA [NM_020814]	GO:0005802|GO:0004842|GO:0005795|GO:0000139|GO:0008270|GO:0016021	NM_020814	Hs.170388	57574	3004.43	40.5968	10.8106	5.56412
A_33_P3229177	2.09319	up	NM_019896	chr2:75186472-75186531	POLE4	Homo sapiens polymerase (DNA-directed), epsilon 4, accessory subunit (POLE4), mRNA [NM_019896]	GO:0043565|GO:0005515|GO:0008622|GO:0046982|GO:0043966|GO:0003887|GO:0005671|GO:0005634	NM_019896	Hs.469060	56655	7219.13	2489.27	12.0763	11.0106
A_33_P3339066	2.19769	up	NM_017619	chr1:104068819-104068878	RNPC3	Homo sapiens RNA-binding region (RNP1, RRM) containing 3 (RNPC3), mRNA [NM_017619]	GO:0008380|GO:0006397|GO:0000166|GO:0003723|GO:0005634|GO:0005689	NM_017619	Hs.632423	55599	173.236	50.6565	6.99437	5.85838
A_24_P91566	4.10164	up	NM_001719	chr20:55803439-55803380	BMP7	Homo sapiens bone morphogenetic protein 7 (BMP7), mRNA [NM_001719]	GO:0001656|GO:0005515|GO:0001657|GO:0034504|GO:0051216|GO:0005615|GO:0048596|GO:0009880|GO:0030198|GO:0007411|GO:0060548|GO:0072040|GO:0034116|GO:0072136|GO:0072134|GO:0072133|GO:0010664|GO:0010800|GO:0045746|GO:0030501|GO:0001707|GO:0030509|GO:0045786|GO:0005125|GO:0060686|GO:0016358|GO:0060687|GO:0045839|GO:0001501|GO:0001503|GO:0060272|GO:0070487|GO:0060485|GO:0045893|GO:0008083|GO:0040007|GO:…	NM_001719	Hs.473163	655	22.3551	5	4.45045	2.41425
A_33_P3380126	2.04226	up	NM_173855	chr12:122091074-122091015	MORN3	Homo sapiens MORN repeat containing 3 (MORN3), mRNA [NM_173855]		NM_173855	Hs.434154	283385	9.21361	5	3.44441	2.41425
A_33_P3293958	2.10429	up	BC131577	chr6:3154804-3154863		Homo sapiens cDNA clone IMAGE:40109262. [BC131577]			Hs.654543		35.9016	12.8724	5.03794	3.96461
A_23_P121976	2.15329	up	NM_002700	chr5:145719900-145719959	POU4F3	Homo sapiens POU class 4 homeobox 3 (POU4F3), mRNA [NM_002700]	GO:0031290|GO:0003700|GO:0042472|GO:0006357|GO:0042491|GO:0007605|GO:0005730|GO:0005634|GO:0048675|GO:0051402|GO:0021562|GO:0043565|GO:0050885|GO:0007601	NM_002700	Hs.553499	5459	24.0368	8.95951	4.53633	3.42979
A_23_P142590	2.8675	up	NM_030768	chr2:239092737-239092678	ILKAP	Homo sapiens integrin-linked kinase-associated serine/threonine phosphatase (ILKAP), mRNA [NM_030768]	GO:0005515|GO:0005737|GO:0006470|GO:0004722|GO:0045786|GO:0046872	NM_030768	Hs.92033	80895	1117.63	241.103	9.43752	7.91773
A_23_P4353	2.71634	up	NM_015626	chr17:25639668-25639727	WSB1	Homo sapiens WD repeat and SOCS box containing 1 (WSB1), transcript variant 1, mRNA [NM_015626]	GO:0035556|GO:0005622|GO:0005515|GO:0008150|GO:0016567	NM_015626	Hs.446017	26118	1739.9	406.573	10.0467	8.605
A_33_P3253214	7.82999	up	L19779	chr1:149823132-149823191		histone cluster 2, H2aa3 [Source:HGNC Symbol;Acc:4736] [ENST00000369161]			Hs.530461		48636.5	5099.47	14.9981	12.029
A_23_P326204	4.73502	up	NM_152621	chr4:108831701-108831760	SGMS2	Homo sapiens sphingomyelin synthase 2 (SGMS2), transcript variant 1, mRNA [NM_152621]	GO:0047493|GO:0006665|GO:0033188|GO:0030173|GO:0005794|GO:0005886|GO:0016301|GO:0006686|GO:0005887|GO:0030148|GO:0045203|GO:0044281	NM_152621	Hs.595423	166929	527.286	64.8431	8.43542	6.19205
A_23_P350005	4.3363	up	NM_173553	chr4:189012558-189012499	TRIML2	Homo sapiens tripartite motif family-like 2 (TRIML2), mRNA [NM_173553]	GO:0016567|GO:0016874|GO:0032526	NM_173553	Hs.276429	205860	15947	2680.66	13.2267	11.1102
A_23_P56894	2.12422	up	NM_177538	chr2:204150409-204154500	CYP20A1	Homo sapiens cytochrome P450, family 20, subfamily A, polypeptide 1 (CYP20A1), mRNA [NM_177538]	GO:0004497|GO:0005506|GO:0016705|GO:0016021|GO:0020037	NM_177538	Hs.446065	57404	1043.24	307.326	9.34314	8.25621
A_24_P145911	3.03781	up	XM_005247704	chr3:185649620-185649561	TRA2B	transformer 2 beta homolog (Drosophila) [Source:HGNC Symbol;Acc:10781] [ENST00000342294]	GO:0048026|GO:0005515|GO:0000166|GO:0000398|GO:0000381|GO:0000375|GO:0005634|GO:0003729|GO:0000302	XM_005247704	Hs.533122	6434	419.529	83.7128	8.13754	6.53451
A_23_P140698	2.51108	up	NM_018163	chr15:41067300-41067241	DNAJC17	Homo sapiens DnaJ (Hsp40) homolog, subfamily C, member 17 (DNAJC17), mRNA [NM_018163]	GO:0000166|GO:0003723	NM_018163	Hs.511069	55192	834.013	205.769	9.04393	7.71562
A_24_P228228	2.40003	up	NM_004775	chr18:29203275-29203216	B4GALT6	Homo sapiens UDP-Gal:betaGlcNAc beta 1,4- galactosyltransferase, polypeptide 6 (B4GALT6), mRNA [NM_004775]	GO:0005975|GO:0008489|GO:0044281|GO:0008378|GO:0046872|GO:0042339|GO:0000139|GO:0018146|GO:0032580|GO:0016021|GO:0030203|GO:0044267|GO:0018279|GO:0043687	NM_004775	Hs.591063	9331	580.578	150.956	8.55756	7.29451
A_23_P147805	7.09438	up	XM_005249841	chr7:48134390-48146494	UPP1	uridine phosphorylase 1 [Source:HGNC Symbol;Acc:12576] [ENST00000457596]	GO:0046135|GO:0006139|GO:0044206|GO:0055086|GO:0044281|GO:0043097|GO:0042149|GO:0046108|GO:0009166|GO:0006206|GO:0004850|GO:0005829	XM_005249841	Hs.488240	7378	3548.46	297.56	11.0413	8.21465
A_23_P156408	2.8623	up		chr6:72124457-72124398	LINC00472	Homo sapiens long intergenic non-protein coding RNA 472 (LINC00472), long non-coding RNA [NR_026807]		NR_026807	Hs.368337	79940	136.34	30.2987	6.68476	5.16758
A_33_P3324786	2.54426	up	XM_005260184	chr20:61477326-61477267		transcription factor-like 5 (basic helix-loop-helix) [Source:HGNC Symbol;Acc:11646] [ENST00000217162]		XM_005260184	Hs.126248		25.0989	7.72423	4.58487	3.23762
A_32_P148710	2.7254	up	NM_005507	chr11:65623161-65622908	CFL1	Homo sapiens cofilin 1 (non-muscle) (CFL1), mRNA [NM_005507]	GO:0005515|GO:0030036|GO:0001755|GO:0005634|GO:0030010|GO:0007266|GO:0016363|GO:0000910|GO:0005737|GO:0007411|GO:0030836|GO:0007010|GO:0022604|GO:0030042|GO:0043200|GO:0043066|GO:0031258|GO:0030168|GO:0003779|GO:0032587|GO:0009615|GO:0001842|GO:0007596|GO:0045087|GO:0002576|GO:0006468|GO:0030864|GO:0038096	NM_005507	Hs.170622	1072	18102.8	4933.86	13.4299	11.9834
A_32_P22501	2.14711	up	NR_034170	chr15:44828355-44828296	EIF3J-AS1	Homo sapiens EIF3J antisense RNA 1 (head to head) (EIF3J-AS1), transcript variant 1, long non-coding RNA [NR_034170]		NR_034170	Hs.594287	645212	249.57	73.6952	7.46196	6.35957
A_33_P3282634	8.45255	up	NM_001034173	chr12:105420399-105420340	ALDH1L2	Homo sapiens aldehyde dehydrogenase 1 family, member L2 (ALDH1L2), transcript variant 1, mRNA [NM_001034173]	GO:0005739|GO:0016155|GO:0009058|GO:0016620|GO:0008168|GO:0016742|GO:0006730|GO:0009258	NM_001034173	Hs.42572	160428	104.443	7.84834	6.33836	3.25898
A_24_P128163	6.09181	up	BC030812	chr1:161165982-161165923	ADAMTS4	ADAM metallopeptidase with thrombospondin type 1 motif, 4 [Source:HGNC Symbol;Acc:220] [ENST00000367995]	GO:0005515|GO:0001501|GO:0006508|GO:0005578|GO:0008270|GO:0008233|GO:0004222|GO:0002020|GO:0005615|GO:0008237			9507	35.4593	5	5.02112	2.41425
A_33_P3418209	2.6065	up	NM_004791	chr13:102367945-102368004	ITGBL1	Homo sapiens integrin, beta-like 1 (with EGF-like repeat domains) (ITGBL1), transcript variant 1, mRNA [NM_004791]	GO:0005576|GO:0007155	NM_004791	Hs.696554	9358	125.674	30.7313	6.57158	5.18947
A_24_P76675	3.16661	up	NM_021647	chr4:170926890-170926831	MFAP3L	Homo sapiens microfibrillar-associated protein 3-like (MFAP3L), transcript variant 1, mRNA [NM_021647]	GO:0005886|GO:0016021	NM_021647	Hs.593942	9848	67.861	14.3797	5.7903	4.12736
A_33_P3238866	4.30829	up	NM_016038	chr7:66459320-66459261	SBDS	Homo sapiens Shwachman-Bodian-Diamond syndrome (SBDS), mRNA [NM_016038]	GO:0005515|GO:0008017|GO:0042256|GO:0008283|GO:0030595|GO:0043148|GO:0006364|GO:0001833|GO:0005730|GO:0005634|GO:0048539|GO:0019843|GO:0030282|GO:0000922|GO:0005737|GO:0043022|GO:0042273|GO:0005654	NM_016038	Hs.110445	51119	4430.95	670.17	11.3725	9.26539
A_33_P3298139	2.91302	up	NM_001012288	chrX:1325386-1325327	CRLF2	Homo sapiens cytokine receptor-like factor 2 (CRLF2), transcript variant 2, mRNA [NM_001012288]	GO:0005886|GO:0005576|GO:0016021	NM_001012288	Hs.287729	64109	74.3099	17.0003	5.91587	4.37335
A_23_P153251	2.61629	up	NM_133502	chr19:58724097-58724156	ZNF274	Homo sapiens zinc finger protein 274 (ZNF274), transcript variant ZNF274c, mRNA [NM_133502]	GO:0043565|GO:0005515|GO:0006355|GO:0005813|GO:0005737|GO:0003700|GO:0003714|GO:0005730|GO:0005634|GO:0046872|GO:0006351	NM_133502	Hs.83761	10782	1493	362.289	9.84887	8.46135
A_23_P251342	3.18892	up	NM_002093	chr3:119582401-119582342	GSK3B	Homo sapiens glycogen synthase kinase 3 beta (GSK3B), transcript variant 1, mRNA [NM_002093]	GO:0005515|GO:0006983|GO:0008013|GO:0030877|GO:0035372|GO:0030010|GO:0032855|GO:0044027|GO:0048168|GO:0007173|GO:0018105|GO:0007411|GO:0016301|GO:0006611|GO:0043025|GO:0045444|GO:0009887|GO:0031625|GO:0010800|GO:0005813|GO:0019901|GO:0005977|GO:0007520|GO:0005178|GO:0008543|GO:0045087|GO:0007623|GO:0045121|GO:0045892|GO:0038095|GO:0001954|GO:0032091|GO:0034236|GO:0045732|GO:0005886|GO:0044337|GO:…	NM_002093	Hs.445733	2932	2685.13	535.599	10.6481	8.97508
A_23_P53370	3.10534	up	NM_014470	chr12:49251845-49251786	RND1	Homo sapiens Rho family GTPase 1 (RND1), mRNA [NM_014470]	GO:0005515|GO:0005886|GO:0007264|GO:0003924|GO:0005102|GO:0005525|GO:0005829|GO:0016322|GO:0006184|GO:0007162|GO:0005912|GO:0007411|GO:0007015|GO:0005856	NM_014470	Hs.124940	27289	180.76	36.6009	7.05834	5.42359
A_23_P141706	4.50666	up	NM_016427	chr18:44559290-44559231	TCEB3B	Homo sapiens transcription elongation factor B polypeptide 3B (elongin A2) (TCEB3B), mRNA [NM_016427]	GO:0006366|GO:0032784|GO:0005634|GO:0016021|GO:0003677	NM_016427	Hs.375035	51224	25.1171	5	4.58631	2.41425
A_33_P3312182	4.43154	up	NM_153256	chr10:11912346-11912405	PROSER2	Homo sapiens proline and serine-rich protein 2 (PROSER2), mRNA [NM_153256]		NM_153256	Hs.435775	254427	258.521	34.6603	7.50387	5.35606
A_24_P340128	11.295	up	NM_178129	chrX:1581746-1581687	P2RY8	Homo sapiens purinergic receptor P2Y, G-protein coupled, 8 (P2RY8), mRNA [NM_178129]	GO:0005886|GO:0045028|GO:0016021	NM_178129	Hs.111377	286530	74.01	5	5.91186	2.41425
A_32_P481377	2.44169	up	NM_175858	chr21:32253283-32253224	KRTAP11-1	Homo sapiens keratin associated protein 11-1 (KRTAP11-1), mRNA [NM_175858]	GO:0005198|GO:0045095	NM_175858	Hs.407654	337880	152.378	39.9419	6.83145	5.54357
A_33_P3268900	2.15945	up	AF370457	chr8:26254988-26255047	BNIP3L	Homo sapiens ovarian epithelial carcinoma-related protein mRNA, complete cds. [AF370457]	GO:0005515|GO:0043066|GO:0043065|GO:0046982|GO:0005783|GO:0006915|GO:0035694|GO:0005741|GO:0031224|GO:0005635|GO:0042803|GO:0042802|GO:0005739|GO:0051607|GO:0019048|GO:0016021|GO:0005521		Hs.131226	665	5776.96	1876.91	11.7445	10.6339
A_23_P144622	3.74356	up	NM_005471	chr5:141381281-141381222	GNPDA1	Homo sapiens glucosamine-6-phosphate deaminase 1 (GNPDA1), mRNA [NM_005471]	GO:0007338|GO:0005737|GO:0004342|GO:0016787|GO:0005975|GO:0006043|GO:0006044|GO:0006091	NM_005471	Hs.633853	10007	2289.26	381.488	10.4355	8.53106
A_24_P935782	3.53668	up	NM_001008727	chr19:9677344-9677285	ZNF121	Homo sapiens zinc finger protein 121 (ZNF121), mRNA [NM_001008727]	GO:0006355|GO:0005634|GO:0003677|GO:0046872|GO:0006351	NM_001008727	Hs.501537	7675	138.839	24.766	6.7052	4.88281
A_23_P255126	4.05054	up	NM_080612	chrX:153904051-153903992	GAB3	Homo sapiens GRB2-associated binding protein 3 (GAB3), transcript variant 2, mRNA [NM_080612]	GO:0005543|GO:0030225	NM_080612	Hs.496982	139716	41.9486	7.52255	5.22113	3.20301
A_23_P161644	3.01876	up	NM_006328	chr11:66396612-66396671	RBM14	Homo sapiens RNA binding motif protein 14 (RBM14), transcript variant 1, mRNA [NM_006328]	GO:0005515|GO:0005667|GO:0016575|GO:0001104|GO:0003723|GO:0005730|GO:0005634|GO:0006310|GO:0006260|GO:0030374|GO:0006281|GO:0000166|GO:0045944|GO:0042921|GO:0030529|GO:0016592|GO:0009725|GO:0030674|GO:0030520	NM_006328	Hs.533712	10432	15.245	5	4.0082	2.41425
A_33_P3416127	2.33373	up	AK093799	chr19:52094507-52094566	LOC100132800	Homo sapiens cDNA FLJ36480 fis, clone THYMU2017449. [AK093799]			Hs.534941	100132800	28.449	9.5471	4.74514	3.52251
A_23_P58529	2.37435	up	NM_014473	chr5:61684607-61684548	DIMT1	Homo sapiens DIM1 dimethyladenosine transferase 1 homolog (S. cerevisiae) (DIMT1), mRNA [NM_014473]	GO:0003723|GO:0005730|GO:0052909|GO:0000179	NM_014473	Hs.731665	27292	8792.05	2689.75	12.3658	11.1182
A_23_P27404	2.99679	up	NM_001136499	chr19:52567757-52567719	ZNF841	Homo sapiens zinc finger protein 841 (ZNF841), mRNA [NM_001136499]	GO:0006355|GO:0005634|GO:0003677|GO:0046872|GO:0006351	NM_001136499	Hs.665751	284371	296.274	60.5411	7.68124	6.09783
A_33_P3315801	2.4458	up	NM_016507	chr17:37687510-37687569	CDK12	Homo sapiens cyclin-dependent kinase 12 (CDK12), transcript variant 1, mRNA [NM_016507]	GO:0070816|GO:0005515|GO:0006397|GO:0008380|GO:0019908|GO:0030332|GO:0005730|GO:0005634|GO:0005524|GO:0008353|GO:0046777|GO:0004672|GO:0016607|GO:0043405|GO:0004693	NM_016507	Hs.416108	51755	159.03	41.5998	6.88468	5.59438
A_23_P217384	4.29444	up	NM_003916	chrX:15844638-15844579	AP1S2	Homo sapiens adaptor-related protein complex 1, sigma 2 subunit (AP1S2), transcript variant 2, mRNA [NM_003916]	GO:0006892|GO:0005765|GO:0030119|GO:0006886|GO:0032588|GO:0005829|GO:0050690|GO:0019886|GO:0005905|GO:0000139|GO:0008565|GO:0016032|GO:0030659	NM_003916	Hs.121592	8905	2214.39	312.451	10.3834	8.28096
A_24_P362646	2.63561	up	NM_005783	chr2:99944009-99938625	TXNDC9	Homo sapiens thioredoxin domain containing 9 (TXNDC9), mRNA [NM_005783]	GO:0005515|GO:0008150|GO:0005813|GO:0005737|GO:0030496|GO:0045454|GO:0005634|GO:0005575	NM_005783	Hs.536122	10190	4325.73	1112.55	11.3368	9.93866
A_23_P64121	7.73255	up	NM_012194	chr11:33695366-33695425	KIAA1549L	Homo sapiens KIAA1549-like (KIAA1549L), mRNA [NM_012194]	GO:0016021	NM_012194	Hs.502266	25758	1363.59	100.385	9.71705	6.76611
A_23_P208288	2.48069	up	NM_020657	chr19:57870937-57870996	ZNF304	Homo sapiens zinc finger protein 304 (ZNF304), mRNA [NM_020657]	GO:0006355|GO:0005634|GO:0003677|GO:0046872|GO:0006351	NM_020657	Hs.287374	57343	742.923	188.02	8.89266	7.58192
A_23_P167585	2.15716	up	NM_005260	chr5:132197600-132197541	GDF9	Homo sapiens growth differentiation factor 9 (GDF9), mRNA [NM_005260]	GO:0030308|GO:0008284|GO:2000870|GO:0007179|GO:0001555|GO:0007292|GO:0008083|GO:0005615|GO:0005125	NM_005260	Hs.25022	2661	79.9072	24.9521	6.00367	4.89454
A_23_P255317	2.04322	up	NM_004290	chr5:141364394-141364453	RNF14	Homo sapiens ring finger protein 14 (RNF14), transcript variant 1, mRNA [NM_004290]	GO:0005515|GO:0006355|GO:0016567|GO:0006357|GO:0003713|GO:0060765|GO:0005634|GO:0050681|GO:0006351|GO:0007165|GO:0005737|GO:0019787|GO:0008270|GO:0045893|GO:0032355|GO:0030521	NM_004290	Hs.483616	9604	3537.68	1165.42	11.0354	10.0045
A_32_P3998	2.11861	up	NM_001004301	chr19:53996095-53996154	ZNF813	Homo sapiens zinc finger protein 813 (ZNF813), mRNA [NM_001004301]	GO:0006355|GO:0005634|GO:0003677|GO:0046872|GO:0006351	NM_001004301	Hs.710780	126017	682.088	202.985	8.77844	7.69533
A_23_P133807	2.13748	up	NM_138572	chr6:42044918-42044977	TAF8	Homo sapiens TAF8 RNA polymerase II, TATA box binding protein (TBP)-associated factor, 43kDa (TAF8), mRNA [NM_138572]	GO:0005515|GO:0048471|GO:0005669|GO:0046982|GO:0051457|GO:0045598|GO:0001833|GO:0005730|GO:0005634|GO:0045893|GO:0030154|GO:0006351	NM_138572	Hs.520122	129685	15.5936	6.00599	4.03425	2.93834
A_24_P910733	2.83721	up	NM_178335	chr3:191100585-191107314	CCDC50	Homo sapiens coiled-coil domain containing 50 (CCDC50), transcript variant 2, mRNA [NM_178335]	GO:0005515|GO:0005737	NM_178335	Hs.478682	152137	5277.84	1249.78	11.6031	10.0986
A_32_P103633	2.74739	up	NM_004526	chr3:127340805-127340864	MCM2	Homo sapiens minichromosome maintenance complex component 2 (MCM2), transcript variant 1, mRNA [NM_004526]	GO:0005515|GO:0042555|GO:0006334|GO:0005634|GO:0003688|GO:0003677|GO:0005524|GO:0046872|GO:0003678|GO:0006260|GO:0042393|GO:0007049|GO:0006271|GO:0000082|GO:0006270|GO:0006268|GO:0071353|GO:0005654|GO:0005664|GO:0000278|GO:0000785	NM_004526	Hs.477481	4171	3956.41	963.715	11.2006	9.74252
A_23_P89621	2.21829	up	NM_003655	chr17:77807836-77807777	CBX4	Homo sapiens chromobox homolog 4 (CBX4), mRNA [NM_003655]	GO:0051219|GO:0035102|GO:0031519|GO:0005515|GO:0043066|GO:0032183|GO:0003727|GO:0005794|GO:0044212|GO:0016925|GO:0003714|GO:0016874|GO:0005730|GO:0005634|GO:0035064|GO:0000122|GO:0006351|GO:0005737|GO:0016607|GO:0003682|GO:0019899|GO:0045892|GO:0016568	NM_003655	Hs.405046	8535	2583.3	760.014	10.5886	9.4391
A_23_P125837	3.92396	up	NM_016500	chrX:75395344-75395403	PBDC1	Homo sapiens polysaccharide biosynthesis domain containing 1 (PBDC1), mRNA [NM_016500]	GO:0008150|GO:0003674|GO:0005575	NM_016500	Hs.370100	51260	1950.61	302.535	10.2082	8.23587
A_23_P110802	2.50502	up	NM_022909	chr5:68505649-68505708	CENPH	Homo sapiens centromere protein H (CENPH), mRNA [NM_022909]	GO:0034080|GO:0005515|GO:0051382|GO:0006334|GO:0000777|GO:0000776|GO:0043515|GO:0005654|GO:0005634|GO:0051383|GO:0000278|GO:0005829	NM_022909	Hs.631967	64946	2697.33	706.132	10.656	9.33122
A_33_P3417150	2.71123	up	NM_002563	chr3:152555149-152555208	P2RY1	Homo sapiens purinergic receptor P2Y, G-protein coupled, 1 (P2RY1), mRNA [NM_002563]	GO:0005515|GO:0010469|GO:0005886|GO:0060406|GO:0007200|GO:0007204|GO:0007193|GO:0030425|GO:0043270|GO:0042312|GO:0016323|GO:0016324|GO:0045944|GO:0045211|GO:0097110|GO:0046887|GO:0004872|GO:0070374|GO:0046982|GO:0090075|GO:0023019|GO:0007568|GO:0030168|GO:0031686|GO:0045032|GO:0070848|GO:0045031|GO:0010700|GO:0072659|GO:0005524|GO:0044297|GO:0019233|GO:0009612|GO:0051100|GO:0043531|GO:0007186|GO:…	NM_002563	Hs.654526	5028	78.5022	19.1791	5.97528	4.53633
A_24_P323967	2.22833	up	NM_001145434	chr19:52888043-52888102	ZNF880	Homo sapiens zinc finger protein 880 (ZNF880), mRNA [NM_001145434]	GO:0005622|GO:0006355|GO:0003676|GO:0046872	NM_001145434	Hs.502314	400713	18.0275	6.62092	4.20578	3.04982
A_23_P70307	30.4119	up	NM_022138	chr6:169068504-169068563	SMOC2	Homo sapiens SPARC related modular calcium binding 2 (SMOC2), transcript variant 1, mRNA [NM_022138]	GO:0007165|GO:0030198|GO:0010811|GO:0005509|GO:0005614|GO:0008201|GO:0005604	NM_022138	Hs.487200	64094	224.51	5	7.34081	2.41425
A_24_P169896	2.16829	up	NM_001243541	chr17:76887029-76886970	LOC100653515	Homo sapiens differential display clone 8 (LOC100653515), transcript variant 1, mRNA [NM_001243541]		NM_001243541	Hs.734636	100653515	14.9525	5.63808	3.9833	2.86674
A_33_P3399373	2.74228	up	NM_001136053	chr3:127291992-127291933	TPRA1	Homo sapiens transmembrane protein, adipocyte asscociated 1 (TPRA1), transcript variant 1, mRNA [NM_001136053]	GO:0006629|GO:0007186|GO:0004930|GO:0007568|GO:0016021	NM_001136053	Hs.6418	131601	10029.5	2666.87	12.5597	11.1043
A_23_P252817	3.31556	up	NM_001048	chr3:187386967-187386908	SST	Homo sapiens somatostatin (SST), mRNA [NM_001048]	GO:0030334|GO:0008285|GO:0009408|GO:0007584|GO:0042493|GO:0007586|GO:0007267|GO:0007268|GO:0005576|GO:0048545|GO:0006972|GO:0005615|GO:0005179|GO:0007186|GO:0043025|GO:0043200|GO:0007166|GO:0008628	NM_001048	Hs.12409	6750	16.9785	5	4.1435	2.41425
A_23_P150238	5.57692	up	NM_031450	chr11:65684564-65684505	C11orf68	Homo sapiens chromosome 11 open reading frame 68 (C11orf68), transcript variant 2, mRNA [NM_031450]		NM_031450	Hs.433573	83638	8848.23	1071.69	12.3739	9.89442
A_23_P84565	2.9459	up	NM_001722	chr8:22108244-22108303	POLR3D	Homo sapiens polymerase (RNA) III (DNA directed) polypeptide D, 44kDa (POLR3D), mRNA [NM_001722]	GO:0010467|GO:0032728|GO:0006386|GO:0006385|GO:0003899|GO:0003677|GO:0006383|GO:0005829|GO:0051607|GO:0045089|GO:0003682|GO:0045087|GO:0005666|GO:0005654|GO:0032481	NM_001722	Hs.148342	661	1897.73	408.26	10.1715	8.61278
A_23_P201636	7.64626	up	NM_005562	chr1:183213610-183213669	LAMC2	Homo sapiens laminin, gamma 2 (LAMC2), transcript variant 1, mRNA [NM_005562]	GO:0005610|GO:0008544|GO:0030198|GO:0034329|GO:0031581|GO:0005576|GO:0007155|GO:0008201	NM_005562	Hs.591484	3918	28696.2	2855.11	14.141	11.2063
A_33_P3259022	2.9433	up	NM_001172504	chr16:55734158-55734217	SLC6A2	Homo sapiens solute carrier family 6 (neurotransmitter transporter), member 2 (SLC6A2), transcript variant 1, mRNA [NM_001172504]	GO:0005515|GO:0016020|GO:0005886|GO:0005887|GO:0006810|GO:0008504|GO:0007268|GO:0048265|GO:0005334|GO:0015844|GO:0055085	NM_001172504	Hs.78036	6530	222.323	47.1202	7.32663	5.76919
A_23_P137143	3.33268	up	NM_001363	chrX:154005587-154005646	DKC1	Homo sapiens dyskeratosis congenita 1, dyskerin (DKC1), transcript variant 1, mRNA [NM_001363]	GO:0009982|GO:0005515|GO:0006396|GO:0005697|GO:0015030|GO:0008283|GO:0003720|GO:0003723|GO:0006364|GO:0005730|GO:0005634|GO:0001522|GO:0005737|GO:0000723|GO:0005654|GO:0007004	NM_001363	Hs.4747	1736	25673.9	5865.72	13.9752	12.2386
A_33_P3283992	2.57742	up	NM_024833	chr19:58232121-58232062	ZNF671	Homo sapiens zinc finger protein 671 (ZNF671), mRNA [NM_024833]	GO:0006355|GO:0005634|GO:0003677|GO:0046872|GO:0006351	NM_024833	Hs.180402	79891	105.949	26.7251	6.35824	4.99232
A_33_P3263319	3.71605	up	AY172958	chr14:106235653-106235594		immunoglobulin heavy constant gamma 3 (G3m marker) [Source:HGNC Symbol;Acc:5527] [ENST00000390551]			Hs.510635		19.7951	5	4.30802	2.41425
A_33_P3273324	2.35466	up	AF088022	chr19:52877906-52877965	ZNF880	zinc finger protein 880 [Source:HGNC Symbol;Acc:37249] [ENST00000344085]	GO:0005622|GO:0006355|GO:0003676|GO:0046872		Hs.502314	400713	224.977	60.8936	7.34362	6.10811
A_32_P8529	2.12441	up	NR_027058	chr17:75090443-75090502	LINC00338	Homo sapiens long intergenic non-protein coding RNA 338 (LINC00338), long non-coding RNA [NR_027058]		NR_027058	Hs.720923	654434	627.3	186.962	8.66004	7.57298
A_33_P3331726	2.88807	up	NR_027451	chr20:34636801-34636742	LINC00657	Homo sapiens long intergenic non-protein coding RNA 657 (LINC00657), long non-coding RNA [NR_027451]		NR_027451	Hs.743232	647979	761.201	163.568	8.92532	7.39522
A_23_P72025	2.08459	up	NM_000387	chr3:48895022-48894963	SLC25A20	Homo sapiens solute carrier family 25 (carnitine/acylcarnitine translocase), member 20 (SLC25A20), mRNA [NM_000387]	GO:0005739|GO:0005737|GO:0006853|GO:0005743|GO:0044281|GO:0016021|GO:0044255	NM_000387	Hs.13845	788	953.949	287.146	9.22131	8.16155
A_23_P128215	3.82814	up	NM_003877	chr12:93969799-93969858	SOCS2	Homo sapiens suppressor of cytokine signaling 2 (SOCS2), transcript variant 1, mRNA [NM_003877]	GO:0005515|GO:0043066|GO:0016567|GO:0005148|GO:0005159|GO:0005131|GO:0007568|GO:0046425|GO:0060396|GO:0060397|GO:0009966|GO:0001558|GO:0007259|GO:0032870|GO:0005829|GO:0005737|GO:0008269|GO:0005070|GO:0009968|GO:0032355	NM_003877	Hs.737206	8835	10314.3	1915.12	12.5993	10.6627
A_23_P255653	5.07505	up	NM_003844	chr8:23049312-23049253	TNFRSF10A	Homo sapiens tumor necrosis factor receptor superfamily, member 10a (TNFRSF10A), mRNA [NM_003844]	GO:0005515|GO:0008625|GO:0007250|GO:0045569|GO:0006919|GO:0006915|GO:0097191|GO:0007165|GO:0004872|GO:0016021|GO:0071260|GO:0005035|GO:0008134	NM_003844	Hs.591834	8797	1119.98	130.529	9.44311	7.09969
A_33_P3347132	2.02039	up	NM_014285	chr9:133579095-133579154	EXOSC2	Homo sapiens exosome component 2 (EXOSC2), transcript variant 1, mRNA [NM_014285]	GO:0005515|GO:0010467|GO:0016070|GO:0030307|GO:0016071|GO:0006364|GO:0008312|GO:0005730|GO:0043928|GO:0004532|GO:0005634|GO:0000178|GO:0005829|GO:0005737|GO:0000175|GO:0000288	NM_014285	Hs.654643	23404	1137.55	357.139	9.45891	8.44428
A_24_P329229	2.458	up	NM_153033	chr7:66105338-66105397	KCTD7	Homo sapiens potassium channel tetramerization domain containing 7 (KCTD7), transcript variant 1, mRNA [NM_153033]	GO:0008219|GO:0005886|GO:0051260|GO:0005829	NM_153033	Hs.546627	154881	51.1482	14.7101	5.45425	4.15677
A_24_P233944	2.0794	up	NM_001007794	chr1:111726084-111726143	CEPT1	Homo sapiens choline/ethanolamine phosphotransferase 1 (CEPT1), transcript variant 2, mRNA [NM_001007794]	GO:0006629|GO:0006646|GO:0031965|GO:0004307|GO:0044281|GO:0046872|GO:0005789|GO:0004142|GO:0016021|GO:0006644|GO:0006657|GO:0006656|GO:0046474	NM_001007794	Hs.363572	10390	293.344	88.6369	7.66471	6.60854
A_33_P3306264	2.10506	up	NM_014400	chr19:43965622-43965563	LYPD3	Homo sapiens LY6/PLAUR domain containing 3 (LYPD3), mRNA [NM_014400]	GO:0007160|GO:0043236|GO:0006928|GO:0016021|GO:0046658	NM_014400	Hs.631594	27076	86.235	27.4202	6.10046	5.02659
A_33_P3332744	2.12957	up	NM_004762	chr17:76671834-76671775	CYTH1	Homo sapiens cytohesin 1 (CYTH1), transcript variant 1, mRNA [NM_004762]	GO:0005515|GO:0005802|GO:0090162|GO:0005886|GO:0030155|GO:0005829|GO:0031234|GO:0005086|GO:0005737|GO:0005543|GO:0032012|GO:0005923|GO:0016192	NM_004762	Hs.191215	9267	208.96	62.6778	7.24174	6.15118
A_23_P143143	2.36659	up	NM_002166	chr2:8822642-8823030	ID2	Homo sapiens inhibitor of DNA binding 2, dominant negative helix-loop-helix protein (ID2), mRNA [NM_002166]	GO:0001656|GO:0005515|GO:0043353|GO:2000045|GO:0071158|GO:0048541|GO:0009649|GO:0046983|GO:0000785|GO:0071285|GO:2000178|GO:0007275|GO:0000122|GO:0045651|GO:0045787|GO:0044325|GO:0043392|GO:0019216|GO:0071931|GO:0043234|GO:0033598|GO:0045648|GO:0045600|GO:0045893|GO:0045892|GO:0090398|GO:0045578|GO:0003166|GO:0005634|GO:0045777|GO:0043433|GO:0005829|GO:0005737|GO:0021772|GO:0001779|GO:0048469|GO:…	NM_002166	Hs.180919	3398	7447.86	2256.88	12.1289	10.886
A_33_P3270519	2.24967	up	NM_033088	chr1:110582077-110582136	STRIP1	Homo sapiens striatin interacting protein 1 (STRIP1), transcript variant 1, mRNA [NM_033088]	GO:0005515|GO:0003674|GO:0005737|GO:0030866|GO:0022604|GO:0005634	NM_033088	Hs.584996	85369	27.5414	9.59387	4.70075	3.53104
A_23_P82651	4.15513	up	NM_002523	chr7:98258890-98258949	NPTX2	Homo sapiens neuronal pentraxin II (NPTX2), mRNA [NM_002523]	GO:0003674|GO:0007268|GO:0005576|GO:0005575|GO:0046872	NM_002523	Hs.3281	4885	88.1137	13.8546	6.12161	4.06672
A_23_P22915	3.39693	up	NM_133496	chr1:101431369-101431428	SLC30A7	Homo sapiens solute carrier family 30 (zinc transporter), member 7 (SLC30A7), transcript variant 1, mRNA [NM_133496]	GO:0048471|GO:0005737|GO:0005794|GO:0000139|GO:0032119|GO:0008324|GO:0016023|GO:0006829|GO:0016021|GO:0055085|GO:0044267|GO:0031982	NM_133496	Hs.533903	148867	140.873	26.1089	6.7249	4.96067
A_23_P307536	3.5626	up	AK056459	chr1:36790358-36790417	SH3D21	SH3 domain containing 21 [Source:HGNC Symbol;Acc:26236] [ENST00000480549]			Hs.524496	79729	18.7161	5	4.24718	2.41425
A_23_P63980	3.06461	up	NM_024036	chr11:66627660-66627719	LRFN4	Homo sapiens leucine rich repeat and fibronectin type III domain containing 4 (LRFN4), mRNA [NM_024036]	GO:0016021	NM_024036	Hs.209979	78999	2582.03	534.429	10.587	8.9713
A_23_P92948	2.49765	up	NM_130809	chr5:126874767-126874826	PRRC1	Homo sapiens proline-rich coiled-coil 1 (PRRC1), transcript variant 2, mRNA [NM_130809]	GO:0005794	NM_130809	Hs.483259	133619	992.324	247.058	9.27695	7.95638
A_33_P3290343	7.6024	up	NM_000104	chr2:38297765-38297706	CYP1B1	Homo sapiens cytochrome P450, family 1, subfamily B, polypeptide 1 (CYP1B1), mRNA [NM_000104]	GO:0019369|GO:0006725|GO:0006805|GO:0070330|GO:0005506|GO:0019373|GO:0061298|GO:0071603|GO:0009636|GO:0044281|GO:0001525|GO:0004497|GO:0019825|GO:0043542|GO:0097267|GO:0005789|GO:0016712|GO:0009404|GO:0016125|GO:0007601|GO:0008202|GO:0055114|GO:0020037	NM_000104	Hs.154654	1545	2945.35	230.083	10.781	7.85453
A_33_P3318227	15.6329	up		chr11:094784443-094784502							107.754	5	6.38076	2.41425
A_23_P28466	5.53401	up	NM_178821	chr2:228786256-228788687	DAW1	Homo sapiens dynein assembly factor with WDR repeat domains 1 (DAW1), mRNA [NM_178821]	GO:0005929	NM_178821	Hs.424594	164781	170.64	18.6928	6.97276	4.50443
A_24_P276888	2.91968	up	NM_001199803	chr2:25044791-25044850	CENPO	Homo sapiens centromere protein O (CENPO), transcript variant 2, mRNA [NM_001199803]	GO:0034080|GO:0006334|GO:0000777|GO:0005654|GO:0000278|GO:0005829	NM_001199803	Hs.731569	79172	895.701	189.174	9.1402	7.59439
A_23_P412427	2.09178	up	NR_046316	chr11:780489-780548	NS3BP	Homo sapiens NS3BP (NS3BP), long non-coding RNA [NR_046316]		NR_046316	Hs.711081	171391	18.3258	7.25725	4.22435	3.15962
A_23_P99930	3.38419	up	NM_017858	chr15:66629272-66629213	TIPIN	Homo sapiens TIMELESS interacting protein (TIPIN), mRNA [NM_017858]	GO:0005515|GO:0000790|GO:0008284|GO:0005794|GO:0033262|GO:0048478|GO:0031573|GO:0005730|GO:0005634|GO:0043231|GO:0005737|GO:0007067|GO:0000076|GO:0009411|GO:0051301	NM_017858	Hs.744308	54962	7666.59	1595.95	12.17	10.4112
A_23_P13772	2.49622	up	NM_016569	chr12:115109713-115109654	TBX3	Homo sapiens T-box 3 (TBX3), transcript variant 2, mRNA [NM_016569]	GO:0005515|GO:0035136|GO:0008284|GO:0060596|GO:0003700|GO:0003167|GO:0005634|GO:0030879|GO:0060931|GO:0045662|GO:0001947|GO:0030539|GO:0046884|GO:0030857|GO:0001085|GO:0060021|GO:0009887|GO:0048332|GO:0008595|GO:0010159|GO:0001102|GO:0043066|GO:0001568|GO:0006357|GO:0060412|GO:0007569|GO:2000648|GO:0000122|GO:0045787|GO:0001701|GO:0060923|GO:0006351|GO:0003151|GO:0043565|GO:0001501|GO:0032275|GO:…	NM_016569	Hs.744016	6926	221.394	56.4802	7.32072	6.00097
A_24_P69439	2.01238	up	NM_030780	chr8:104410937-104410878	SLC25A32	Homo sapiens solute carrier family 25 (mitochondrial folate carrier), member 32 (SLC25A32), transcript variant 1, mRNA [NM_030780]	GO:0006766|GO:0015884|GO:0005743|GO:0006767|GO:0046655|GO:0044281|GO:0016021|GO:0008517|GO:0006839	NM_030780	Hs.607819	81034	11115.3	4039.46	12.701	11.6921
A_24_P399083	2.87832	up	NM_017853	chr16:72119436-72119377	TXNL4B	Homo sapiens thioredoxin-like 4B (TXNL4B), transcript variant 1, mRNA [NM_017853]	GO:0008380|GO:0006397|GO:0007067|GO:0005681	NM_017853	Hs.134406	54957	864.686	186.763	9.09682	7.57159
A_24_P301186	2.07273	up	NM_001008726	chr14:64064455-64064396	WDR89	Homo sapiens WD repeat domain 89 (WDR89), transcript variant 1, mRNA [NM_001008726]		NM_001008726	Hs.655666	112840	374.908	113.984	7.98594	6.93441
A_33_P3265394	3.86227	up	XM_005274055	chr11:62607176-62607117	WDR74	WD repeat domain 74 [Source:HGNC Symbol;Acc:25529] [ENST00000538098]	GO:0008150|GO:0003674|GO:0016070|GO:0005730|GO:0001825	XM_005274055	Hs.654620	54663	125.649	20.432	6.57128	4.62184
A_33_P3404032	3.92808	up	NM_033445	chr1:228645542-228645483	HIST3H2A	Homo sapiens histone cluster 3, H2a (HIST3H2A), mRNA [NM_033445]	GO:0046982|GO:0006334|GO:0005634|GO:0000786|GO:0003677	NM_033445	Hs.26331	92815	52.3214	9.46687	5.48349	3.50967
A_23_P301877	2.1794	up	NM_004269	chr9:134889828-134889769	MED27	Homo sapiens mediator complex subunit 27 (MED27), transcript variant 1, mRNA [NM_004269]	GO:0010467|GO:0005667|GO:0005737|GO:0006367|GO:0006357|GO:0019827|GO:0016592|GO:0003713|GO:0005730|GO:0005654|GO:0005634	NM_004269	Hs.374262	9442	715.402	206.087	8.84231	7.71838
A_32_P83270	7.46986	up	NR_034134	chr2:4699009-4698950	LOC727982	Homo sapiens uncharacterized LOC727982 (LOC727982), long non-coding RNA [NR_034134]		NR_034134	Hs.444391	727982	45.5341	5	5.31533	2.41425
A_33_P3281151	2.00315	up	NM_003902	chr1:78414935-78414876	FUBP1	Homo sapiens far upstream element (FUSE) binding protein 1 (FUBP1), mRNA [NM_003902]	GO:0010628|GO:0005515|GO:0003700|GO:0006366|GO:0003697|GO:0003723|GO:0005730|GO:0005634	NM_003902	Hs.567380	8880	2388.86	789.444	10.4886	9.48638
A_33_P3342822	2.0366	up	BX646214	chr9:42494610-42494669		DKFZp781P0460_r1 781 (synonym: hlcc4) Homo sapiens cDNA clone DKFZp781P0460 5', mRNA sequence [BX646214]			Hs.648146		112.827	36.2532	6.43788	5.41172
A_23_P407132	2.01233	up	NM_032531	chr11:126299181-126299122	KIRREL3	Homo sapiens kin of IRRE like 3 (Drosophila) (KIRREL3), transcript variant 1, mRNA [NM_032531]	GO:0030097|GO:0005515|GO:0030424|GO:0005886|GO:0043198|GO:0021740|GO:0005576|GO:0016021|GO:0001764	NM_032531	Hs.376015	84623	16.1191	6.757	4.07978	3.07091
A_24_P734953	4.04233	up	NM_001013642	chr1:27326501-27326560	TRNP1	Homo sapiens TMF1-regulated nuclear protein 1 (TRNP1), mRNA [NM_001013642]	GO:0061351|GO:0007049|GO:0006355|GO:0005719|GO:0042127|GO:0021696|GO:0051726|GO:0005634|GO:0003677|GO:0006351	NM_001013642	Hs.355747	388610	26081.7	4924.27	13.9959	11.9807
A_33_P3279193	354.615	up		chr11:49007576-49007517	XLOC_014512	BROAD Institute lincRNA (XLOC_014512), lincRNA [TCONS_l2_00004998]					7877.63	11.0869	12.2156	3.74547
A_23_P66694	10.7126	up	NM_006495	chr17:29631839-29631780	EVI2B	Homo sapiens ecotropic viral integration site 2B (EVI2B), mRNA [NM_006495]	GO:0005737|GO:0005887	NM_006495	Hs.5509	2124	100.871	5.69538	6.29999	2.87875
A_33_P3241657	2.13055	up	NM_024766	chr2:44599967-44600026	CAMKMT	Homo sapiens calmodulin-lysine N-methyltransferase (CAMKMT), mRNA [NM_024766]	GO:0005794|GO:0005634|GO:0018025	NM_024766	Hs.468349	79823	956.605	281.937	9.22356	8.13234
A_23_P202071	4.18325	up	NM_001025077	chr10:11376225-11376284	CELF2	Homo sapiens CUGBP, Elav-like family member 2 (CELF2), transcript variant 3, mRNA [NM_001025077]	GO:0006397|GO:0006396|GO:0005737|GO:0000166|GO:0003723|GO:0008016|GO:0005634	NM_001025077	Hs.309288	10659	30.3953	5.11381	4.82241	2.75779
A_32_P72394	2.01553	up	NM_002735	chr7:720361-720302	PRKAR1B	Homo sapiens protein kinase, cAMP-dependent, regulatory, type I, beta (PRKAR1B), transcript variant 2, mRNA [NM_002735]	GO:0034236|GO:2000480|GO:0048011|GO:0005952|GO:0008603|GO:0005886|GO:0044281|GO:0007202|GO:0055085|GO:0005829|GO:0007165|GO:0030552|GO:0006112|GO:0050796|GO:0007173|GO:0071377|GO:0007596|GO:0008543|GO:0045087|GO:0007611|GO:0006468|GO:0004862|GO:0006833|GO:0034199	NM_002735	Hs.520851	5575	102.42	33.3277	6.31428	5.30312
A_23_P334751	2.50452	up	NM_152490	chr1:235613554-235613495	B3GALNT2	Homo sapiens beta-1,3-N-acetylgalactosaminyltransferase 2 (B3GALNT2), transcript variant 1, mRNA [NM_152490]	GO:0008375|GO:0006493|GO:0000139|GO:0005783|GO:0006486|GO:0016021|GO:0008378|GO:0008376	NM_152490	Hs.498143	148789	499.44	125.441	8.37331	7.04877
A_33_P3251940	7.488	up	NM_001282479	chr8:7399021-7399080	PRR23D1	Homo sapiens proline rich 23 domain containing 1 (PRR23D1), mRNA [NM_001282479]		NM_001282479	Hs.520875	100131608	66.0332	5.57728	5.75685	2.85227
A_24_P258051	2.21422	up	NM_032844	chr10:27459944-27460003	MASTL	Homo sapiens microtubule associated serine/threonine kinase-like (MASTL), transcript variant 2, mRNA [NM_032844]	GO:0005813|GO:0005634|GO:0005524|GO:0032154|GO:0006974|GO:0034048|GO:0005737|GO:0007067|GO:0004674|GO:0016301|GO:0000086|GO:0051726|GO:0005654|GO:0000278|GO:0051721|GO:0051301	NM_032844	Hs.276905	84930	1166.27	329.315	9.49522	8.34842
A_23_P111297	2.80103	up	NM_006638	chr6:4996277-4996218	RPP40	Homo sapiens ribonuclease P/MRP 40kDa subunit (RPP40), transcript variant 1, mRNA [NM_006638]	GO:0004526|GO:0005634|GO:0005655|GO:0008033	NM_006638	Hs.511756	10799	4969.68	1200.9	11.5309	10.0449
A_33_P3326099	2.37951	up	NM_003934	chr9:133491803-133491862	FUBP3	Homo sapiens far upstream element (FUSE) binding protein 3 (FUBP3), mRNA [NM_003934]	GO:0010628|GO:0005737|GO:0003723|GO:0005634|GO:0045893|GO:0003677|GO:0006351	NM_003934	Hs.98751	8939	147.851	39.9322	6.79363	5.54296
A_23_P300600	6.47674	up	NM_021076	chr22:29887194-29887253	NEFH	Homo sapiens neurofilament, heavy polypeptide (NEFH), mRNA [NM_021076]	GO:0005739|GO:0030424|GO:0008219|GO:0003674|GO:0060052|GO:0005198|GO:0005883|GO:0045110|GO:0000226|GO:0048936|GO:0007399	NM_021076	Hs.198760	4744	68.32	6.97779	5.80397	3.1087
A_23_P395464	2.49474	up	NM_144690	chr19:56894761-56894702	ZNF582	Homo sapiens zinc finger protein 582 (ZNF582), mRNA [NM_144690]	GO:0006355|GO:0005634|GO:0003677|GO:0046872|GO:0006351	NM_144690	Hs.244391	147948	101.781	26.64	6.30766	4.98877
A_33_P3248654	2.29413	up	NM_006513	chr1:109780709-109780768	SARS	Homo sapiens seryl-tRNA synthetase (SARS), transcript variant 1, mRNA [NM_006513]	GO:0005739|GO:0010467|GO:0006434|GO:0005737|GO:0003723|GO:0004828|GO:0097056|GO:0006412|GO:0005524|GO:0008033|GO:0006418|GO:0005829	NM_006513	Hs.531176	6301	16311.5	5220.87	13.2603	12.0624
A_33_P3345210	2.48014	up	NM_001164407	chr17:1611129-1611070	TLCD2	Homo sapiens TLC domain containing 2 (TLCD2), mRNA [NM_001164407]	GO:0016021	NM_001164407	Hs.531005	727910	35.3464	10.7786	5.0174	3.70698
A_24_P122636	2.04262	up	NM_006085	chr1:220231157-220231098	BPNT1	Homo sapiens 3'(2'), 5'-bisphosphate nucleotidase 1 (BPNT1), transcript variant 1, mRNA [NM_006085]	GO:0046854|GO:0006139|GO:0008441|GO:0006805|GO:0000287|GO:0050427|GO:0044281|GO:0007399|GO:0005829|GO:0004441	NM_006085	Hs.406134	10380	80.4117	26.5502	6.01394	4.98352
A_24_P401090	2.79973	up		chr1:039175954-039176015							865.505	191.865	9.09871	7.61342
A_23_P160934	2.48237	up	NM_030920	chr1:150204124-150202979	ANP32E	Homo sapiens acidic (leucine-rich) nuclear phosphoprotein 32 family, member E (ANP32E), transcript variant 1, mRNA [NM_030920]	GO:0016023|GO:0005634|GO:0019212	NM_030920	Hs.656466	81611	347.306	86.2875	7.883	6.57128
A_33_P3390580	2.03171	up	NM_014695	chr17:16608610-16608669	CCDC144A	Homo sapiens coiled-coil domain containing 144A (CCDC144A), mRNA [NM_014695]		NM_014695	Hs.745246	9720	66.4093	22.3877	5.76477	4.74207
A_33_P3286312	3.69386	up		chr11:055059490-055059431							136.298	23.3469	6.68367	4.79854
A_33_P3419383	8.78868	up	NM_014476	chr4:186421901-186421842	PDLIM3	Homo sapiens PDZ and LIM domain 3 (PDLIM3), transcript variant 1, mRNA [NM_014476]	GO:0008092|GO:0007507|GO:0005515|GO:0030018|GO:0008270|GO:0007015|GO:0015629|GO:0008307	NM_014476	Hs.701364	27295	55.5803	5	5.54989	2.41425
A_23_P259586	2.47797	up	NM_003318	chr6:80749430-80749489	TTK	Homo sapiens TTK protein kinase (TTK), transcript variant 1, mRNA [NM_003318]	GO:0005515|GO:0007094|GO:0008284|GO:0004674|GO:0010862|GO:0005819|GO:0018108|GO:0004712|GO:0007051|GO:0004713|GO:0007052|GO:0005524	NM_003318	Hs.169840	7272	1548.87	400.013	9.89484	8.58569
A_24_P140666	4.86591	up	NM_015111	chr5:177552591-177552650	N4BP3	Homo sapiens NEDD4 binding protein 3 (N4BP3), mRNA [NM_015111]	GO:0030659	NM_015111	Hs.101761	23138	27.4677	5	4.69696	2.41425
A_24_P917819	3.56979	up		chr21:14439275-14439334	ANKRD30BP2	Homo sapiens ankyrin repeat domain 30B pseudogene 2 (ANKRD30BP2), non-coding RNA [NR_026916]		NR_026916	Hs.558645	149992	18.7835	5	4.25008	2.41425
A_24_P101047	2.37212	up	NM_020931	chr6:56919360-56919419	KIAA1586	Homo sapiens KIAA1586 (KIAA1586), transcript variant 1, mRNA [NM_020931]	GO:0003676	NM_020931	Hs.709521	57691	82.424	23.3473	6.04502	4.79884
A_23_P394323	2.67555	up	AK095745	chr15:38775061-38775120	FAM98B	family with sequence similarity 98, member B [Source:HGNC Symbol;Acc:26773] [ENST00000491535]	GO:0072669		Hs.744003	283742	13.1066	5	3.83408	2.41425
A_33_P3295423	2.02554	up	NM_001040653	chr3:126177730-126177671	ZXDC	Homo sapiens ZXD family zinc finger C (ZXDC), transcript variant 2, mRNA [NM_001040653]	GO:0005515|GO:0003700|GO:0030275|GO:0070742|GO:0005634|GO:0005575|GO:0045893|GO:0003676|GO:0046872|GO:0006351		Hs.440049	79364	91.8567	30.0146	6.17333	5.15502
A_33_P3343432	2.47627	up	NM_053055	chr1:151867544-151867485	THEM4	Homo sapiens thioesterase superfamily member 4 (THEM4), mRNA [NM_053055]	GO:0008286|GO:0048011|GO:0005886|GO:0048015|GO:0016290|GO:0005743|GO:0032587|GO:0005829|GO:0043231|GO:0005739|GO:0005758|GO:0007173|GO:0008543|GO:0045087|GO:0043491|GO:0006631|GO:0038095	NM_053055	Hs.164070	117145	1038.62	260.85	9.33759	8.02943
A_33_P3312039	2.815	up	NM_002874	chr9:110081100-110081159	RAD23B	Homo sapiens RAD23 homolog B (S. cerevisiae) (RAD23B), transcript variant 1, mRNA [NM_002874]	GO:0005515|GO:0000502|GO:0005730|GO:0071942|GO:0032434|GO:0005634|GO:0007283|GO:0003684|GO:0005737|GO:0006281|GO:0003697|GO:0000715|GO:0043161|GO:0005654|GO:0006289|GO:0000718|GO:0031593	NM_002874	Hs.521640	5887	781.848	172.514	8.95764	7.46451
A_33_P3246883	2.53872	up	NM_033317	chr19:35990920-35990861	DMKN	Homo sapiens dermokine (DMKN), transcript variant 2, mRNA [NM_033317]	GO:0005515|GO:0005615	NM_033317	Hs.417795	93099	831.432	202.982	9.03917	7.69507
A_23_P259692	4.5106	up	NM_058179	chr9:80944778-80944837	PSAT1	Homo sapiens phosphoserine aminotransferase 1 (PSAT1), transcript variant 1, mRNA [NM_058179]	GO:0034641|GO:0030170|GO:0008652|GO:0004648|GO:0006564|GO:0044281|GO:0008615|GO:0005829	NM_058179	Hs.494261	29968	41996.3	7637.73	14.7758	12.6025
A_33_P3365002	3.50767	up	NM_001069	chr6:3154964-3154905	TUBB2A	Homo sapiens tubulin, beta 2A class IIa (TUBB2A), mRNA [NM_001069]	GO:0051258|GO:0005737|GO:0005886|GO:0006457|GO:0015630|GO:0005874|GO:0005200|GO:0003924|GO:0051084|GO:0007017|GO:0005525|GO:0044267	NM_001069	Hs.654543	7280	2884.61	522.494	10.7477	8.9372
A_24_P384755	3.14807	up	NM_024894	chr2:10803099-10799332	NOL10	Homo sapiens nucleolar protein 10 (NOL10), transcript variant 1, mRNA [NM_024894]	GO:0005730	NM_024894	Hs.222494	79954	638.897	123.708	8.6877	7.03323
A_23_P141100	2.0477	up	NM_012091	chr16:75633770-75633711	ADAT1	Homo sapiens adenosine deaminase, tRNA-specific 1 (ADAT1), transcript variant 1, mRNA [NM_012091]	GO:0003723|GO:0008251|GO:0046872|GO:0008033	NM_012091	Hs.729312	23536	510.25	159.132	8.39794	7.36394
A_33_P3291092	3.67339	up	NM_199263	chr13:52971427-52971368	THSD1	Homo sapiens thrombospondin, type I, domain containing 1 (THSD1), transcript variant 2, mRNA [NM_199263]	GO:0005737|GO:0009986|GO:0002244|GO:0005576|GO:0016021|GO:0071944	NM_199263	Hs.325667	55901	35.3664	7.15378	5.01857	3.14146
A_33_P3232280	2.06762	up	NM_018164	chr12:27066562-27066503	ASUN	Homo sapiens asunder spermatogenesis regulator (ASUN), mRNA [NM_018164]	GO:0005515|GO:0007346|GO:0007067|GO:0005737|GO:0080154|GO:0005634|GO:0030317|GO:0051301	NM_018164	Hs.505077	55726	1897.87	601.126	10.1719	9.1239
A_23_P110076	2.11732	up	NM_182627	chr3:196281406-196281347	WDR53	Homo sapiens WD repeat domain 53 (WDR53), mRNA [NM_182627]		NM_182627	Hs.385865	348793	753.6	225.508	8.91119	7.82895
A_33_P3333712	2.0523	up	NM_017988	chr12:100732441-100732950	SCYL2	Homo sapiens SCY1-like 2 (S. cerevisiae) (SCYL2), mRNA [NM_017988]	GO:0005515|GO:0048471|GO:0005794|GO:2000370|GO:0008333|GO:0030136|GO:0005102|GO:0005524|GO:0004672|GO:0090090|GO:0002092|GO:0010008|GO:2000286	NM_017988	Hs.506481	55681	666.049	204.882	8.74374	7.7065
A_23_P15123	2.66408	up	NM_019116	chr16:23582031-23582090	UBFD1	Homo sapiens ubiquitin family domain containing 1 (UBFD1), mRNA [NM_019116]		NM_019116	Hs.3459	56061	3587.8	889.37	11.057	9.64335
A_24_P827491	2.94897	up	NM_006191	chr6:112938170-112938111	PA2G4	Homo sapiens proliferation-associated 2G4, 38kDa (PA2G4), mRNA [NM_006191]	GO:0005515|GO:0003700|GO:0008283|GO:0003723|GO:0006364|GO:0005730|GO:0005634|GO:0003677|GO:0006351|GO:0006417|GO:0005737|GO:0030529|GO:0007050|GO:0045892|GO:0031625	NM_006191	Hs.524498	5036	623.37	129.873	8.65288	7.09268
A_24_P246293	2.51584	up	NM_138378	chr11:111745960-111745901	FDXACB1	Homo sapiens ferredoxin-fold anticodon binding domain containing 1 (FDXACB1), transcript variant 1, mRNA [NM_138378]	GO:0000287|GO:0000049|GO:0006432|GO:0004826|GO:0005524|GO:0008033	NM_138378	Hs.697132	91893	77.5401	20.5328	5.95977	4.62873
A_32_P205241	10.1363	up	NM_021954	chr13:20712694-20712635	GJA3	Homo sapiens gap junction protein, alpha 3, 46kDa (GJA3), mRNA [NM_021954]	GO:0005243|GO:0007267|GO:0006810|GO:0005922|GO:0016021|GO:0007601	NM_021954	Hs.130313	2700	679.093	36.8023	8.7714	5.42994
A_23_P209625	3.83865	up	NM_000104	chr2:38295503-38295444	CYP1B1	Homo sapiens cytochrome P450, family 1, subfamily B, polypeptide 1 (CYP1B1), mRNA [NM_000104]	GO:0019369|GO:0006725|GO:0006805|GO:0070330|GO:0005506|GO:0019373|GO:0061298|GO:0071603|GO:0009636|GO:0044281|GO:0001525|GO:0004497|GO:0019825|GO:0043542|GO:0097267|GO:0005789|GO:0016712|GO:0009404|GO:0016125|GO:0007601|GO:0008202|GO:0055114|GO:0020037	NM_000104	Hs.154654	1545	19514.3	3806.07	13.5412	11.6006
A_24_P367211	4.4198	up	NM_014598	chr17:36552120-36552179	SOCS7	Homo sapiens suppressor of cytokine signaling 7 (SOCS7), mRNA [NM_014598]	GO:0035556|GO:0008286|GO:0005515|GO:0008150|GO:0017124|GO:0005737|GO:0016567|GO:0005886|GO:0045444|GO:0005634|GO:0009968|GO:0040008	NM_014598	Hs.514132	30837	38.8123	6.23153	5.1254	2.98142
A_24_P941557	2.49391	up	NM_001011703	chr9:129159847-129159906	MVB12B	Homo sapiens multivesicular body subunit 12B (MVB12B), transcript variant 2, mRNA [NM_001011703]	GO:0031902|GO:0015031	NM_001011703	Hs.162659	89853	126.036	32.1879	6.5761	5.25769
A_32_P29615	2.57191	up	NM_001277120	chr19:53344799-53344740	ZNF468	Homo sapiens zinc finger protein 468 (ZNF468), transcript variant 1, mRNA [NM_001277120]	GO:0006355|GO:0005634|GO:0003677|GO:0046872|GO:0006351	NM_001277120	Hs.467223	90333	280.929	67.6433	7.60968	6.24684
A_23_P141092	17.6001	up	NM_003223	chr16:4307948-4307889	TFAP4	Homo sapiens transcription factor AP-4 (activating enhancer binding protein 4) (TFAP4), mRNA [NM_003223]	GO:0005515|GO:0071157|GO:0008285|GO:0042826|GO:0044212|GO:0003705|GO:0045736|GO:0005634|GO:0042803|GO:0017053|GO:0006978|GO:0043066|GO:0043065|GO:0046982|GO:0003713|GO:0070888|GO:0003677|GO:0043923|GO:0043392|GO:0043922|GO:0043565|GO:0006461|GO:0045893|GO:0045892|GO:0071549	NM_003223	Hs.513305	7023	123.332	5	6.55176	2.41425
A_24_P204204	2.05787	up		chr14:100431463-100431524							919.682	282.661	9.17663	8.13548
A_33_P3355743	2.0378	up	NM_018040	chr1:217784291-217784232	GPATCH2	Homo sapiens G patch domain containing 2 (GPATCH2), mRNA [NM_018040]	GO:0010923|GO:0003676	NM_018040	Hs.420757	55105	461.756	145.221	8.26534	7.23833
A_33_P3376454	2.24836	up	AY358688	chr5:14342798-14342857	LOC100133299	Homo sapiens clone DNA62312 GALI1870 (UNQ1870) mRNA, complete cds. [AY358688]			Hs.679984	100133299	445.277	125.75	8.22006	7.05118
A_23_P214360	4.88696	up	NM_002460	chr6:411002-411061	IRF4	Homo sapiens interferon regulatory factor 4 (IRF4), transcript variant 1, mRNA [NM_002460]	GO:0005515|GO:0003700|GO:0034122|GO:0045404|GO:0019221|GO:0005634|GO:0072540|GO:0005829|GO:0005737|GO:0060337|GO:0045944|GO:0000788|GO:0043011|GO:0045368|GO:0060333|GO:0000975|GO:0005730|GO:0042832|GO:0016279|GO:0006351|GO:0043565|GO:0045086|GO:0042110|GO:0043966|GO:0043967|GO:0043388|GO:0045893|GO:0045622|GO:0045082|GO:0008134	NM_002460	Hs.401013	3662	27.5944	5	4.70318	2.41425
A_23_P111995	2.67049	up	NM_002318	chr8:23154845-23154786	LOXL2	Homo sapiens lysyl oxidase-like 2 (LOXL2), mRNA [NM_002318]	GO:0005515|GO:0005634|GO:0002040|GO:0001837|GO:0035064|GO:0005615|GO:0070492|GO:0030199|GO:0032332|GO:0007155|GO:0018277|GO:0005044|GO:0001666|GO:0005507|GO:0005694|GO:0004720|GO:0003714|GO:0007568|GO:0009055|GO:0016570|GO:0006351|GO:0005604|GO:0016020|GO:0043542|GO:0003682|GO:0001935|GO:0046688|GO:0045892|GO:0006464|GO:0055114	NM_002318	Hs.626637	4017	19683.2	5488.69	13.5539	12.1368
A_33_P3374324	2.9818	up	NM_001005288	chr11:5462360-5462301	OR51I1	Homo sapiens olfactory receptor, family 51, subfamily I, member 1 (OR51I1), mRNA [NM_001005288]	GO:0050911|GO:0007608|GO:0004984|GO:0005886|GO:0004930|GO:0016021	NM_001005288	Hs.553732	390063	30.5696	7.81519	4.82863	3.25245
A_23_P204436	2.15163	up	NM_139201	chr12:110386508-110386449	GIT2	Homo sapiens G protein-coupled receptor kinase interacting ArfGAP 2 (GIT2), transcript variant 4, mRNA [NM_139201]	GO:0005515|GO:0008060|GO:0008277|GO:0032312|GO:0008270|GO:0005654	NM_139201	Hs.434996	9815	233.218	69.5823	7.38558	6.28015
A_32_P159192	2.07661	up	X85155	chr2:89278046-89277987		immunoglobulin kappa variable 3-7 (non-functional) [Source:HGNC Symbol;Acc:5821] [ENST00000390247]			Hs.449609		18.098	7.23646	4.2093	3.15507
A_23_P68577	3.8017	up	NR_026883	chr20:18769387-18769328	LINC00652	Homo sapiens long intergenic non-protein coding RNA 652 (LINC00652), transcript variant 1, long non-coding RNA [NR_026883]		NR_026883	Hs.584899	29075	34.6983	6.736	4.99254	3.0659
A_24_P170395	4.87712	up		chrX:149284149-149284208							317.481	38.3535	7.77297	5.48694
A_33_P3343573	2.42462	up	AK090438	chr19:1878069-1878010	ABHD17A	abhydrolase domain containing 17A [Source:HGNC Symbol;Acc:28756] [ENST00000588598]	GO:0005515|GO:0016787|GO:0005576		Hs.653679	81926	47.4672	14.0729	5.36805	4.09029
A_24_P376120	2.03232	up	NM_032578	chr10:69918312-69918371	MYPN	Homo sapiens myopalladin (MYPN), transcript variant 1, mRNA [NM_032578]	GO:0008092|GO:0005515|GO:0051371|GO:0030018|GO:0017124|GO:0015630|GO:0045214|GO:0005634|GO:0003779|GO:0031674	NM_032578	Hs.55205	84665	31.2758	11.7729	4.85783	3.8347
A_33_P3367037	2.03991	up		chr16:82078000-82077941		Q53GD0_HUMAN (Q53GD0) Hydroxysteroid (17-beta) dehydrogenase 2 variant (Fragment), partial (16%) [THC2724742]					20.9677	8.44059	4.37508	3.34658
A_33_P3212570	5.8698	up	NR_102400	chr16:031214716-031214775	C16orf98	Homo sapiens chromosome 16 open reading frame 98 (C16orf98), long non-coding RNA [NR_102400]		NR_102400		100652740	800.416	77.5813	8.98981	6.43649
A_33_P3337009	2.45379	up		chr1:42923068-42923127	PPCS	phosphopantothenoylcysteine synthetase [Source:HGNC Symbol;Acc:25686] [ENST00000372560]	GO:0015939|GO:0006766|GO:0004632|GO:0006767|GO:0015937|GO:0009108|GO:0044281|GO:0005829			79717	223.375	58.1963	7.33334	6.03833
A_23_P165624	7.12546	up	NM_007115	chr2:152226595-152226654	TNFAIP6	Homo sapiens tumor necrosis factor, alpha-induced protein 6 (TNFAIP6), mRNA [NM_007115]	GO:0007165|GO:0006954|GO:0005540|GO:0007267|GO:0007155	NM_007115	Hs.437322	7130	42.9273	5	5.24723	2.41425
A_23_P256148	2.04769	up	NM_024595	chr1:39469807-39469866	AKIRIN1	Homo sapiens akirin 1 (AKIRIN1), transcript variant 1, mRNA [NM_024595]	GO:0031965|GO:0005730|GO:0005634|GO:0043231	NM_024595	Hs.293563	79647	1655.66	524.226	9.97636	8.94236
A_33_P3224680	3.47843	up	AK289404	chr1:100606037-100606096	TRMT13	tRNA methyltransferase 13 homolog (S. cerevisiae) [Source:HGNC Symbol;Acc:25502] [ENST00000370143]	GO:0008168|GO:0046872|GO:0008033		Hs.729095	54482	317.214	55.1732	7.77125	5.97281
A_23_P321501	13.4416	up	NM_182908	chr14:24114500-24114560	DHRS2	Homo sapiens dehydrogenase/reductase (SDR family) member 2 (DHRS2), transcript variant 1, mRNA [NM_182908]	GO:0043066|GO:0004090|GO:0008285|GO:0009636|GO:0005634|GO:0005635|GO:0005739|GO:0005737|GO:0005759|GO:0008207|GO:0034599|GO:0043011|GO:0055114	NM_182908	Hs.272499	10202	615.144	24.7412	8.62948	4.88084
A_23_P82296	2.00316	up	NM_005273	chr7:100275726-100275785	GNB2	Homo sapiens guanine nucleotide binding protein (G protein), beta polypeptide 2 (GNB2), mRNA [NM_005273]	GO:0005515|GO:0048471|GO:0005886|GO:0005246|GO:0003924|GO:0007268|GO:0044281|GO:0005765|GO:0044297|GO:0006184|GO:0043234|GO:0051020|GO:0006112|GO:0007186|GO:0071377|GO:0004871	NM_005273	Hs.185172	2783	1344.39	434.249	9.69759	8.69531
A_23_P101048	3.72568	up	NM_031959	chr17:39155762-39155703	KRTAP3-2	Homo sapiens keratin associated protein 3-2 (KRTAP3-2), mRNA [NM_031959]	GO:0005515|GO:0005198|GO:0045095	NM_031959	Hs.307026	83897	19.8344	5	4.31175	2.41425
A_23_P333498	2.03204	up	NM_030636	chr7:36340858-36340917	EEPD1	Homo sapiens endonuclease/exonuclease/phosphatase family domain containing 1 (EEPD1), mRNA [NM_030636]	GO:0006281|GO:0003677	NM_030636	Hs.487994	80820	562.459	176.324	8.51455	7.49162
A_24_P402836	2.85005	up	NM_003441	chr4:367324-367383	ZNF141	Homo sapiens zinc finger protein 141 (ZNF141), mRNA [NM_003441]	GO:0006355|GO:0006366|GO:0005634|GO:0035108|GO:0009653|GO:0003677|GO:0046872	NM_003441	Hs.654355	7700	282.129	60.8113	7.61514	6.10416
A_23_P15146	2.67497	up	NM_001012631	chr16:3119308-3119367	IL32	Homo sapiens interleukin 32 (IL32), transcript variant 1, mRNA [NM_001012631]	GO:0006955|GO:0006952|GO:0007155|GO:0005615|GO:0005125	NM_001012631	Hs.943	9235	6451.3	1678.21	11.9025	10.483
A_23_P43226	2.18777	up	NM_017634	chr8:25285893-25285834	KCTD9	Homo sapiens potassium channel tetramerization domain containing 9 (KCTD9), mRNA [NM_017634]	GO:0051260	NM_017634	Hs.72071	54793	14595.9	4874.25	13.0911	11.9617
A_23_P208636	2.68306	up	NM_016148	chr19:51165432-51165373	SHANK1	Homo sapiens SH3 and multiple ankyrin repeat domains 1 (SHANK1), mRNA [NM_016148]	GO:0005515|GO:0043005|GO:0017124|GO:0008328|GO:0030054|GO:0005886|GO:0017146|GO:2000311|GO:0035418|GO:0031877|GO:0032403|GO:0030425|GO:0042802|GO:0005622|GO:0005737|GO:0030160|GO:0043197|GO:0042048|GO:0045211|GO:0097110|GO:0032232|GO:0050885|GO:0060997|GO:0060999|GO:0007016|GO:0071532|GO:0008306|GO:2000463|GO:0007616|GO:0008022|GO:0071625|GO:0060076|GO:0060074|GO:0050894|GO:0006461|GO:0016020|GO:…	NM_016148	Hs.274255	50944	13.1507	5	3.83813	2.41425
A_33_P3415255	3.97498	up	NM_020633	chr19:57966852-57966793	VN1R1	Homo sapiens vomeronasal 1 receptor 1 (VN1R1), mRNA [NM_020633]	GO:0008150|GO:0016503|GO:0016020|GO:0005886|GO:0016021|GO:0019236	NM_020633	Hs.677423	57191	31.3887	5.67525	4.8654	2.87445
A_33_P3238375	3.46037	up	AK097502	chr1:100433895-100433836	LOC730081	Homo sapiens cDNA FLJ40183 fis, clone TESTI2018421. [AK097502]			Hs.534953	730081	18.0199	5	4.20517	2.41425
A_33_P3331831	7.81534	up	XM_005275740	chr13:114054848-114054789	LOC101928841	PREDICTED: Homo sapiens collagen alpha-1(II) chain-like (LOC101928841), transcript variant X2, mRNA [XM_005275740]		XM_005275740	Hs.646609	101928841	616.603	43.9442	8.63363	5.66732
A_24_P200000	2.11196	up	NM_182915	chr2:120012364-120012423	STEAP3	Homo sapiens STEAP family member 3, metalloreductase (STEAP3), transcript variant 1, mRNA [NM_182915]	GO:0005515|GO:0009306|GO:0000293|GO:0005886|GO:0005771|GO:0006915|GO:0055085|GO:0046872|GO:0006879|GO:0033572|GO:0007049|GO:0016021|GO:0010008	NM_182915	Hs.647822	55240	122.014	37.6517	6.54251	5.46393
A_33_P3362891	2.81416	up	NM_002137	chr7:26240281-26240222	HNRNPA2B1	Homo sapiens heterogeneous nuclear ribonucleoprotein A2/B1 (HNRNPA2B1), transcript variant A2, mRNA [NM_002137]	GO:0005515|GO:0006397|GO:0008380|GO:0010467|GO:0048025|GO:0003723|GO:0005730|GO:0050658|GO:0005634|GO:0071013|GO:0005737|GO:0000166|GO:0000398|GO:0030529|GO:0005654|GO:0005681|GO:0097157|GO:0043047	NM_002137	Hs.487774	3181	5980.83	1464.83	11.7903	10.2975
A_33_P3404588	4.58646	up	NM_139241	chr12:32764149-32764208	FGD4	Homo sapiens FYVE, RhoGEF and PH domain containing 4 (FGD4), mRNA [NM_139241]	GO:0030036|GO:0030035|GO:0031267|GO:0007264|GO:0008360|GO:0030032|GO:0030175|GO:0015629|GO:0046872|GO:0005829|GO:0005085|GO:0005737|GO:0005543|GO:0007010|GO:0046847|GO:0005089|GO:0051056|GO:0048011|GO:0005794|GO:0043065|GO:0003779|GO:0001726|GO:0097190|GO:0030027|GO:0043088	NM_139241	Hs.117835	121512	66.3234	9.80412	5.76268	3.5653
A_23_P12746	2.58985	up	NM_002438	chr10:18199506-18199565	MRC1	Homo sapiens mannose receptor, C type 1 (MRC1), mRNA [NM_002438]	GO:0005515|GO:0005886|GO:0005887|GO:0004872|GO:0005537|GO:0010008|GO:0006898	NM_002438	Hs.75182	4360	21.9738	6.65202	4.4273	3.05443
A_23_P56938	2.47671	up	NM_002908	chr2:61149596-61149655	REL	Homo sapiens v-rel avian reticuloendotheliosis viral oncogene homolog (REL), mRNA [NM_002908]	GO:0005515|GO:0045084|GO:0003700|GO:0005654|GO:0045893|GO:0043123|GO:0001816|GO:0003677|GO:0006351|GO:0005829	NM_002908	Hs.631886	5966	348.156	86.6972	7.88561	6.57718
A_33_P3273272	9.68202	up	NM_001172655	chr19:53085632-53085691	ZNF701	Homo sapiens zinc finger protein 701 (ZNF701), transcript variant 1, mRNA [NM_001172655]	GO:0006355|GO:0005634|GO:0003677|GO:0046872|GO:0006351	NM_001172655	Hs.235167	55762	116.444	7.50784	6.47774	3.20243
A_33_P3278931	4.90011	up	XM_003403711	chr19:56758795-56758854	ZSCAN5D	zinc finger and SCAN domain containing 5D [Source:HGNC Symbol;Acc:37706] [ENST00000600684]	GO:0003700|GO:0005634|GO:0003676|GO:0046872|GO:0006351	XM_003403711		646698	128.382	16.3112	6.60083	4.30802
A_24_P53353	3.07075	up	NM_001025300	chr18:8635551-8635610	RAB12	Homo sapiens RAB12, member RAS oncogene family (RAB12), mRNA [NM_001025300]	GO:0000139|GO:0007264|GO:0008333|GO:0044257|GO:0019003|GO:0015031|GO:0005765|GO:0005525|GO:0055038|GO:0005764	NM_001025300	Hs.270074	201475	47.375	11.1013	5.36602	3.74743
A_24_P164894	2.15798	up	NM_006052	chr21:38610861-38610802	DSCR3	Homo sapiens Down syndrome critical region gene 3 (DSCR3), mRNA [NM_006052]	GO:0008150|GO:0003674|GO:0007034|GO:0005634|GO:0030904	NM_006052	Hs.369488	10311	336.672	97.7954	7.84401	6.73433
A_33_P3286208	3.59553	up	NM_203467	chr14:50065700-50065759	LRR1	Homo sapiens leucine rich repeat protein 1 (LRR1), transcript variant 3, mRNA [NM_203467]	GO:0016567	NM_203467	Hs.451090	122769	403.002	67.3541	8.08741	6.24121
A_33_P3567512	2.41343	up	BC125059	chr13:32526757-32526816		eukaryotic translation elongation factor 1 delta pseudogene 3 [Source:HGNC Symbol;Acc:30486] [ENST00000490410]			Hs.507667		1251.44	323.183	9.59788	8.3268
A_33_P3318661	7.99433	up	NM_203394	chr12:77417635-77417576	E2F7	Homo sapiens E2F transcription factor 7 (E2F7), mRNA [NM_203394]	GO:0005515|GO:0005667|GO:0032466|GO:0003700|GO:0008285|GO:0030330|GO:0003714|GO:0060707|GO:0032877|GO:2000134|GO:0001047|GO:0002040|GO:0005634|GO:0000122|GO:0001890|GO:0071930|GO:0006351|GO:0042802|GO:0045944|GO:0060718|GO:0070365	NM_203394	Hs.416375	144455	78.8235	6.2363	5.98231	2.98333
A_23_P39386	2.20183	up	NM_014266	chr19:36395060-36395119	HCST	Homo sapiens hematopoietic cell signal transducer (HCST), transcript variant 1, mRNA [NM_014266]	GO:0005515|GO:0009986|GO:0005886|GO:0050776|GO:0014068|GO:0016021|GO:0043548	NM_014266	Hs.117339	10870	829.82	237.295	9.03479	7.89609
A_33_P3382031	2.87501	up	NM_001098844	chr10:17842707-17842766	TMEM236	Homo sapiens transmembrane protein 236 (TMEM236), mRNA [NM_001098844]	GO:0016021	NM_001098844	Hs.564139	653567	103.741	23.5156	6.3322	4.80863
A_23_P33875	4.51021	up	NM_001034832	chrX:48252375-48252434	SSX4B	Homo sapiens synovial sarcoma, X breakpoint 4B (SSX4B), transcript variant 1, mRNA [NM_001034832]	GO:0006355|GO:0005634|GO:0003676|GO:0006351	NM_001034832	Hs.648298	548313	35.2079	5.50637	5.01047	2.83728
A_32_P60635	4.40975	up		chr11:94265087-94265146	LOC643037	Homo sapiens uncharacterized LOC643037 (LOC643037), mRNA [NM_001190462]		NM_001190462	Hs.97691	643037	69.7997	10.6251	5.82651	3.68581
A_24_P171983	2.07638	up	NM_014165	chr6:97339244-97339185	NDUFAF4	Homo sapiens NADH dehydrogenase (ubiquinone) complex I, assembly factor 4 (NDUFAF4), mRNA [NM_014165]	GO:0005739|GO:0005515|GO:0032981|GO:0005516|GO:0031966	NM_014165	Hs.512144	29078	6195.21	2092.51	11.8416	10.7875
A_33_P3307465	2.14942	up	AK123329	chr16:57176768-57176709	LOC100130817	Homo sapiens cDNA FLJ41335 fis, clone BRAMY3000206. [AK123329]			Hs.676509	100130817	13.9527	5.32602	3.90728	2.80333
A_33_P3403356	2.74532	up		chr10:051620362-051620303							1544.8	353.86	9.88998	8.43301
A_33_P3279730	2.36182	up	XM_005261384	chr22:24310354-24310413	DDT	D-dopachrome tautomerase [Source:HGNC Symbol;Acc:2732] [ENST00000444947]	GO:0005737|GO:0004167|GO:0042438|GO:0033981	XM_005261384	Hs.744172	1652	398.287	105.002	8.07135	6.83145
A_32_P16854	2.25342	up	NM_015391	chr3:134201667-134197518	ANAPC13	Homo sapiens anaphase promoting complex subunit 13 (ANAPC13), transcript variant 1, mRNA [NM_015391]	GO:0007067|GO:0070979|GO:0005680|GO:0051301	NM_015391	Hs.106909	25847	6498.28	2032.77	11.9195	10.7474
A_23_P430902	2.01639	up	NM_178832	chr10:99374762-99374703	MORN4	Homo sapiens MORN repeat containing 4 (MORN4), transcript variant 1, mRNA [NM_178832]		NM_178832	Hs.217409	118812	924.743	288.751	9.18103	8.16926
A_24_P282762	2.51881	up	NM_012290	chr2:171863068-171863009	TLK1	Homo sapiens tousled-like kinase 1 (TLK1), transcript variant 1, mRNA [NM_012290]	GO:0035556|GO:0007049|GO:0004674|GO:0006468|GO:0005634|GO:0006886|GO:0005524|GO:0001672|GO:0006974|GO:0016568	NM_012290	Hs.744917	9874	119.325	30.4346	6.50898	5.17624
A_23_P150903	3.63569	up	NM_018099	chr12:29485623-29486586	FAR2	Homo sapiens fatty acyl CoA reductase 2 (FAR2), transcript variant 2, mRNA [NM_018099]	GO:0005782|GO:0008611|GO:0005789|GO:0044281|GO:0016021|GO:0080019|GO:0035336|GO:0050062|GO:0044255|GO:0005778|GO:0005777	NM_018099	Hs.728955	55711	265.018	44.1495	7.53687	5.67464
A_33_P3832852	2.17193	up	NM_018097	chr15:42860987-42861046	HAUS2	Homo sapiens HAUS augmin-like complex, subunit 2 (HAUS2), transcript variant 1, mRNA [NM_018097]	GO:0005813|GO:0005794|GO:0005874|GO:0005730|GO:0005819|GO:0005634|GO:0051225|GO:0005829|GO:0051297|GO:0003674|GO:0005737|GO:0007067|GO:0000086|GO:0070652|GO:0000278|GO:0051301	NM_018097	Hs.14347	55142	2159.59	655.226	10.3537	9.23474
A_32_P64475	4.98005	up	NM_152608	chr1:226172967-226172908	SDE2	Homo sapiens SDE2 telomere maintenance homolog (S. pombe) (SDE2), mRNA [NM_152608]		NM_152608	Hs.520192	163859	1188.99	141.422	9.52147	7.20531
A_24_P415680	3.4494	up	NM_015978	chr1:74929233-74954930	TNNI3K	Homo sapiens TNNI3 interacting kinase (TNNI3K), mRNA [NM_015978]	GO:0005515|GO:0005737|GO:0031013|GO:0004672|GO:0004674|GO:0006468|GO:0005634|GO:0008022|GO:0005524|GO:0046872	NM_015978	Hs.480085	51086	17.9542	5	4.20059	2.41425
A_23_P156061	2.72723	up	NM_005575	chr5:96362390-96362449	LNPEP	Homo sapiens leucyl/cystinyl aminopeptidase (LNPEP), transcript variant 1, mRNA [NM_005575]	GO:0000209|GO:0002474|GO:0048471|GO:0002480|GO:0007565|GO:0005886|GO:0042590|GO:0007267|GO:0005576|GO:0005765|GO:0005829|GO:0005622|GO:0030163|GO:0031905|GO:0005887|GO:0004177|GO:0006508|GO:0008270|GO:0030659|GO:0008237	NM_005575	Hs.656905	4012	582.647	132.229	8.56216	7.11472
A_33_P3222600	2.12014	up		chr6:058270320-058270261							25.5563	9.53925	4.60516	3.521
A_33_P3355371	2.4606	up	XR_247197	chr11:62503254-62503313	TTC9C	tetratricopeptide repeat domain 9C [Source:HGNC Symbol;Acc:28432] [ENST00000294161]		XR_247197	Hs.31704	283237	76.6252	20.7726	5.94645	4.64744
A_33_P3234487	2.21355	up	NM_001039182	chr16:30204739-30204680	BOLA2B	Homo sapiens bolA family member 2B (BOLA2B), mRNA [NM_001039182]		NM_001039182	Hs.647333	654483	25859.6	8884.38	13.9829	12.8365
A_24_P626951	2.17418	up	AF078945	chr2:89399588-89399529		immunoglobulin kappa variable 1-16 [Source:HGNC Symbol;Acc:5732] [ENST00000479981]			Hs.649954		23.5065	8.76472	4.51357	3.39309
A_23_P19084	3.13117	up	NM_004499	chr5:177634122-177634181	HNRNPAB	Homo sapiens heterogeneous nuclear ribonucleoprotein A/B (HNRNPAB), transcript variant 2, mRNA [NM_004499]	GO:0043565|GO:0005737|GO:0003700|GO:0000166|GO:0030529|GO:0003723|GO:0005730|GO:0005634|GO:0001837|GO:0045893|GO:0003729	NM_004499	Hs.591731	3182	2593.65	525.813	10.5935	8.9468
A_24_P195081	2.13046	up	NM_173550	chr9:15779112-15784529	CCDC171	Homo sapiens coiled-coil domain containing 171 (CCDC171), mRNA [NM_173550]		NM_173550	Hs.17267	203238	28.6656	10.4632	4.75133	3.66016
A_32_P16258	2.25415	up	XM_005264223	chr2:72403823-72403764	EXOC6B	exocyst complex component 6B [Source:HGNC Symbol;Acc:17085] [ENST00000272427]	GO:0000145|GO:0015031|GO:0006904	XM_005264223	Hs.303454	23233	508.121	143.001	8.39226	7.21968
A_33_P3272140	2.69776	up	NM_138285	chr2:184026087-184026146	NUP35	Homo sapiens nucleoporin 35kDa (NUP35), mRNA [NM_138285]	GO:0007077|GO:0031965|GO:0005886|GO:0005975|GO:0019221|GO:0005730|GO:0005634|GO:0044281|GO:0005635|GO:0015031|GO:0055085|GO:0010827|GO:0043231|GO:0008645|GO:0015758|GO:0005643|GO:0016032|GO:0051028|GO:0045111|GO:0000278	NM_138285	Hs.180591	129401	5817.94	1496.56	11.755	10.3233
A_23_P69141	2.28582	up	NM_016141	chr3:32567461-32567450	DYNC1LI1	Homo sapiens dynein, cytoplasmic 1, light intermediate chain 1 (DYNC1LI1), mRNA [NM_016141]	GO:0005813|GO:0005886|GO:0005874|GO:0090267|GO:0003777|GO:0005524|GO:0000922|GO:0005737|GO:0007067|GO:0019048|GO:0000777|GO:0006810|GO:0000776|GO:0005868|GO:0051301|GO:0007018	NM_016141	Hs.529495	51143	4500.92	1359.6	11.3994	10.2067
A_33_P3327842	2.92391	up	NM_001077195	chr1:23688521-23688462	ZNF436	Homo sapiens zinc finger protein 436 (ZNF436), transcript variant 1, mRNA [NM_001077195]	GO:0005515|GO:0006355|GO:0005737|GO:0005730|GO:0005634|GO:0003677|GO:0046872|GO:0006351	NM_001077195	Hs.293798	80818	119.018	26.0001	6.50537	4.95747
A_33_P3382538	4.72795	up	NM_003772	chr11:96125502-96125561	JRKL	Homo sapiens jerky homolog-like (mouse) (JRKL), transcript variant 1, mRNA [NM_003772]	GO:0005634|GO:0007417|GO:0003677	NM_003772	Hs.745352	8690	167.326	21.7834	6.94718	4.70597
A_33_P3351811	3.81391	up	XM_005263693	chr2:128615405-128615346	POLR2D	PREDICTED: Homo sapiens polymerase (RNA) II (DNA directed) polypeptide D (POLR2D), transcript variant X2, mRNA [XM_005263693]	GO:0008380|GO:0010467|GO:0006368|GO:0006367|GO:0006366|GO:0003899|GO:0006370|GO:0005634|GO:0050434|GO:0006281|GO:0000166|GO:0000398|GO:0006283|GO:0005665|GO:0016032|GO:0005654|GO:0006289	XM_005263693		5433	30.727	5.82586	4.83587	2.90459
A_24_P311771	2.99218	up	NM_016107	chr5:32385686-32385627	ZFR	Homo sapiens zinc finger RNA binding protein (ZFR), mRNA [NM_016107]	GO:0005515|GO:0005737|GO:0005694|GO:0003723|GO:0005730|GO:0008270|GO:0007275|GO:0005634|GO:0003677	NM_016107	Hs.435231	51663	1111.55	228.805	9.43002	7.84882
A_32_P46191	2.31953	up	NM_001159522	chr7:63538596-63538655	ZNF727	Homo sapiens zinc finger protein 727 (ZNF727), mRNA [NM_001159522]	GO:0006355|GO:0005634|GO:0003677|GO:0046872|GO:0006351	NM_001159522	Hs.640774	442319	6802.23	2076.99	11.9899	10.776
A_23_P56746	7.80994	up	NM_004460	chr2:163027307-163027248	FAP	Homo sapiens fibroblast activation protein, alpha (FAP), mRNA [NM_004460]	GO:0005515|GO:0030054|GO:0031258|GO:0004252|GO:0051917|GO:0002020|GO:0005615|GO:0042803|GO:0010716|GO:0030027|GO:0004175|GO:0043542|GO:0071438|GO:0046983|GO:0006508|GO:0008236|GO:0008233|GO:0016021|GO:0004222|GO:0008239	NM_004460	Hs.654370	2191	47.8069	5	5.37956	2.41425
A_33_P3342628	2.39018	up	NM_021170	chr1:934404-934345	HES4	Homo sapiens hes family bHLH transcription factor 4 (HES4), transcript variant 2, mRNA [NM_021170]	GO:0006355|GO:0046983|GO:0005634|GO:0003677|GO:0030154|GO:0006351|GO:0008134|GO:0007399	NM_021170	Hs.154029	57801	5231.03	1511.54	11.5912	10.3341
A_23_P135357	2.62655	up	NM_018146	chr17:695542-695601	RNMTL1	Homo sapiens RNA methyltransferase like 1 (RNMTL1), mRNA [NM_018146]	GO:0005739|GO:0006396|GO:0003723|GO:0008173	NM_018146	Hs.182729	55178	6720.65	1803.57	11.9709	10.5777
A_24_P304051	2.57387	up	NM_004832	chr10:106025842-106025901	GSTO1	Homo sapiens glutathione S-transferase omega 1 (GSTO1), transcript variant 1, mRNA [NM_004832]	GO:0006805|GO:0014810|GO:0042178|GO:0010881|GO:0044281|GO:0004364|GO:0045174|GO:0005829|GO:0060316|GO:0019852|GO:0050610|GO:0005737|GO:0010880|GO:0060315|GO:0016491|GO:0071243	NM_004832	Hs.190028	9446	36487.9	10778.6	14.5097	13.1458
A_24_P54131	2.98093	up	NM_022836	chr1:114455973-114456032	DCLRE1B	Homo sapiens DNA cross-link repair 1B (DCLRE1B), mRNA [NM_022836]	GO:0005515|GO:0005813|GO:0005737|GO:0000781|GO:0008409|GO:0006281|GO:0031860|GO:0000723|GO:0000075|GO:0005634|GO:0031627|GO:0031848	NM_022836	Hs.591412	64858	292.754	60.0124	7.66087	6.08511
A_23_P141894	3.0215	up	NM_006505	chr19:45162098-45162157	PVR	Homo sapiens poliovirus receptor (PVR), transcript variant 1, mRNA [NM_006505]	GO:0005515|GO:0030054|GO:0005886|GO:0009986|GO:0034329|GO:0005730|GO:0005634|GO:0005615|GO:0045216|GO:0043231|GO:0060370|GO:0005737|GO:0019048|GO:0050776|GO:0045954|GO:0042271|GO:0002860|GO:0004872|GO:0016021|GO:0007155|GO:0050839|GO:0034332	NM_006505	Hs.171844	5817	343.874	69.0243	7.86703	6.27177
A_33_P3489228	2.6069	up	NM_001042387	chr10:46587404-46587345	PTPN20A	Homo sapiens protein tyrosine phosphatase, non-receptor type 20A (PTPN20A), transcript variant 2, mRNA [NM_001042387]	GO:0005737|GO:0005815|GO:0005874|GO:0005634|GO:0004725	NM_001042387	Hs.440733	653129	42.6372	11.9741	5.2409	3.85857
A_24_P367242	6.06881	up	NM_181607	chr21:31852472-31852413	KRTAP19-1	Homo sapiens keratin associated protein 19-1 (KRTAP19-1), mRNA [NM_181607]	GO:0005882	NM_181607	Hs.61552	337882	48.5405	5.28042	5.3973	2.79589
A_23_P35995	6.13721	up	NM_024769	chr11:122943288-122943229	CLMP	Homo sapiens CXADR-like membrane protein (CLMP), mRNA [NM_024769]	GO:0005881|GO:0005886|GO:0048565|GO:0016021|GO:0005923	NM_024769	Hs.591949	79827	677.816	62.6315	8.76785	6.15027
A_23_P155969	2.09226	up	NM_014264	chr4:128816182-128816241	PLK4	Homo sapiens polo-like kinase 4 (PLK4), transcript variant 1, mRNA [NM_014264]	GO:0005515|GO:0005813|GO:0007099|GO:0005814|GO:0060707|GO:0005730|GO:0005524|GO:0032154|GO:0046601|GO:0005829|GO:0004674|GO:0000086|GO:0006468|GO:0004713|GO:0000278	NM_014264	Hs.172052	10733	697.71	210.51	8.80752	7.74246
A_24_P101402	2.34849	up	NM_006392	chr20:2638880-2638939	NOP56	Homo sapiens NOP56 ribonucleoprotein (NOP56), transcript variant 1, mRNA [NM_006392]	GO:0005515|GO:0008219|GO:0005737|GO:0030515|GO:0031428|GO:0006364|GO:0003723|GO:0070761|GO:0005730|GO:0005732	NM_006392	Hs.376064	10528	22249.1	7233.33	13.7543	12.5225
A_24_P152094	2.24879	up	XM_003960530	chr13:53394782-53394841	LOC101060458	PREDICTED: Homo sapiens peptidyl-prolyl cis-trans isomerase A-like (LOC101060458), mRNA [XM_003960530]		XM_003960530		101060458	23009.4	7777.42	13.796	12.6268
A_33_P3226542	5.95875	up	NR_003271	chr17:18965382-18965441	SNORD3B-1	Homo sapiens small nucleolar RNA, C/D box 3B-1 (SNORD3B-1), small nucleolar RNA [NR_003271]		NR_003271	Hs.658815	26851	4522.82	479.896	11.4062	8.83119
A_23_P133739	9.81564	up	NM_148959	chr6:656192-656133	HUS1B	Homo sapiens HUS1 checkpoint homolog b (S. pombe) (HUS1B), mRNA [NM_148959]	GO:0030896|GO:0006281|GO:0005730|GO:0000077	NM_148959	Hs.669039	135458	87.2445	5.39978	6.1115	2.81642
A_24_P212531	5.72229	up	NM_152490	chr1:235647708-235647649	B3GALNT2	Homo sapiens beta-1,3-N-acetylgalactosaminyltransferase 2 (B3GALNT2), transcript variant 1, mRNA [NM_152490]	GO:0008375|GO:0006493|GO:0000139|GO:0005783|GO:0006486|GO:0016021|GO:0008378|GO:0008376	NM_152490	Hs.498143	148789	195.428	20.6095	7.15358	4.63698
A_24_P267522	3.93436	up	NM_152655	chr19:37641650-37641591	ZNF585A	Homo sapiens zinc finger protein 585A (ZNF585A), transcript variant 1, mRNA [NM_152655]	GO:0006355|GO:0005634|GO:0003676|GO:0046872|GO:0006351	NM_152655	Hs.729172	199704	71.0708	12.1283	5.85251	3.87638
A_33_P3261640	2.66752	up		chr2:098201033-098200974							113.381	27.4326	6.44289	5.02739
A_33_P3299590	3.09315	up	NM_001128854	chr7:100479801-100479860	SRRT	Homo sapiens serrate RNA effector molecule homolog (Arabidopsis) (SRRT), transcript variant 5, mRNA [NM_001128854]	GO:0097150|GO:0005515|GO:0046685|GO:0006355|GO:0005737|GO:0008283|GO:0031053|GO:0005654|GO:0003677|GO:0006351	NM_001128854	Hs.111801	51593	99.0331	20.8032	6.27843	4.64935
A_33_P3353345	2.37714	up	NM_014351	chr22:44220448-44220389	SULT4A1	Homo sapiens sulfotransferase family 4A, member 1 (SULT4A1), mRNA [NM_014351]	GO:0005515|GO:0008150|GO:0006805|GO:0050427|GO:0008146|GO:0044281|GO:0008202|GO:0005829	NM_014351	Hs.189810	25830	15.7342	5.30394	4.04896	2.79973
A_33_P3266010	2.91876	up	NM_004292	chr11:66099619-66099560	RIN1	Homo sapiens Ras and Rab interactor 1 (RIN1), mRNA [NM_004292]	GO:0005515|GO:0007165|GO:0005737|GO:0005886|GO:0005856|GO:0006897|GO:0005096	NM_004292	Hs.1030	9610	3106.61	698.73	10.8619	9.31652
A_33_P3253304	2.63708	up		chr10:099477277-099477218							42.3247	11.7584	5.23214	3.8332
A_33_P3319134	4.1455	up	AF289610	chr2:91833775-91833716	LOC100506191	Homo sapiens clone pp9372 unknown mRNA. [AF289610]			Hs.674104	100506191	110.455	16.8587	6.41076	4.35921
A_33_P3380056	7.37896	up	NM_001198807	chr9:103207453-103207512	MSANTD3	Homo sapiens Myb/SANT-like DNA-binding domain containing 3 (MSANTD3), transcript variant 4, mRNA [NM_001198807]	GO:0042802	NM_001198807	Hs.530272	91283	2116.27	169.471	10.3269	7.44343
A_33_P3397840	2.36919	up	BC156551	chr7:29943933-29943992	WIPF3	WAS/WASL interacting protein family, member 3 [Source:HGNC Symbol;Acc:22004] [ENST00000242140]	GO:0005737|GO:0045087|GO:0005730|GO:0007275|GO:0003779|GO:0007283|GO:0038096|GO:0030154|GO:0005829			644150	158.895	43.0491	6.88326	5.63887
A_23_P46936	5.60277	up	NM_000399	chr10:64571909-64571850	EGR2	Homo sapiens early growth response 2 (EGR2), transcript variant 1, mRNA [NM_000399]	GO:0005515|GO:0003700|GO:0044212|GO:0006366|GO:0016874|GO:0005634|GO:0035914|GO:0046872|GO:0014037|GO:0005737|GO:0071371|GO:0021660|GO:0030278|GO:0048168|GO:0045944|GO:0035284|GO:0006611|GO:0007611|GO:0045444|GO:0031625|GO:0001102|GO:0032868|GO:0043066|GO:0016925|GO:0042552|GO:0021666|GO:0008045|GO:0007420|GO:0003682|GO:0007422|GO:0071837|GO:0007622|GO:0071320|GO:0045893|GO:0021612	NM_000399	Hs.1395	1959	181.777	19.8215	7.06629	4.58015
A_33_P3399208	4.08062	up	XM_005275377		HLA-B	major histocompatibility complex, class I, B [Source:HGNC Symbol;Acc:4932] [ENST00000466304]	GO:0002474|GO:0005886|GO:0019221|GO:0006955|GO:0060337|GO:0042605|GO:0030670|GO:0071556|GO:0060333|GO:0012507|GO:2001198|GO:0002480|GO:0042612|GO:0005102|GO:0042590|GO:0006952|GO:0002667|GO:0016020|GO:0000139|GO:0005887|GO:0001916|GO:0019048|GO:0031901|GO:0045087|GO:0050776|GO:0032655|GO:0002479|GO:0032675|GO:0016021|GO:0016045	XM_005275377	Hs.77961	3106	1906.22	285.519	10.1793	8.15052
A_23_P415411	2.59291	up	NM_003545	chr6:26205172-26205231	HIST1H4E	Homo sapiens histone cluster 1, H4e (HIST1H4E), mRNA [NM_003545]		NM_003545	Hs.662174	8367	146.206	36.0363	6.77766	5.40309
A_33_P3399064	6.92912	up		chrUn_gl000220:156050-156109	RNA5-8S5	Homo sapiens RNA, 5.8S ribosomal 5 (RNA5-8S5), ribosomal RNA [NR_003285]		NR_003285	Hs.426704	100008587	41.4948	5	5.20692	2.41425
A_33_P3293446	2.7914	up	NM_020848	chr10:30303489-30303430	KIAA1462	Homo sapiens KIAA1462 (KIAA1462), mRNA [NM_020848]	GO:0005912|GO:0005911|GO:0007155	NM_020848	Hs.533953	57608	614.251	135.199	8.62768	7.14669
A_24_P99175	6.48322	up	NM_174976	chr14:77605764-77605705	ZDHHC22	Homo sapiens zinc finger, DHHC-type containing 22 (ZDHHC22), mRNA [NM_174976]	GO:0018345|GO:0008270|GO:0016021|GO:0072659|GO:0019706	NM_174976	Hs.525485	283576	57.1456	5.73656	5.58341	2.8867
A_24_P335358	2.12945	up	NM_025215	chr12:132426120-132426179	PUS1	Homo sapiens pseudouridylate synthase 1 (PUS1), transcript variant 1, mRNA [NM_025215]	GO:0009982|GO:0005739|GO:0005667|GO:0030374|GO:0004730|GO:0045944|GO:0003723|GO:0005730|GO:0005634|GO:0031119|GO:0003677|GO:0008033	NM_025215	Hs.592004	80324	1125.41	331.719	9.44813	8.35765
A_24_P182494	2.027	up	NM_007207	chr1:221875832-221875773	DUSP10	Homo sapiens dual specificity phosphatase 10 (DUSP10), transcript variant 1, mRNA [NM_007207]	GO:0033549|GO:0005794|GO:0005730|GO:0006950|GO:0007254|GO:0005634|GO:0060266|GO:0032873|GO:0000188|GO:0002819|GO:0016791|GO:0005737|GO:0046329|GO:0006470|GO:0032496|GO:0004721|GO:0043508|GO:0004725|GO:0017017	NM_007207	Hs.497822	11221	516.096	162.948	8.41052	7.39117
A_23_P400298	2.6667	up	NM_022119	chr16:2902840-2902781	PRSS22	Homo sapiens protease, serine, 22 (PRSS22), mRNA [NM_022119]	GO:0004252|GO:0006508|GO:0005576	NM_022119	Hs.459709	64063	92.8072	22.9079	6.18846	4.77341
A_33_P3245188	2.13654	up	BC003386	chr12:78883587-78883646		Homo sapiens cDNA clone IMAGE:3446232, **** WARNING: chimeric clone ****. [BC003386]					60.8213	19.5537	5.65867	4.5634
A_32_P228775	5.77804	up	NM_174907	chr3:73047288-73096374	PPP4R2	Homo sapiens protein phosphatase 4, regulatory subunit 2 (PPP4R2), mRNA [NM_174907]	GO:0008380|GO:0006397|GO:0005515|GO:0030289|GO:0005813|GO:0005737|GO:0030362|GO:0005730|GO:0005634|GO:0030674|GO:0010569|GO:0006464	NM_174907	Hs.431092	151987	302.335	30.4521	7.70721	5.17663
A_24_P673063	3.60342	up	NM_001444	chr8:82195741-82196134	FABP5	Homo sapiens fatty acid binding protein 5 (psoriasis-associated) (FABP5), mRNA [NM_001444]	GO:0006629|GO:0005515|GO:0005215|GO:0005737|GO:0005504|GO:0015758|GO:0008544|GO:0009611|GO:0006006|GO:0008289|GO:0006656	NM_001444	Hs.408061	2171	10516.7	2083.28	12.6295	10.7801
A_23_P230	2.66967	up	NM_004623	chr1:55207100-55207159	TTC4	Homo sapiens tetratricopeptide repeat domain 4 (TTC4), mRNA [NM_004623]		NM_004623	Hs.729029	7268	1162.29	269.69	9.49005	8.07339
A_23_P385427	2.06156	up		chr19:019946094-019946153		GB					382.498	117.704	8.01422	6.97048
A_23_P41942	3.70968	up	NM_006467	chr5:89781367-89781426	POLR3G	Homo sapiens polymerase (RNA) III (DNA directed) polypeptide G (32kD) (POLR3G), mRNA [NM_006467]	GO:0010467|GO:0032728|GO:0006386|GO:0006385|GO:0003899|GO:0006359|GO:0006383|GO:0005829|GO:0051607|GO:0045089|GO:0045087|GO:0005666|GO:0005654|GO:0032481	NM_006467	Hs.282387	10622	479.478	76.8661	8.31368	6.42239
A_23_P161171	2.89011	up	NM_019893	chr10:51956568-51952449	ASAH2	Homo sapiens N-acylsphingosine amidohydrolase (non-lysosomal ceramidase) 2 (ASAH2), transcript variant 1, mRNA [NM_019893]	GO:0006665|GO:0005739|GO:0007165|GO:0017040|GO:0006687|GO:0005886|GO:0006672|GO:0006915|GO:0044281|GO:0016021	NM_019893	Hs.512645	56624	127.732	28.1681	6.5956	5.06448
A_33_P3232627	2.70705	up	AB384543	chr2:72692335-72692276		Synthetic construct DNA, clone: pF1KA0919, Homo sapiens EXOC6B gene for exocyst complex component Sec15B, complete cds, without stop codon, in Flexi system. [AB384543]			Hs.303454		95.9985	23.3794	6.23753	4.8008
A_23_P97394	2.65578	up	NM_003567	chr1:94027798-94027739	BCAR3	Homo sapiens breast cancer anti-estrogen resistance 3 (BCAR3), transcript variant 2, mRNA [NM_003567]	GO:0005622|GO:0005515|GO:0005085|GO:0007165|GO:0007264|GO:0042493	NM_003567	Hs.36958	8412	12596.8	3449.28	12.8797	11.4706
A_23_P502627	2.34035	up	NM_007156	chrX:57935074-57935015	ZXDA	Homo sapiens zinc finger, X-linked, duplicated A (ZXDA), mRNA [NM_007156]	GO:0005515|GO:0003700|GO:0070742|GO:0005634|GO:0045893|GO:0003676|GO:0046872|GO:0006351	NM_007156	Hs.550094	7789	102.034	28.5351	6.31117	5.08444
A_33_P3368900	2.26851	up		chr4:057976492-057976551							24.3441	8.58207	4.54868	3.36694
A_33_P3421053	8.41812	up	NM_000450	chr1:169694929-169694870	SELE	Homo sapiens selectin E (SELE), mRNA [NM_000450]	GO:0005515|GO:0048471|GO:0019722|GO:0005886|GO:0007202|GO:0050900|GO:0050901|GO:0005615|GO:0006954|GO:0070492|GO:0043274|GO:0007159|GO:0032496|GO:0033691|GO:0070555|GO:0007157|GO:0030029|GO:0002523|GO:0050727|GO:0005905|GO:0007596|GO:0005901|GO:0002687|GO:0030863|GO:0034612|GO:0045121|GO:0016021|GO:0002092|GO:0004888	NM_000450	Hs.82848	6401	52.5687	5	5.48774	2.41425
A_23_P251377	2.29778	up	NM_001006109	chr3:129020861-129020920	HMCES	Homo sapiens 5-hydroxymethylcytosine (hmC) binding, ES cell-specific (HMCES), transcript variant 1, mRNA [NM_001006109]		NM_001006109	Hs.458320	56941	1552.51	435.414	9.89843	8.69819
A_32_P34920	3.70212	up	NM_004472	chr5:72742495-72742436	FOXD1	Homo sapiens forkhead box D1 (FOXD1), mRNA [NM_004472]	GO:0003700|GO:0090184|GO:0008301|GO:0005634|GO:0003677|GO:0006351|GO:0060678|GO:0072213|GO:0010628|GO:0043565|GO:0030513|GO:0072267|GO:0045892	NM_004472	Hs.519385	2297	3668.73	638.2	11.0885	9.20017
A_24_P170234	4.42316	up	NM_198085	chr7:122342035-122341976	RNF148	Homo sapiens ring finger protein 148 (RNF148), mRNA [NM_198085]	GO:0008270|GO:0016021	NM_198085	Hs.675191	378925	53.3343	8.53194	5.50601	3.36093
A_24_P84008	2.60124	up	AI198876	chr15:035384686-035384745		qf66c04.x1 Soares_testis_NHT Homo sapiens cDNA clone IMAGE:1754982 3' similar to gb:M96982 SPLICING FACTOR U2AF 35 KD SUBUNIT (HUMAN);, mRNA sequence [AI198876]			Hs.535106		1125.98	268.617	9.44875	8.06955
A_23_P163639	2.16972	up	NM_013275	chr16:89334490-89334431	ANKRD11	Homo sapiens ankyrin repeat domain 11 (ANKRD11), transcript variant 2, mRNA [NM_013275]	GO:0060348|GO:0060325|GO:0035264|GO:0001894|GO:0048705|GO:0042475|GO:0005634|GO:0001701	NM_013275	Hs.740440	29123	5985.56	1932.96	11.7913	10.6738
A_32_P173298	2.25837	up	NM_012426	chr16:70562923-70562982	SF3B3	Homo sapiens splicing factor 3b, subunit 3, 130kDa (SF3B3), mRNA [NM_012426]	GO:0008380|GO:0006397|GO:0010467|GO:0006461|GO:0000398|GO:0000375|GO:0030532|GO:0005681|GO:0005654|GO:0071013|GO:0003676|GO:0005689	NM_012426	Hs.514435	23450	121.545	34.7734	6.53653	5.36125
A_33_P3211229	4.8188	up	NM_017515	chr11:107677584-107677525	SLC35F2	Homo sapiens solute carrier family 35, member F2 (SLC35F2), mRNA [NM_017515]	GO:0008150|GO:0003674|GO:0006810|GO:0016021|GO:0005575	NM_017515	Hs.524014	54733	112.805	14.8157	6.43731	4.16864
A_23_P218047	2.1489	up	NM_000424	chr12:52908681-52908622	KRT5	Homo sapiens keratin 5 (KRT5), mRNA [NM_000424]	GO:0005882|GO:0005739|GO:0005515|GO:0005737|GO:0008544|GO:0005886|GO:0034329|GO:0097110|GO:0031581|GO:0005200|GO:0045095|GO:0005829	NM_000424	Hs.433845	3852	9.87016	5	3.51784	2.41425
A_23_P108342	2.92702	up	NM_016536	chr19:38055552-38055493	ZNF571	Homo sapiens zinc finger protein 571 (ZNF571), mRNA [NM_016536]	GO:0006355|GO:0005634|GO:0003677|GO:0046872|GO:0006351	NM_016536	Hs.590944	51276	267.635	56.5645	7.55211	6.00267
A_23_P252362	2.06877	up	NM_016640	chr5:44812022-44812081	MRPS30	Homo sapiens mitochondrial ribosomal protein S30 (MRPS30), mRNA [NM_016640]	GO:0005739|GO:0003735|GO:0006915|GO:0005840|GO:0006412	NM_016640	Hs.124165	10884	5335.59	1799.3	11.6245	10.5757
A_23_P452	7.09553	up	NM_001014796	chr1:162749922-162749981	DDR2	Homo sapiens discoidin domain receptor tyrosine kinase 2 (DDR2), transcript variant 1, mRNA [NM_001014796]	GO:0005515|GO:0003416|GO:0005886|GO:0005518|GO:0048146|GO:0035988|GO:0010715|GO:0051091|GO:0010763|GO:0046777|GO:0030198|GO:0030199|GO:0045860|GO:0090091|GO:0007155|GO:0030500|GO:0018108|GO:0038063|GO:0005524|GO:0031214|GO:0038062|GO:0045669|GO:0007165|GO:0001503|GO:0005887|GO:0004714	NM_001014796	Hs.593833	4921	42.6521	5	5.24116	2.41425
A_23_P152002	17.0983	up	NM_004049	chr15:80263195-80263136	BCL2A1	Homo sapiens BCL2-related protein A1 (BCL2A1), transcript variant 1, mRNA [NM_004049]	GO:0005515|GO:0043066|GO:0005737|GO:0006915	NM_004049	Hs.227817	597	2743.49	86.9662	10.6795	6.58372
A_23_P97402	2.41154	up	NM_020439	chr1:209787105-209787164	CAMK1G	Homo sapiens calcium/calmodulin-dependent protein kinase IG (CAMK1G), mRNA [NM_020439]	GO:0043005|GO:0005516|GO:0005886|GO:0000139|GO:0004683|GO:0005524|GO:0005954	NM_020439	Hs.199068	57172	52.1329	15.2126	5.47728	4.20732
A_24_P203298	2.27165	up	NM_178827	chr7:123097463-123092949	IQUB	Homo sapiens IQ motif and ubiquitin domain containing (IQUB), transcript variant 1, mRNA [NM_178827]	GO:0001669|GO:0031514|GO:0060271	NM_178827	Hs.159650	154865	30.4116	10.3149	4.823	3.63926
A_32_P139894	3.24734	up	NM_007314	chr1:179068871-179068812	ABL2	Homo sapiens c-abl oncogene 2, non-receptor tyrosine kinase (ABL2), transcript variant b, mRNA [NM_007314]	GO:0005515|GO:0051353|GO:0071300|GO:2000145|GO:0015629|GO:0030155|GO:0005829|GO:2000249|GO:0051015|GO:0007411|GO:0030100|GO:0007155|GO:0051017|GO:0000287|GO:0030145|GO:0018108|GO:0005524|GO:0003785|GO:0007165|GO:0004672|GO:0010976|GO:0010506|GO:0004713|GO:0004715|GO:0006464	NM_007314	Hs.159472	27	5893.38	1226.63	11.7721	10.0729
A_33_P3230876	2.62607	up	NM_001004127	chr13:52603719-52603778	ALG11	Homo sapiens ALG11, alpha-1,2-mannosyltransferase (ALG11), transcript variant A, mRNA [NM_001004127]	GO:0005789|GO:0004377|GO:0016021|GO:0006488|GO:0044267|GO:0043687|GO:0018279	NM_001004127	Hs.512963	440138	40.3155	11.3341	5.1708	3.77789
A_24_P340941	2.72182	up	NR_036507	chr15:49448655-49448714	NDUFAF4P1	Homo sapiens NADH dehydrogenase (ubiquinone) complex I, assembly factor 4 pseudogene 1 (NDUFAF4P1), non-coding RNA [NR_036507]		NR_036507	Hs.692164	100306975	13.3944	5	3.85882	2.41425
A_33_P3333985	2.09806	up		chr8:057389399-057389340							3196.09	1024.53	10.9007	9.83168
A_33_P3327041	2.1426	up	NR_033969	chr10:96039115-96039056	PLCE1-AS1	Homo sapiens PLCE1 antisense RNA 1 (PLCE1-AS1), long non-coding RNA [NR_033969]		NR_033969	Hs.677562	100128054	9.81893	5	3.51361	2.41425
A_33_P3345001	2.94463	up		chr2:74213411-74213470				XM_005264187			14.8259	5	3.97233	2.41425
A_23_P202392	2.21261	up	NM_024670	chr10:14944641-14944700	SUV39H2	Homo sapiens suppressor of variegation 3-9 homolog 2 (Drosophila) (SUV39H2), transcript variant 3, mRNA [NM_024670]	GO:0005515|GO:0006355|GO:0006351|GO:0030154|GO:0006333|GO:0005720|GO:0003682|GO:0046974|GO:0006338|GO:0008270|GO:0000785|GO:0000775|GO:0007140	NM_024670	Hs.554883	79723	2341.79	700.221	10.465	9.31929
A_24_P605190	3.88977	up	NM_005023	chr5:114547105-114547046	PGGT1B	Homo sapiens protein geranylgeranyltransferase type I, beta subunit (PGGT1B), mRNA [NM_005023]	GO:0008284|GO:0018344|GO:0004662|GO:0034097|GO:0051771|GO:0045787|GO:0046872|GO:0005953	NM_005023	Hs.254006	5229	496.64	76.109	8.36559	6.40591
A_24_P365180	3.14055	up	NM_032160	chr18:65174204-65174145	DSEL	Homo sapiens dermatan sulfate epimerase-like (DSEL), mRNA [NM_032160]	GO:0008146|GO:0016021|GO:0016853	NM_032160	Hs.124673	92126	43.9176	10.1891	5.27219	3.62117
A_24_P142305	2.73459	up	NM_000517	chr16:222889-222948	HBA2	Homo sapiens hemoglobin, alpha 2 (HBA2), mRNA [NM_000517]	GO:0005515|GO:0042542|GO:0005506|GO:0005833|GO:0005576|GO:0044281|GO:0051291|GO:0005829|GO:0015671|GO:0031838|GO:0004601|GO:0019825|GO:0022627|GO:0071682|GO:0005344|GO:0015701|GO:0042744|GO:0010942|GO:0031720|GO:0020037	NM_000517	Hs.654744	3040	80.9444	19.6999	6.02279	4.57146
A_23_P46964	2.75318	up	NM_017902	chr10:102309134-102309193	HIF1AN	Homo sapiens hypoxia inducible factor 1, alpha subunit inhibitor (HIF1AN), mRNA [NM_017902]	GO:0031406|GO:0005515|GO:0048471|GO:2001214|GO:0036138|GO:0042265|GO:0042264|GO:0036139|GO:0005112|GO:0061418|GO:0005634|GO:0042803|GO:0005829|GO:0005737|GO:0036140|GO:0071532|GO:0045746|GO:0048037|GO:0005506|GO:0051059|GO:0071456|GO:0061428|GO:0006351|GO:0045663|GO:0019826|GO:0016706|GO:0008270|GO:0055114	NM_017902	Hs.500788	55662	288.845	64.2222	7.64389	6.18279
A_23_P88626	13.4765	up	NM_001150	chr15:90334236-90333766	ANPEP	Homo sapiens alanyl (membrane) aminopeptidase (ANPEP), mRNA [NM_001150]	GO:0005793|GO:0002003|GO:0001525|GO:0005765|GO:0030154|GO:0005829|GO:0001618|GO:0005887|GO:0019048|GO:0004177|GO:0006508|GO:0004872|GO:0008270|GO:0044267|GO:0008237|GO:0009897	NM_001150	Hs.1239	290	905.111	36.0506	9.15625	5.40387
A_33_P3362321	2.21416	up	NM_201555	chr2:105990080-105990021	FHL2	Homo sapiens four and a half LIM domains 2 (FHL2), transcript variant 2, mRNA [NM_201555]	GO:0005515|GO:0043066|GO:0030018|GO:0003713|GO:0005634|GO:0050681|GO:0044281|GO:0000122|GO:0015629|GO:0031430|GO:0001649|GO:0006351|GO:0042802|GO:0060347|GO:0055015|GO:0005654|GO:0008270|GO:0055014|GO:0009725|GO:0045893|GO:0005925|GO:0044255|GO:0030521|GO:0008134	NM_201555	Hs.443687	2274	2279.47	679.562	10.4287	9.28191
A_33_P3415560	3.88664	up	NM_133466	chr19:36883710-36883651	ZFP82	Homo sapiens ZFP82 zinc finger protein (ZFP82), mRNA [NM_133466]	GO:0006355|GO:0005634|GO:0003677|GO:0046872|GO:0006351	NM_133466	Hs.558734	284406	310.297	47.7209	7.74246	5.78393
A_23_P131771	2.58366	up	NM_199360	chr20:62521922-62521981	TPD52L2	Homo sapiens tumor protein D52-like 2 (TPD52L2), transcript variant 1, mRNA [NM_199360]	GO:0005515|GO:0048471|GO:0005737|GO:0042127|GO:0042803	NM_199360	Hs.473296	7165	1910.19	471.37	10.1827	8.81325
A_23_P211428	2.44394	up	NM_134269	chr22:31500343-31500402	SMTN	Homo sapiens smoothelin (SMTN), transcript variant 2, mRNA [NM_134269]	GO:0006939|GO:0005737|GO:0007517|GO:0003779|GO:0015629|GO:0008307|GO:0005856	NM_134269	Hs.149098	6525	3286.86	893.679	10.9385	9.64932
A_23_P16058	2.91583	up	NM_145288	chr19:45575588-45575529	ZNF296	Homo sapiens zinc finger protein 296 (ZNF296), mRNA [NM_145288]	GO:0003674|GO:0006355|GO:0005634|GO:0007283|GO:0005575|GO:0003677|GO:0046872|GO:0006351	NM_145288	Hs.192237	162979	383.834	79.9941	8.02092	6.47702
A_23_P65386	5.49957	up	NM_023112	chr14:94514424-94514483	OTUB2	Homo sapiens OTU domain, ubiquitin aldehyde binding 2 (OTUB2), mRNA [NM_023112]	GO:0071108|GO:0006520|GO:0016579|GO:0004843|GO:0070536|GO:0006508|GO:0008242|GO:0005575|GO:0035871	NM_023112	Hs.278815	78990	776.432	80.8165	8.94891	6.48959
A_23_P379794	2.22102	up	NM_178517	chr17:34894368-34894427	PIGW	Homo sapiens phosphatidylinositol glycan anchor biosynthesis, class W (PIGW), mRNA [NM_178517]	GO:0006501|GO:0016746|GO:0016254|GO:0005789|GO:0016021|GO:0044267|GO:0043687	NM_178517	Hs.378885	284098	1712.78	493.859	10.0227	8.87152
A_23_P4133	2.11555	up	NM_001158	chr17:40998091-40998150	AOC2	Homo sapiens amine oxidase, copper containing 2 (retina-specific) (AOC2), transcript variant 1, mRNA [NM_001158]	GO:0048038|GO:0005886|GO:0005507|GO:0052596|GO:0009055|GO:0052595|GO:0052594|GO:0052593|GO:0005737|GO:0008131|GO:0006584|GO:0009308|GO:0007601	NM_001158	Hs.143102	314	53.7633	17.6324	5.51192	4.43089
A_23_P502575	2.28073	up	NM_177559	chr20:464048-463989	CSNK2A1	Homo sapiens casein kinase 2, alpha 1 polypeptide (CSNK2A1), transcript variant 1, mRNA [NM_177559]	GO:0005515|GO:0008284|GO:0045732|GO:0008013|GO:0005886|GO:0030307|GO:0051879|GO:0030177|GO:0005634|GO:0005829|GO:0019888|GO:0046777|GO:0016581|GO:0007411|GO:0016580|GO:0071174|GO:0016055|GO:0043154|GO:0031519|GO:0006355|GO:0005524|GO:0006351|GO:0007165|GO:0047485|GO:0061077|GO:0004674|GO:0006468|GO:0000278	NM_177559	Hs.644056	1457	6843.91	2125.17	11.996	10.8066
A_23_P253123	2.18779	up	NM_016267	chrX:135638732-135638791	VGLL1	Homo sapiens vestigial like 1 (Drosophila) (VGLL1), mRNA [NM_016267]	GO:0006355|GO:0003713|GO:0005634|GO:0006351	NM_016267	Hs.496843	51442	44.2029	14.6563	5.28106	4.15159
A_32_P68746	2.07092	up	NM_018225	chr9:33048163-33048104	SMU1	Homo sapiens smu-1 suppressor of mec-8 and unc-52 homolog (C. elegans) (SMU1), mRNA [NM_018225]	GO:0005515|GO:0005737|GO:0005634	NM_018225	Hs.655351	55234	865.402	264.433	9.09833	8.04806
A_23_P58464	2.41687	up	NM_018939	chr5:140532240-140532299	PCDHB6	Homo sapiens protocadherin beta 6 (PCDHB6), mRNA [NM_018939]	GO:0016339|GO:0005887|GO:0005509|GO:0007268|GO:0016021|GO:0007155|GO:0007416|GO:0007156|GO:0007399	NM_018939	Hs.283085	56130	91.1246	24.8636	6.1624	4.88926
A_33_P3247332	36.4864	up		chrX:150684675-150684734		Q96IU8_HUMAN (Q96IU8) CSAG family, member 3A, partial (42%) [THC2686537]					737.092	10.6733	8.88261	3.69332
A_24_P333567	2.23057	up	NR_027447	chr9:139980301-139980242	MAN1B1-AS1	Homo sapiens MAN1B1 antisense RNA 1 (head to head) (MAN1B1-AS1), long non-coding RNA [NR_027447]		NR_027447	Hs.593896	100289341	263.634	74.1731	7.52871	6.3713
A_32_P140706	2.57723	up	NM_000535	chr7:6026777-6026718	PMS2	Homo sapiens PMS2 postmeiotic segregation increased 2 (S. cerevisiae) (PMS2), transcript variant 1, mRNA [NM_000535]	GO:0005515|GO:0032407|GO:0032389|GO:0006200|GO:0042493|GO:0005634|GO:0016446|GO:0003677|GO:0005524|GO:0032300|GO:0004519|GO:0003697|GO:0032138|GO:0016447|GO:0006298|GO:0016887|GO:0007131	NM_000535	Hs.632637	5395	289.464	69.6751	7.64767	6.28185
A_33_P3423565	2.21504	up		chr17:000292712-000292771							25.6559	9.16689	4.61047	3.46314
A_33_P3374970	168.2	up	NM_001206627	chr11:89660180-89660239	TRIM49D1	Homo sapiens tripartite motif containing 49D1 (TRIM49D1), mRNA [NM_001206627]		NM_001206627	Hs.705301	399939	2094.38	5.89879	10.3122	2.91818
A_23_P203445	2.04912	up	NM_001040697	chr11:18553746-18553687	UEVLD	Homo sapiens UEV and lactate/malate dehyrogenase domains (UEVLD), transcript variant 1, mRNA [NM_001040697]	GO:0044262|GO:0015031|GO:0006464|GO:0016616	NM_001040697	Hs.407991	55293	1088.55	333.126	9.39604	8.36103
A_24_P911906	3.99604	up	NM_001040429	chr13:58301968-58302027	PCDH17	Homo sapiens protocadherin 17 (PCDH17), mRNA [NM_001040429]	GO:0005515|GO:0005886|GO:0005509|GO:0016021|GO:0007156	NM_001040429	Hs.106511	27253	21.6822	5	4.41282	2.41425
A_32_P60065	3.40046	up	NM_004101	chr5:75911558-75911499	F2RL2	Homo sapiens coagulation factor II (thrombin) receptor-like 2 (F2RL2), transcript variant 1, mRNA [NM_004101]	GO:0005515|GO:0016324|GO:0005886|GO:0015057|GO:0007596|GO:0005887|GO:0004435|GO:0009611|GO:0030168|GO:0005576	NM_004101	Hs.42502	2151	790.488	141.495	8.9716	7.20587
A_23_P302681	2.11061	up	NM_001042762	chr7:50512991-50512932	FIGNL1	Homo sapiens fidgetin-like 1 (FIGNL1), transcript variant 1, mRNA [NM_001042762]	GO:0005515|GO:0017111|GO:0043066|GO:0000287|GO:0046034|GO:0033687|GO:0005634|GO:0000228|GO:0005524|GO:0071479|GO:0001649|GO:0010569|GO:0005737|GO:0016787|GO:0051726	NM_001042762	Hs.137516	63979	1096.41	323.853	9.4062	8.32854
A_23_P378450	136.432	up	NM_144614	chr19:7051175-7051234	MBD3L2	Homo sapiens methyl-CpG binding domain protein 3-like 2 (MBD3L2), mRNA [NM_144614]		NM_144614	Hs.567667	125997	1174.51	5	9.50628	2.41425
A_24_P253251	3.78177	up	NM_003045	chr13:30084152-30084093	SLC7A1	Homo sapiens solute carrier family 7 (cationic amino acid transporter, y+ system), member 1 (SLC7A1), mRNA [NM_003045]	GO:0005886|GO:0005887|GO:0015181|GO:0006865|GO:0006810|GO:0055085|GO:0006811	NM_003045	Hs.14846	6541	8265.44	1551.62	12.2837	10.3647
A_23_P134953	6.0578	up	NM_001122	chr9:19116429-19116370	PLIN2	Homo sapiens perilipin 2 (PLIN2), transcript variant 1, mRNA [NM_001122]	GO:0005811|GO:0014070|GO:0005886|GO:0019915|GO:0005783|GO:0042493|GO:0005634|GO:0005576|GO:0044281|GO:0015909|GO:0044255	NM_001122	Hs.3416	123	1705.6	166.464	10.0149	7.41607
A_33_P3271945	3.74898	up		chr9:19056989-19056930	HAUS6	HAUS augmin-like complex, subunit 6 [Source:HGNC Symbol;Acc:25948] [ENST00000380496]	GO:0051297|GO:0003674|GO:0007067|GO:0005813|GO:0005737|GO:0005874|GO:0005819|GO:0005730|GO:0070652|GO:0005634|GO:0051225|GO:0051301			54801	119.962	20.2671	6.51671	4.61021
A_23_P129118	2.1278	up	NM_005707	chr15:65410501-65410442	PDCD7	Homo sapiens programmed cell death 7 (PDCD7), mRNA [NM_005707]	GO:0008380|GO:0006915|GO:0051384|GO:0005689	NM_005707	Hs.458596	10081	884.305	262.266	9.12468	8.03532
A_23_P54953	2.06566	up	NM_013260	chr17:73698564-73698623	SAP30BP	Homo sapiens SAP30 binding protein (SAP30BP), mRNA [NM_013260]	GO:0005515|GO:0006355|GO:0005730|GO:0006915|GO:0005634|GO:0045111|GO:0010942|GO:0006351	NM_013260	Hs.655088	29115	838.551	256.251	9.05123	8.00463
A_33_P3228190	3.61237	up	NM_001199860	chr1:6142274-6142333	KCNAB2	Homo sapiens potassium voltage-gated channel, shaker-related subfamily, beta member 2 (KCNAB2), transcript variant 3, mRNA [NM_001199860]	GO:0005737|GO:0005886|GO:0044224|GO:0005249|GO:0015459|GO:0007268|GO:0016021|GO:0051291	NM_001199860	Hs.440497	8514	94.3665	16.8751	6.21397	4.36103
A_23_P67042	2.11458	up	NM_017947	chr18:33840112-33846744	MOCOS	Homo sapiens molybdenum cofactor sulfurase (MOCOS), mRNA [NM_017947]	GO:0032324|GO:0043545|GO:0006766|GO:0030170|GO:0006777|GO:0006767|GO:0044281|GO:0005575|GO:0016740|GO:0008265|GO:0030151|GO:0005829	NM_017947	Hs.405028	55034	2174.63	678.643	10.3603	9.27993
A_23_P131074	2.61691	up	NM_016585	chr19:362184-362125	THEG	Homo sapiens theg spermatid protein (THEG), transcript variant 1, mRNA [NM_016585]	GO:0005515|GO:0007275|GO:0005634|GO:0007283|GO:0051131|GO:0030154	NM_016585	Hs.250002	51298	358.333	83.6613	7.92138	6.53351
A_23_P314760	3.59662	up	NM_016203	chr7:151254256-151254197	PRKAG2	Homo sapiens protein kinase, AMP-activated, gamma 2 non-catalytic subunit (PRKAG2), transcript variant a, mRNA [NM_016203]	GO:0008286|GO:0008603|GO:0044281|GO:0007243|GO:0005829|GO:0006754|GO:0046324|GO:0045860|GO:0007050|GO:0006633|GO:0044255|GO:0010800|GO:0019901|GO:0031588|GO:0006853|GO:0005977|GO:0046320|GO:0030295|GO:0019217|GO:0005524|GO:0006110|GO:0006112|GO:0042304|GO:0043531|GO:0016126|GO:0005654|GO:0006469|GO:0004862|GO:0008607	NM_016203	Hs.647072	51422	4411.04	806.536	11.3677	9.52109
A_23_P356677	2.10997	up	NM_001130690	chr6:165745021-165744962	PDE10A	Homo sapiens phosphodiesterase 10A (PDE10A), transcript variant 1, mRNA [NM_001130690]	GO:0004114|GO:0004118|GO:0047555|GO:0010738|GO:0046069|GO:0046872|GO:0005829|GO:0007165|GO:0030552|GO:0030553|GO:0007596|GO:0043949|GO:0006198	NM_001130690	Hs.348762	10846	168.912	51.5061	6.96087	5.88364
A_24_P47547	2.24527	up	NM_006325	chr12:131357427-131357568	RAN	Homo sapiens RAN, member RAS oncogene family (RAN), mRNA [NM_006325]	GO:0005515|GO:0010467|GO:0030036|GO:0007264|GO:0003924|GO:0019058|GO:0050681|GO:0044281|GO:0006606|GO:0005829|GO:0032092|GO:0006405|GO:0005737|GO:0005643|GO:0034629|GO:0006611|GO:0016032|GO:0007052|GO:0000785|GO:0042470|GO:0003713|GO:0006259|GO:0005525|GO:0007165|GO:0007067|GO:0003682|GO:0019048|GO:0005654|GO:0045893|GO:0030521|GO:0051301	NM_006325	Hs.10842	5901	19805	6659.49	13.5704	12.4035
A_33_P3423401	5.66453	up	W87749	chr19:37308486-37308427	ZNF790	zinc finger protein 790 [Source:HGNC Symbol;Acc:33114] [ENST00000356725]	GO:0006355|GO:0005634|GO:0003677|GO:0046872|GO:0006351		Hs.597761	388536	32.5564	5	4.9162	2.41425
A_33_P3217213	2.59339	up	NM_005451	chr5:176915129-176915070	PDLIM7	Homo sapiens PDZ and LIM domain 7 (enigma) (PDLIM7), transcript variant 1, mRNA [NM_005451]	GO:0005515|GO:0001725|GO:0030036|GO:0030054|GO:0007275|GO:0015629|GO:0001726|GO:0006898|GO:0030154|GO:0045669|GO:0005737|GO:0001503|GO:0008270|GO:0005925	NM_005451	Hs.533040	9260	987.612	236.647	9.26716	7.89232
A_24_P301846	3.96052	up	NM_175085	chr21:34897171-34897112	GART	Homo sapiens phosphoribosylglycinamide formyltransferase, phosphoribosylglycinamide synthetase, phosphoribosylaminoimidazole synthetase (GART), transcript variant 2, mRNA [NM_175085]	GO:0009168|GO:0008168|GO:0055086|GO:0004637|GO:0044281|GO:0004644|GO:0005524|GO:0046872|GO:0005829|GO:0004641|GO:0006144|GO:0009113|GO:0006189	NM_175085	Hs.473648	2618	1399.11	214.328	9.75282	7.76712
A_33_P3691168	2.32442	up	NM_001242638	chr5:55195900-55195959	IL31RA	Homo sapiens interleukin 31 receptor A (IL31RA), transcript variant 4, mRNA [NM_001242638]	GO:0043066|GO:0008284|GO:0004896|GO:0005886|GO:0019901|GO:0043031|GO:0042517|GO:0003713|GO:0019221|GO:0042523|GO:0042592|GO:0006952|GO:0007259|GO:0019955|GO:0000165|GO:0030225|GO:0030224|GO:0016021|GO:0045893|GO:0007169	NM_001242638	Hs.55378	133396	61.4956	17.9616	5.6723	4.45543
A_23_P47322	3.68968	up	NM_017589	chr11:111368771-111368124	BTG4	Homo sapiens B-cell translocation gene 4 (BTG4), mRNA [NM_017589]	GO:0008285|GO:0045930|GO:0030182|GO:0007050|GO:0005575	NM_017589	Hs.128180	54766	35.6506	7.17418	5.02848	3.14498
A_24_P187799	8.39652	up	NM_024913	chr7:120768467-120768526	CPED1	Homo sapiens cadherin-like and PC-esterase domain containing 1 (CPED1), transcript variant 1, mRNA [NM_024913]	GO:0005783	NM_024913	Hs.189652	79974	52.3726	5	5.48404	2.41425
A_33_P3389286	3.68277	up	NM_006142	chr1:27190888-27190947	SFN	Homo sapiens stratifin (SFN), mRNA [NM_006142]	GO:0051219|GO:0005515|GO:0008285|GO:0019901|GO:0008630|GO:0030307|GO:0019904|GO:0006915|GO:0001836|GO:0005634|GO:0000079|GO:0043616|GO:0005615|GO:0097193|GO:0005829|GO:0046827|GO:0007165|GO:0005737|GO:1900740|GO:0030216|GO:0008426|GO:0006469|GO:0043154|GO:0030659	NM_006142	Hs.523718	2810	59342.2	13277.4	15.3281	13.4473
A_33_P3332885	2.26765	up	NM_001197234	chr6:26465550-26465609	BTN2A1	Homo sapiens butyrophilin, subfamily 2, member A1 (BTN2A1), transcript variant 4, mRNA [NM_001197234]	GO:0006629|GO:0003674|GO:0005887	NM_001197234	Hs.159028	11120	130.855	37.3091	6.63094	5.44974
A_23_P161624	10.4058	up	NM_005438	chr11:65660157-65660098	FOSL1	Homo sapiens FOS-like antigen 1 (FOSL1), mRNA [NM_005438]	GO:0005515|GO:0042542|GO:0043005|GO:0008284|GO:0060674|GO:0003700|GO:0008285|GO:0006366|GO:0005634|GO:0051591|GO:0005829|GO:0051091|GO:0006935|GO:0031668|GO:0007612|GO:0034097|GO:0051412|GO:0007565|GO:0043065|GO:0000977|GO:0006357|GO:0042493|GO:0009615|GO:0045787|GO:0001701|GO:0007296|GO:0009612|GO:0042734|GO:0006968|GO:0009629|GO:0032570	NM_005438	Hs.283565	8061	5794.99	335.892	11.7484	8.36905
A_33_P3251518	2.10233	up	XM_005273116	chr1:226111241-226111182	PYCR2	pyrroline-5-carboxylate reductase family, member 2 [Source:HGNC Symbol;Acc:30262] [ENST00000366823]	GO:0005737|GO:0055129|GO:0004735	XM_005273116		29920	16.9124	6.72896	4.13641	3.06442
A_24_P212072	2.24761	up	NM_032290	chr5:93966300-93966359	ANKRD32	Homo sapiens ankyrin repeat domain 32 (ANKRD32), mRNA [NM_032290]	GO:0005813|GO:0005634	NM_032290	Hs.657315	84250	114.817	33.0642	6.4599	5.29151
A_24_P276628	2.63943	up	NM_000310	chr1:40555149-40555090	PPT1	Homo sapiens palmitoyl-protein thioesterase 1 (PPT1), transcript variant 1, mRNA [NM_000310]	GO:0031579|GO:0030424|GO:0008344|GO:0030308|GO:0006907|GO:0005634|GO:0015031|GO:0005764|GO:0005615|GO:0030425|GO:0007269|GO:0005829|GO:0002084|GO:0030163|GO:0043524|GO:0048666|GO:0043025|GO:0007625|GO:0044257|GO:0051186|GO:0008306|GO:0043066|GO:0032429|GO:0005794|GO:0008474|GO:0016290|GO:0051181|GO:0030149|GO:0050803|GO:0048549|GO:0005576|GO:0006898|GO:0007399|GO:0008021|GO:0016042|GO:0006309|GO:…	NM_000310	Hs.3873	5538	1674.37	400.928	9.98931	8.58908
A_33_P3258782	3.92908	up	NM_003916	chrX:15863562-15863503	AP1S2	Homo sapiens adaptor-related protein complex 1, sigma 2 subunit (AP1S2), transcript variant 2, mRNA [NM_003916]	GO:0006892|GO:0005765|GO:0030119|GO:0006886|GO:0032588|GO:0005829|GO:0050690|GO:0019886|GO:0005905|GO:0000139|GO:0008565|GO:0016032|GO:0030659	NM_003916	Hs.121592	8905	551.279	82.704	8.49311	6.51892
A_24_P94054	4.38664	up	NM_006282	chr20:43615912-43623764	STK4	Homo sapiens serine/threonine kinase 4 (STK4), mRNA [NM_006282]	GO:0005515|GO:0008285|GO:0071902|GO:0005634|GO:0007243|GO:0042803|GO:0005829|GO:0042802|GO:0005737|GO:0046777|GO:0018105|GO:0046983|GO:0090090|GO:0046621|GO:0001569|GO:0000287|GO:0043065|GO:0060706|GO:0003157|GO:0006915|GO:0060215|GO:0035329|GO:0007417|GO:0005524|GO:0001841|GO:0000902|GO:0007165|GO:0004674|GO:0030216|GO:0006468|GO:0043539|GO:0008134	NM_006282	Hs.472838	6789	103.254	15.0577	6.32561	4.19249
A_33_P3255627	2.62663	up	NM_001142579	chr19:40578823-40578764	ZNF780A	Homo sapiens zinc finger protein 780A (ZNF780A), transcript variant 4, mRNA [NM_001142579]	GO:0006355|GO:0005634|GO:0003677|GO:0046872|GO:0006351	NM_001142579	Hs.115140	284323	107.296	26.499	6.37505	4.98184
A_24_P6903	3.45615	up	NM_001017992	chr5:56778051-56777992	ACTBL2	Homo sapiens actin, beta-like 2 (ACTBL2), mRNA [NM_001017992]	GO:0005737|GO:0005856|GO:0005524	NM_001017992	Hs.482167	345651	5492.25	1062.7	11.6706	9.88145
A_23_P151634	2.03028	up	NM_007192	chr14:21820393-21820334	SUPT16H	Homo sapiens suppressor of Ty 16 homolog (S. cerevisiae) (SUPT16H), mRNA [NM_007192]	GO:0006260|GO:0005515|GO:0010467|GO:0006368|GO:0032786|GO:0006281|GO:0006366|GO:0005694|GO:0016032|GO:0005654|GO:0006337|GO:0050434	NM_007192	Hs.213724	11198	7379.23	2649.73	12.1135	11.0918
A_24_P323114	3.86167	up	NR_001446	chr10:66585482-66585541	ANXA2P3	Homo sapiens annexin A2 pseudogene 3 (ANXA2P3), non-coding RNA [NR_001446]		NR_001446	Hs.591361	305	1475.41	234.47	9.83065	7.88143
A_23_P64721	3.43241	up	NM_006018	chr12:123199654-123199595	HCAR3	Homo sapiens hydroxycarboxylic acid receptor 3 (HCAR3), mRNA [NM_006018]	GO:0007186|GO:0005886|GO:0005887|GO:0004930	NM_006018	Hs.458425	8843	236.952	42.6037	7.40505	5.62583
A_23_P165521	2.51364	up	NM_003162	chr2:37076627-37076568	STRN	Homo sapiens striatin, calmodulin binding protein (STRN), mRNA [NM_003162]	GO:0005515|GO:0005516|GO:0008285|GO:0030331|GO:0000159|GO:0014069|GO:0032403|GO:0016358|GO:0005737|GO:0070830|GO:0043197|GO:0016020|GO:0045211|GO:0043025|GO:0007626|GO:0005923|GO:0016055|GO:0051721|GO:0070016	NM_003162	Hs.127486	6801	153.524	39.0665	6.84204	5.51227
A_33_P3381410	2.72025	up	NM_006190	chr2:201822244-201822185	ORC2	Homo sapiens origin recognition complex, subunit 2 (ORC2), transcript variant 1, mRNA [NM_006190]	GO:0000792|GO:0005515|GO:0000808|GO:0005634|GO:0000122|GO:0003688|GO:0006260|GO:0000082|GO:0006270|GO:0005654|GO:0005664|GO:0000278|GO:0000939	NM_006190	Hs.444870	4999	115.855	27.4307	6.47088	5.02714
A_24_P43876	2.12586	up	NM_017998	chr9:77562854-77562795	C9orf40	Homo sapiens chromosome 9 open reading frame 40 (C9orf40), mRNA [NM_017998]		NM_017998	Hs.532296	55071	3063.81	971.029	10.8397	9.75169
A_23_P140256	2.76889	up	NM_000270	chr14:20945104-20945163	PNP	Homo sapiens purine nucleoside phosphorylase (PNP), mRNA [NM_000270]	GO:0046638|GO:0070970|GO:0004731|GO:0042493|GO:0055086|GO:0044281|GO:0034356|GO:0006738|GO:0034418|GO:0005829|GO:0005622|GO:0006148|GO:0005737|GO:0006139|GO:0006195|GO:0006955|GO:0001882|GO:0006144|GO:0008144|GO:0042301|GO:0042102|GO:0043101|GO:0002060|GO:0005856	NM_000270	Hs.75514	4860	41542.1	11871.4	14.7459	13.2766
A_33_P3271530	2.29008	up	NM_024989	chr2:197757965-197757906	PGAP1	Homo sapiens post-GPI attachment to proteins 1 (PGAP1), mRNA [NM_024989]	GO:0006501|GO:0005783|GO:0007605|GO:0016255|GO:0006886|GO:0015798|GO:0021871|GO:0009880|GO:0042578|GO:0004518|GO:0009948|GO:0005789|GO:0060322|GO:0016021|GO:0044267|GO:0043687	NM_024989	Hs.229988	80055	95.4336	27.5386	6.22791	5.03252
A_23_P79927	4.95487	up	NM_006392	chr20:2636023-2636082	NOP56	Homo sapiens NOP56 ribonucleoprotein (NOP56), transcript variant 1, mRNA [NM_006392]	GO:0005515|GO:0008219|GO:0005737|GO:0030515|GO:0031428|GO:0006364|GO:0003723|GO:0070761|GO:0005730|GO:0005732	NM_006392	Hs.376064	10528	4775.22	624.075	11.4789	9.17003
A_24_P322354	2.26182	up	NM_001039535	chr18:47919899-47919958	SKA1	Homo sapiens spindle and kinetochore associated complex subunit 1 (SKA1), transcript variant 1, mRNA [NM_001039535]	GO:0008017|GO:0005515|GO:0007067|GO:0005813|GO:0000940|GO:0007059|GO:0031110|GO:0015630|GO:0005876|GO:0000278|GO:0051301|GO:0005829	NM_001039535	Hs.134726	220134	561.57	156.077	8.5121	7.33462
A_23_P145569	4.92481	up	NM_153187	chr6:160560885-160564617	SLC22A1	Homo sapiens solute carrier family 22 (organic cation transporter), member 1 (SLC22A1), transcript variant 2, mRNA [NM_153187]	GO:0005515|GO:0015874|GO:0005329|GO:0005886|GO:0015695|GO:0015872|GO:0005277|GO:0044281|GO:0010248|GO:0055085|GO:0015101|GO:0015651|GO:0042802|GO:0016323|GO:0016020|GO:0005887|GO:0006855|GO:0008513|GO:0005333|GO:0048241	NM_153187	Hs.117367	6580	263.832	31.6746	7.5291	5.22903
A_32_P3572	2.00333	up	XR_112377	chr2:118940578-118940519	LOC100506797	PREDICTED: Homo sapiens uncharacterized LOC100506797 (LOC100506797), transcript variant 1, misc_RNA [XR_112377]		XR_112377	Hs.116176	100506797	81.5458	27.4651	6.03143	5.02903
A_32_P83845	2.0561	up	NM_001040708	chr8:80676371-80676312	HEY1	Homo sapiens hes-related family bHLH transcription factor with YRPW motif 1 (HEY1), transcript variant 2, mRNA [NM_001040708]	GO:0005515|GO:0000988|GO:2001212|GO:0035912|GO:0003700|GO:0000983|GO:0003184|GO:0005634|GO:2000678|GO:0060317|GO:0061314|GO:0005737|GO:0007219|GO:0009948|GO:0045944|GO:0003222|GO:0060716|GO:0046983|GO:2000820|GO:0045746|GO:0003199|GO:0003198|GO:0060412|GO:0060411|GO:0060842|GO:0003203|GO:0001525|GO:0000122|GO:0003208|GO:0003190|GO:0035939|GO:0060347|GO:0045669|GO:0002076|GO:0005654|GO:0045892|GO:…	NM_001040708	Hs.234434	23462	229.428	71.9423	7.36697	6.32706
A_23_P402610	2.80408	up	NM_012393	chr17:8173037-8173096	PFAS	Homo sapiens phosphoribosylformylglycinamidine synthase (PFAS), mRNA [NM_012393]	GO:0004642|GO:0005737|GO:0009168|GO:0006144|GO:0042493|GO:0055086|GO:0044281|GO:0005524|GO:0006541|GO:0006189|GO:0005829	NM_012393	Hs.573976	5198	1478.64	329.146	9.83487	8.34734
A_33_P3239849	3.10029	up	NM_201397	chr3:49394984-49394925	GPX1	Homo sapiens glutathione peroxidase 1 (GPX1), transcript variant 2, mRNA [NM_201397]	GO:0019369|GO:0051897|GO:0042542|GO:0060047|GO:0009650|GO:0017124|GO:0001659|GO:0004866|GO:0002862|GO:0007605|GO:0006749|GO:0044281|GO:0005829|GO:0005739|GO:0004602|GO:0043523|GO:0006195|GO:0005737|GO:0090201|GO:0042311|GO:0018158|GO:0045444|GO:0043403|GO:0043154|GO:0042744|GO:0009410|GO:0010332|GO:0033194|GO:0043066|GO:0051702|GO:0060055|GO:0008631|GO:0019372|GO:0048741|GO:0009636|GO:0010269|GO:…	NM_201397	Hs.76686	2876	13332.7	3122.5	12.9665	11.3341
A_23_P60079	2.0124	up	NM_001147	chr8:6360349-6360290	ANGPT2	Homo sapiens angiopoietin 2 (ANGPT2), transcript variant 1, mRNA [NM_001147]	GO:0005515|GO:0014070|GO:0005886|GO:0072012|GO:0031100|GO:0010812|GO:0005634|GO:0042995|GO:0050928|GO:0050900|GO:0007281|GO:0005615|GO:0046872|GO:0009314|GO:0001666|GO:0014823|GO:0030971|GO:0048014|GO:0060135|GO:0005102|GO:0005576|GO:0001525|GO:0045766|GO:0009612|GO:0009749|GO:0007165|GO:0071363|GO:0007596|GO:0016525|GO:0043537	NM_001147	Hs.583870	285	78.7819	26.3408	5.9818	4.97288
A_23_P139434	6.1907	up	NM_006248	chr12:11544498-11544474	PRB2	Homo sapiens proline-rich protein BstNI subfamily 2 (PRB2), mRNA [NM_006248]	GO:0008150|GO:0003674|GO:0005576|GO:0005575	NM_006248	Hs.654486	653247	36.0866	5	5.04435	2.41425
A_33_P3665812	3.27809	up	AF090921	chr9:6467718-6467659		chromosome 9 open reading frame 38 [Source:HGNC Symbol;Acc:23398] [ENST00000355513]			Hs.676462		31.2224	7.15881	4.85492	3.14207
A_33_P3398077	2.03721	up	NR_038275	chr10:51827341-51827282	FLJ31813	Homo sapiens FAM21B pseudogene (FLJ31813), non-coding RNA [NR_038275]		NR_038275	Hs.712902	326332	219.783	69.8361	7.31229	6.2857
A_23_P82990	3.22457	up	NM_033014	chr9:95146439-95146380	OGN	Homo sapiens osteoglycin (OGN), transcript variant 1, mRNA [NM_033014]	GO:0005515|GO:0005796|GO:0005975|GO:0005578|GO:0048662|GO:0005576|GO:0044281|GO:0005615|GO:0042339|GO:0031012|GO:0018146|GO:0042340|GO:0008083|GO:0030203|GO:0043202	NM_033014	Hs.109439	4969	21.8325	5.00312	4.42213	2.73303
A_23_P372308	6.40509	up	NM_020211	chr15:93586835-93586776	RGMA	Homo sapiens repulsive guidance molecule family member a (RGMA), transcript variant 4, mRNA [NM_020211]	GO:0005886|GO:0007411|GO:0005783|GO:0031225	NM_020211	Hs.271277	56963	60.6677	6.20235	5.65619	2.97697
A_33_P3409854	3.201	up	NM_005568	chr17:35300424-35300483	LHX1	Homo sapiens LIM homeobox 1 (LHX1), mRNA [NM_005568]	GO:0010468|GO:0001657|GO:0007389|GO:0001658|GO:0003700|GO:0006366|GO:0001655|GO:0048793|GO:0048703|GO:0009791|GO:0072077|GO:0009653|GO:0009880|GO:0072278|GO:0035846|GO:0035847|GO:0048646|GO:0072177|GO:0072178|GO:0009887|GO:0035849|GO:0001705|GO:0001706|GO:0003714|GO:0021937|GO:0010842|GO:0021549|GO:0072049|GO:0001702|GO:0021871|GO:2000768|GO:0043234|GO:0008045|GO:0072284|GO:0072283|GO:0035852|GO:…	NM_005568	Hs.443727	3975	617.958	116.806	8.63774	6.95922
A_23_P349463	3.21112	up	NM_022097	chr16:23770144-23770203	CHP2	Homo sapiens calcineurin-like EF-hand protein 2 (CHP2), mRNA [NM_022097]	GO:0005515|GO:0008284|GO:0005737|GO:0005886|GO:0045944|GO:0010922|GO:0005509|GO:0071277|GO:0042307|GO:0005634|GO:0070886|GO:0015031	NM_022097	Hs.178589	63928	16.3921	5	4.09732	2.41425
A_33_P3306964	2.38468	up	NM_006241	chr3:195250527-195245961	PPP1R2	Homo sapiens protein phosphatase 1, regulatory (inhibitor) subunit 2 (PPP1R2), mRNA [NM_006241]	GO:0005515|GO:0005977|GO:0004865|GO:0043666|GO:0009966|GO:0006091	NM_006241	Hs.535731	5504	557.253	146.689	8.50339	7.24959
A_23_P46673	4.01388	up	DM107643	chr1:176585564-176585505		METHODS FOR GENERATING NEW HAIR FOLLICLES, TREATING BALDNESS, AND HAIR REMOVAL. [DM107643]					160.764	24.9497	6.89898	4.89398
A_24_P126651	2.8808	up	NM_006756	chr8:54900799-54900740	TCEA1	Homo sapiens transcription elongation factor A (SII), 1 (TCEA1), transcript variant 1, mRNA [NM_006756]	GO:0005515|GO:0010467|GO:0006368|GO:0006366|GO:0005730|GO:0005634|GO:0003677|GO:0050434|GO:0006281|GO:0032784|GO:0006283|GO:0045944|GO:0030218|GO:0016032|GO:0005654|GO:0008270|GO:0006289	NM_006756	Hs.491745	6917	1969.8	433.442	10.2195	8.69304
A_24_P219920	6.47322	up	NM_018708	chr19:4794783-4794842	FEM1A	Homo sapiens fem-1 homolog a (C. elegans) (FEM1A), mRNA [NM_018708]	GO:0005737|GO:0004842|GO:0050728|GO:0051438|GO:0031867	NM_018708	Hs.515082	55527	211.095	19.6056	7.25912	4.56463
A_24_P61490	11.2182	up	NM_003317	chr14:36985777-36985718	NKX2-1	Homo sapiens NK2 homeobox 1 (NKX2-1), transcript variant 2, mRNA [NM_003317]	GO:0005515|GO:0003700|GO:0044212|GO:0048709|GO:0030324|GO:0003705|GO:0021983|GO:0005634|GO:0030878|GO:0010719|GO:0042696|GO:0031128|GO:0060430|GO:0048646|GO:0021795|GO:0021798|GO:0007411|GO:0045944|GO:0007626|GO:0009725|GO:0021892|GO:0030512|GO:0005667|GO:0030336|GO:0021877|GO:0000122|GO:0003677|GO:0043565|GO:0010628|GO:0021766|GO:0060441|GO:0007492|GO:0007420|GO:0060486|GO:0033327|GO:0005654|GO:…	NM_003317	Hs.94367	7080	125.313	6.80755	6.56838	3.08061
A_33_P3260964	2.72536	up		chr8:142354660-142354719	LOC731779	Homo sapiens uncharacterized LOC731779 (LOC731779), long non-coding RNA [NR_024441]		NR_024441	Hs.586414	731779	26.5841	7.54797	4.65583	3.20939
A_23_P54055	2.4491	up	NM_032876	chr14:23441306-23441247	AJUBA	Homo sapiens ajuba LIM protein (AJUBA), transcript variant 1, mRNA [NM_032876]	GO:0005515|GO:0035313|GO:0005886|GO:0030032|GO:2000637|GO:0005634|GO:0005829|GO:0016339|GO:0051015|GO:0031334|GO:0043406|GO:0005911|GO:0000932|GO:0048041|GO:0043123|GO:0030334|GO:0033673|GO:0005667|GO:0001666|GO:0005815|GO:0045294|GO:0003714|GO:0000122|GO:0043087|GO:0006351|GO:0030027|GO:0035331|GO:1900037|GO:0007049|GO:0003682|GO:0035195|GO:0008270|GO:0034613|GO:0031328|GO:0005925|GO:0046474	NM_032876	Hs.655832	84962	15860.6	4749.38	13.2191	11.9269
A_23_P346327	2.25576	up	NR_026674	chr16:86589793-86589852	FLJ30679	Homo sapiens uncharacterized protein FLJ30679 (FLJ30679), long non-coding RNA [NR_026674]		NR_026674	Hs.97422	146512	58.4586	17.6925	5.60942	4.4358
A_23_P118038	3.53764	up	NM_005796	chr16:67904758-67904817	NUTF2	Homo sapiens nuclear transport factor 2 (NUTF2), mRNA [NM_005796]	GO:0005515|GO:0005215|GO:0005643|GO:0015630|GO:0006611|GO:0005829	NM_005796	Hs.356630	10204	7495.26	1487.93	12.14	10.3172
A_32_P116606	3.58965	up	NM_153234	chr5:96427655-96427596	LIX1	Homo sapiens Lix1 homolog (chicken) (LIX1), mRNA [NM_153234]		NM_153234	Hs.656702	167410	18.9038	5	4.25809	2.41425
A_24_P9321	3.91672	up	NM_003533	chr6:27839916-27839857	HIST1H3I	Homo sapiens histone cluster 1, H3i (HIST1H3I), mRNA [NM_003533]		NM_003533	Hs.132854	8354	335.795	51.0438	7.84035	5.87071
A_23_P30315	2.46133	up	NM_033342	chr5:180630267-180630208	TRIM7	Homo sapiens tripartite motif containing 7 (TRIM7), transcript variant 6, mRNA [NM_033342]	GO:0005737|GO:0005730|GO:0008270|GO:0005634|GO:0043231	NM_033342	Hs.487412	81786	9317.22	2775.66	12.4638	11.1643
A_33_P3415052	3.40934	up	NM_001172292	chr5:156901670-156901729	NIPAL4	Homo sapiens NIPA-like domain containing 4 (NIPAL4), transcript variant 2, mRNA [NM_001172292]	GO:0015095|GO:0016021	NM_001172292	Hs.4285	348938	1826.14	326.322	10.1091	8.33958
A_23_P137814	2.00295	up	NM_004047	chr1:44443706-44443765	ATP6V0B	Homo sapiens ATPase, H+ transporting, lysosomal 21kDa, V0 subunit b (ATP6V0B), transcript variant 1, mRNA [NM_004047]	GO:0008286|GO:0005215|GO:0005774|GO:0051701|GO:0015078|GO:0055085|GO:0006879|GO:0033572|GO:0015991|GO:0030670|GO:0016021|GO:0090382|GO:0010008|GO:0033179|GO:0015992	NM_004047	Hs.596514	533	8051.31	2914.12	12.2404	11.2383
A_24_P66679	2.49413	up	NM_001011713	chr14:57877572-57877631	NAA30	Homo sapiens N(alpha)-acetyltransferase 30, NatC catalytic subunit (NAA30), mRNA [NM_001011713]	GO:0005737|GO:0004596	NM_001011713	Hs.165465	122830	827.192	205.604	9.03139	7.71285
A_32_P144920	2.06589	up	NM_015509	chr12:8249373-8249433	NECAP1	Homo sapiens NECAP endocytosis associated 1 (NECAP1), transcript variant 1, mRNA [NM_015509]	GO:0030125|GO:0005905|GO:0005886|GO:0015031|GO:0006897	NM_015509	Hs.555927	25977	1085.62	327.761	9.39175	8.34499
A_33_P3531206	3.47427	up	NM_001014442	chr13:24465610-24465669	C1QTNF9B-AS1	Homo sapiens C1QTNF9B antisense RNA 1 (C1QTNF9B-AS1), transcript variant 1, mRNA [NM_001014442]	GO:0005737	NM_001014442	Hs.642624	542767	74.3168	14.3159	5.91622	4.11951
A_33_P3253501	2.08711	up	NM_001024599	chr1:149783617-149783558	HIST2H2BF	Homo sapiens histone cluster 2, H2bf (HIST2H2BF), transcript variant 1, mRNA [NM_001024599]	GO:0046982|GO:0006334|GO:0005634|GO:0000786|GO:0003677	NM_001024599	Hs.632451	440689	2440.24	768.926	10.5144	9.45291
A_33_P3412767	2.98809	up	NM_032184	chr1:85623512-85623453	SYDE2	Homo sapiens synapse defective 1, Rho GTPase, homolog 2 (C. elegans) (SYDE2), mRNA [NM_032184]	GO:0051056|GO:0007264|GO:0032862|GO:0005100|GO:0005829	NM_032184	Hs.670497	84144	45.3357	10.983	5.31115	3.73193
A_24_P119678	3.72153	up	AJ295982	chr1:236890210-236890269		Homo sapiens mRNA for hypothetical protein (ORF1), clone Telethon(Italy_B41)_Strait14635_FL303. [AJ295982]					19.8103	5	4.31014	2.41425
A_23_P319859	2.62398	up	NM_005244	chr20:45817096-45817155	EYA2	Homo sapiens eyes absent homolog 2 (Drosophila) (EYA2), transcript variant 1, mRNA [NM_005244]	GO:0005515|GO:0006355|GO:0000287|GO:0016576|GO:0006915|GO:0005634|GO:0006351|GO:0035335|GO:0005739|GO:0007501|GO:0006281|GO:0014706|GO:0004725	NM_005244	Hs.472877	2139	296.911	70.2408	7.68303	6.29127
A_33_P3267280	2.38596	up	NM_005730	chr12:58217464-58217405	CTDSP2	Homo sapiens CTD (carboxy-terminal domain, RNA polymerase II, polypeptide A) small phosphatase 2 (CTDSP2), mRNA [NM_005730]	GO:0005515|GO:0006470|GO:0005654|GO:0006987|GO:0044267|GO:0046872|GO:0030968|GO:0008420	NM_005730	Hs.524530	10106	192.471	51.4622	7.13623	5.88166
A_24_P40551	4.52293	up	NM_001080425	chrX:102471282-102471341	BEX4	Homo sapiens brain expressed, X-linked 4 (BEX4), transcript variant 2, mRNA [NM_001080425]	GO:0005737|GO:0005634	NM_001080425	Hs.184736	56271	98.5337	14.1165	6.2731	4.09584
A_33_P3209351	2.18872	up	NM_013417	chr9:94991342-94991283	IARS	Homo sapiens isoleucyl-tRNA synthetase (IARS), transcript variant 2, mRNA [NM_013417]	GO:0005515|GO:0010467|GO:0005737|GO:0002161|GO:0005730|GO:0005634|GO:0006428|GO:0005524|GO:0004822|GO:0006418|GO:0005829	NM_013417	Hs.445403	3376	14149.8	4727.57	13.0478	11.9177
A_33_P3340808	2.44087	up	XR_159298	chr17:78942377-78942318	FLJ46026	Homo sapiens cDNA FLJ39812 fis, clone SPLEN2009733. [AK097131]		XR_159298	Hs.591201	400627	18.6334	6.09267	4.24222	2.95482
A_23_P142918	2.06697	up	NM_153689	chr2:200791629-200791688	C2orf69	Homo sapiens chromosome 2 open reading frame 69 (C2orf69), mRNA [NM_153689]	GO:0005576	NM_153689	Hs.471040	205327	465.909	144.465	8.27952	7.232
A_23_P218706	2.4608	up	NM_024325	chr20:2462907-2462848	ZNF343	Homo sapiens zinc finger protein 343 (ZNF343), transcript variant 1, mRNA [NM_024325]	GO:0006355|GO:0005634|GO:0003677|GO:0046872|GO:0006351	NM_024325	Hs.516846	79175	616.281	155.893	8.6322	7.33308
A_24_P83922	3.35464	up	NM_003093	chr6:34730394-34730453	SNRPC	Homo sapiens small nuclear ribonucleoprotein polypeptide C (SNRPC), transcript variant 1, mRNA [NM_003093]	GO:0005515|GO:0071004|GO:0030619|GO:0003727|GO:0015030|GO:0000387|GO:0003729|GO:0042803|GO:0000395|GO:0000398|GO:0008270|GO:0000243|GO:0005685	NM_003093	Hs.1063	6631	56.8062	11.7558	5.5786	3.83244
A_33_P3355821	3.12521	up	NM_021148	chr7:64391729-64391788	ZNF273	Homo sapiens zinc finger protein 273 (ZNF273), transcript variant 1, mRNA [NM_021148]	GO:0006355|GO:0005634|GO:0003677|GO:0046872|GO:0006351	NM_021148	Hs.520889	10793	103.966	21.4955	6.33415	4.6902
A_33_P3313622	2.68804	up	NR_027350	chr13:92002596-92002655	MIR17HG	Homo sapiens miR-17-92 cluster host gene (non-protein coding) (MIR17HG), transcript variant 1, long non-coding RNA [NR_027350]		NR_027350	Hs.24115	407975	19.4392	5.6288	4.29097	2.86442
A_33_P3415895	2.30895	up	NM_030759	chr10:64913773-64913832	NRBF2	Homo sapiens nuclear receptor binding factor 2 (NRBF2), transcript variant 1, mRNA [NM_030759]	GO:0010467|GO:0006355|GO:0005737|GO:0006367|GO:0005654	NM_030759	Hs.449628	29982	1290.06	352.939	9.63813	8.43089
A_23_P88069	3.58084	up	NM_005780	chr13:39917176-39917117	LHFP	Homo sapiens lipoma HMGIC fusion partner (LHFP), mRNA [NM_005780]	GO:0016021|GO:0003677	NM_005780	Hs.507798	10186	3367.44	605.387	10.9726	9.13231
A_23_P428729	2.19295	up	BC007070	chr1:35484448-35484389	ZMYM6	zinc finger, MYM-type 6 [Source:HGNC Symbol;Acc:13050] [ENST00000460607]	GO:0022604|GO:0007010|GO:0008270|GO:0007275|GO:0005634|GO:0003677		Hs.729053	9204	279.073	79.5028	7.59982	6.46694
A_24_P20873	3.21021	up	NM_003495	chr6:27107225-27107284	HIST1H4I	Homo sapiens histone cluster 1, H4i (HIST1H4I), mRNA [NM_003495]		NM_003495	Hs.248172	8294	351.012	66.0521	7.89609	6.21342
A_32_P146659	2.56784	up	NR_027040	chr7:149564956-149564897	ATP6V0E2-AS1	Homo sapiens ATP6V0E2 antisense RNA 1 (ATP6V0E2-AS1), long non-coding RNA [NR_027040]		NR_027040	Hs.744860	401431	1291.79	312.249	9.64077	8.28022
A_24_P126628	2.07424	up	NM_015257	chr12:57450095-57450036	TMEM194A	Homo sapiens transmembrane protein 194A (TMEM194A), transcript variant 2, mRNA [NM_015257]	GO:0008150|GO:0003674|GO:0016021	NM_015257	Hs.591040	23306	2328.34	738.228	10.4557	9.40315
A_33_P3720195	3.82186	up	NR_028386	chr2:39186523-39186464	LOC375196	Homo sapiens uncharacterized LOC375196 (LOC375196), long non-coding RNA [NR_028386]		NR_028386	Hs.659035	375196	20.5219	5	4.34852	2.41425
A_23_P115046	3.01976	up	NM_020365	chr1:45444070-45444011	EIF2B3	Homo sapiens eukaryotic translation initiation factor 2B, subunit 3 gamma, 58kDa (EIF2B3), transcript variant 1, mRNA [NM_020365]	GO:0005515|GO:0005851|GO:0010467|GO:0051716|GO:0009408|GO:0016779|GO:0043434|GO:0003743|GO:0006412|GO:0006413|GO:0005829|GO:0009749|GO:0005085|GO:0032057|GO:0005737|GO:0014003|GO:0044267|GO:0008135	NM_020365	Hs.533549	8891	976.325	198.266	9.25327	7.65884
A_23_P45955	2.34561	up	NM_014466	chr1:36553724-36553783	TEKT2	Homo sapiens tektin 2 (testicular) (TEKT2), mRNA [NM_014466]	GO:0001539|GO:0030030|GO:0005874|GO:0000226|GO:0030317|GO:0035085	NM_014466	Hs.127111	27285	30.4773	9.99064	4.82556	3.5956
A_23_P119102	2.02924	up	NM_003370	chr19:46029738-46029797	VASP	Homo sapiens vasodilator-stimulated phosphoprotein (VASP), mRNA [NM_003370]	GO:0005515|GO:0050852|GO:0017124|GO:0031258|GO:0005886|GO:0034329|GO:0031527|GO:0001843|GO:0003779|GO:0015629|GO:0005829|GO:0005737|GO:0051289|GO:0007411|GO:0008154|GO:0005923|GO:0005522|GO:0005925	NM_003370	Hs.515469	7408	1970.95	638.126	10.2202	9.19929
A_33_P3318069	2.50968	up		chr1:185139183-185139124							20.3235	6.38689	4.33649	3.00898
A_23_P15394	3.65588	up	NM_001251	chr17:7484879-7484938	CD68	Homo sapiens CD68 molecule (CD68), transcript variant 1, mRNA [NM_001251]	GO:0016020|GO:0005886|GO:0071310|GO:0016021|GO:0005765|GO:0010008	NM_001251	Hs.647419	968	6191.37	1137.86	11.8407	9.97053
A_33_P3416767	2.98854	up	NM_032711	chr17:79880543-79880484	MAFG	Homo sapiens v-maf avian musculoaponeurotic fibrosarcoma oncogene homolog G (MAFG), transcript variant 2, mRNA [NM_032711]	GO:0043565|GO:0003700|GO:0007596|GO:0042127|GO:0030641|GO:0030534|GO:0005654|GO:0045604|GO:0001701|GO:0006351	NM_032711	Hs.744113	4097	1328.64	275.033	9.68041	8.10097
A_33_P3374971	8.5284	up	NR_028346	chr11:89732715-89732656	TRIM53AP	Homo sapiens tripartite motif containing 53A, pseudogene (TRIM53AP), non-coding RNA [NR_028346]		NR_028346	Hs.647272	642569	283.393	19.0919	7.62181	4.52953
A_23_P130040	2.30842	up	NM_002634	chr17:47481838-47481779	PHB	Homo sapiens prohibitin (PHB), transcript variant 2, mRNA [NM_002634]	GO:0005515|GO:0030308|GO:0008285|GO:0042826|GO:0044212|GO:0000981|GO:0005743|GO:0005634|GO:0005739|GO:0005737|GO:0010944|GO:0071354|GO:0050847|GO:0006355|GO:0016575|GO:0060766|GO:0042981|GO:0000122|GO:2000323|GO:0006260|GO:0007165|GO:0071897|GO:0005887|GO:0005654|GO:0045893|GO:0045892	NM_002634	Hs.514303	5245	7371.56	2293.67	12.1106	10.9037
A_33_P3303951	2.17394	up	NM_007342	chr7:23224857-23224916	NUPL2	Homo sapiens nucleoporin like 2 (NUPL2), mRNA [NM_007342]	GO:0007077|GO:0031965|GO:0005975|GO:0019221|GO:0005634|GO:0044281|GO:0055085|GO:0046872|GO:0010827|GO:0005829|GO:0008645|GO:0015758|GO:0005643|GO:0006611|GO:0005049|GO:0016032|GO:0051028|GO:0000278	NM_007342	Hs.408241	11097	932.914	269.821	9.19516	8.07484
A_32_P216566	4.76891	up	NM_001009994	chr6:84567036-84567095	RIPPLY2	Homo sapiens ripply transcriptional repressor 2 (RIPPLY2), transcript variant 1, mRNA [NM_001009994]	GO:0007368|GO:0032525|GO:0001503|GO:0001756|GO:0005634	NM_001009994	Hs.149454	134701	129.307	16.855	6.61198	4.35832
A_33_P3395389	3.01905	up	NM_144689	chr19:37581964-37582023	ZNF420	Homo sapiens zinc finger protein 420 (ZNF420), mRNA [NM_144689]	GO:0005515|GO:0006355|GO:0005634|GO:0003677|GO:0046872|GO:0006351	NM_144689	Hs.444992	147923	221.349	45.8876	7.32041	5.72632
A_24_P12904	2.19893	up	NM_032012	chr9:111800330-111798635	TMEM245	Homo sapiens transmembrane protein 245 (TMEM245), mRNA [NM_032012]	GO:0008150|GO:0003674|GO:0016021	NM_032012	Hs.308074	23731	1794.65	526.806	10.0875	8.9507
A_24_P81947	3.32315	up	NM_014325	chr12:109039269-109039210	CORO1C	Homo sapiens coronin, actin binding protein, 1C (CORO1C), transcript variant 2, mRNA [NM_014325]	GO:0006909|GO:0007165|GO:0005737|GO:0051015|GO:0030036|GO:0005886|GO:0015629|GO:0030027	NM_014325	Hs.330384	23603	8192.24	1746.24	12.2672	10.5347
A_24_P246636	3.0983	up		chr12:053536141-053536200							63.1307	13.8689	5.70061	4.06913
A_23_P413193	2.47649	up	NM_145247	chr10:105885925-105885984	SFR1	Homo sapiens SWI5-dependent recombination repair 1 (SFR1), transcript variant 2, mRNA [NM_145247]	GO:0005515|GO:0032798|GO:0000724|GO:0005634	NM_145247	Hs.93667	119392	5534.44	1560.74	11.6849	10.3766
A_33_P3273258	2.50325	up	NM_001172655	chr19:53079214-53079273	ZNF701	Homo sapiens zinc finger protein 701 (ZNF701), transcript variant 1, mRNA [NM_001172655]	GO:0006355|GO:0005634|GO:0003677|GO:0046872|GO:0006351	NM_001172655	Hs.235167	55762	405.111	100.607	8.0943	6.77049
A_33_P3236416	2.78714	up	NM_001004334	chr17:36481658-36481599	GPR179	Homo sapiens G protein-coupled receptor 179 (GPR179), mRNA [NM_001004334]	GO:0005886|GO:0004930|GO:0044292|GO:0016021|GO:0072659|GO:0007601	NM_001004334	Hs.462915	440435	38.3999	10.3061	5.1158	3.63702
A_24_P401787	2.40848	up	NM_173353	chr12:72338117-72338176	TPH2	Homo sapiens tryptophan hydroxylase 2 (TPH2), mRNA [NM_173353]	GO:0071285|GO:0014823|GO:0043005|GO:0043627|GO:0005506|GO:0006950|GO:0009072|GO:0051384|GO:0044281|GO:0005829|GO:0051592|GO:0034641|GO:0004510|GO:0042427|GO:0046219|GO:0007623|GO:0031667|GO:0016597	NM_173353	Hs.736576	121278	17.2179	5.75031	4.15798	2.88986
A_23_P146551	3.8161	up	NM_024761	chr9:27329679-27329620	MOB3B	Homo sapiens MOB kinase activator 3B (MOB3B), mRNA [NM_024761]	GO:0005515|GO:0046872	NM_024761	Hs.369022	79817	250.465	39.64	7.46725	5.53515
A_33_P3239387	4.76983	up	BC101032	chr2:155303160-155303219	GALNT13	UDP-N-acetyl-alpha-D-galactosamine:polypeptide N-acetylgalactosaminyltransferase 13 (GalNAc-T13) [Source:HGNC Symbol;Acc:23242] [ENST00000409237]	GO:0004653|GO:0000139|GO:0016266|GO:0016021|GO:0044267|GO:0043687		Hs.470277	114805	38.3325	5.60665	5.11355	2.85962
A_24_P217848	3.38828	up	NM_003510	chr6:27805788-27805729	HIST1H2AK	Homo sapiens histone cluster 1, H2ak (HIST1H2AK), mRNA [NM_003510]	GO:0046982|GO:0006334|GO:0005634|GO:0000786|GO:0003677	NM_003510	Hs.734717	8330	5939.12	1177.38	11.78	10.0194
A_23_P332713	2.16591	up	NM_015174	chr19:3804152-3804093	ZFR2	Homo sapiens zinc finger RNA binding protein 2 (ZFR2), transcript variant 1, mRNA [NM_015174]	GO:0008270|GO:0003676	NM_015174	Hs.65750	23217	27.7358	9.99804	4.71165	3.59668
A_33_P3295458	2.17195	up	NR_024355	chr22:42354887-42354946	LINC00634	Homo sapiens long intergenic non-protein coding RNA 634 (LINC00634), long non-coding RNA [NR_024355]		NR_024355	Hs.517656	339674	51.2338	16.6031	5.45548	4.33649
A_23_P325606	4.92731	up	NM_153448	chrX:103494909-103494850	ESX1	Homo sapiens ESX homeobox 1 (ESX1), mRNA [NM_153448]	GO:0043565|GO:0005737|GO:0003700|GO:0060713|GO:0006357|GO:0060716|GO:0051726|GO:0005634|GO:0045892|GO:0006351	NM_153448	Hs.223782	80712	56.2703	7.9208	5.56842	3.26762
A_33_P3300916	5.03187	up		chr3:151502623-151502682	LOC201651	Homo sapiens arylacetamide deacetylase (esterase) pseudogene (LOC201651), non-coding RNA [NR_026915]		NR_026915	Hs.383050	201651	2156.04	259.31	10.3497	8.0186
A_33_P3356821	3.57338	up	NM_178351	chr1:152777370-152777311	LCE1C	Homo sapiens late cornified envelope 1C (LCE1C), transcript variant 1, mRNA [NM_178351]	GO:0031424	NM_178351	Hs.516429	353133	28.8065	5.91292	4.75836	2.92108
A_24_P336718	3.26085	up	NM_002871	chr1:202849039-202848980	RABIF	Homo sapiens RAB interacting factor (RABIF), mRNA [NM_002871]	GO:0005515|GO:0005085|GO:0007264|GO:0061025|GO:0008270|GO:0015031	NM_002871	Hs.90875	5877	215.08	41.0795	7.28511	5.57987
A_23_P380318	16.3948	up	NM_001965	chr2:73518077-73518051	EGR4	Homo sapiens early growth response 4 (EGR4), mRNA [NM_001965]	GO:0043066|GO:0008284|GO:0005737|GO:0071371|GO:0003700|GO:0005634|GO:0071320|GO:0003677|GO:0046872|GO:0006351	NM_001965	Hs.3052	1961	114.054	5	6.44941	2.41425
A_33_P3287472	3.49552	up	NM_001007533	chr17:79792493-79792434	PPP1R27	Homo sapiens protein phosphatase 1, regulatory subunit 27 (PPP1R27), mRNA [NM_001007533]	GO:0005515|GO:0019902|GO:0010923|GO:0004864	NM_001007533	Hs.454720	116729	28.5722	6.03372	4.74796	2.94245
A_33_P3210663	2.67173	up	NM_001242794	chr6:84368778-84368719	SNAP91	Homo sapiens synaptosomal-associated protein, 91kDa (SNAP91), transcript variant 5, mRNA [NM_001242794]	GO:0005515|GO:0005545|GO:0005905|GO:0005886|GO:0030276|GO:0015031|GO:0048268|GO:0030118	NM_001242794	Hs.368046	9892	22.4055	6.54501	4.45448	3.0367
A_33_P3219279	3.56798	up	NM_032452	chr14:24037356-24037297	JPH4	Homo sapiens junctophilin 4 (JPH4), transcript variant 1, mRNA [NM_032452]	GO:0014701|GO:0060402|GO:0005886|GO:0048167|GO:0043198|GO:0060314|GO:0050885|GO:0016021|GO:0007612|GO:0005790	NM_032452	Hs.597841	84502	120.095	21.4145	6.51985	4.68474
A_33_P3250289	4.85373	up	NM_001278548	chr10:49628233-49628292	MAPK8	Homo sapiens mitogen-activated protein kinase 8 (MAPK8), transcript variant 5, mRNA [NM_001278548]	GO:0005515|GO:0051403|GO:0002756|GO:0004705|GO:1900740|GO:0018105|GO:0018107|GO:0002755|GO:0009411|GO:0035033|GO:0038124|GO:0038123|GO:0034134|GO:0006950|GO:0002224|GO:0001503|GO:0045087|GO:0005654|GO:0034166|GO:0035666|GO:0034162|GO:0038095|GO:0046686|GO:0032091|GO:0034142|GO:0042826|GO:2001235|GO:0005634|GO:0005829|GO:0032880|GO:0005739|GO:0051090|GO:0034138|GO:0043066|GO:0048011|GO:0043065|GO:…	NM_001278548	Hs.138211	5599	57.2301	8.19344	5.58473	3.30564
A_24_P21044	2.95007	up	NM_032302	chr7:1607480-1607421	PSMG3	Homo sapiens proteasome (prosome, macropain) assembly chaperone 3 (PSMG3), transcript variant 1, mRNA [NM_032302]		NM_032302	Hs.446311	84262	3766.44	833.931	11.1232	9.56249
A_33_P3325653	7.03904	up		chr7:124116618-124116677		GB					300.089	24.7511	7.69701	4.88163
A_33_P3346333	2.93187	up		chr12:123900390-123900449							23.1	6.02002	4.49157	2.93975
A_23_P83917	3.044	up	NM_012308	chr11:67024380-67024439	KDM2A	Homo sapiens lysine (K)-specific demethylase 2A (KDM2A), transcript variant 1, mRNA [NM_012308]	GO:0045322|GO:0070544|GO:0006355|GO:0000790|GO:0008270|GO:0005654|GO:0051864|GO:0006351	NM_012308	Hs.124147	22992	676.689	136.423	8.76506	7.15909
A_32_P141238	7.38569	up	NM_001278597	chr12:5671939-5671880	ANO2	Homo sapiens anoctamin 2 (ANO2), transcript variant 2, mRNA [NM_001278597]	GO:0034220|GO:0005886|GO:0034707|GO:0005730|GO:0005229|GO:0005634|GO:0055085	NM_001278597	Hs.148970	57101	150.981	12.5863	6.81912	3.93439
A_23_P351275	13.9658	up	NM_181597	chr7:48141567-48142940	UPP1	Homo sapiens uridine phosphorylase 1 (UPP1), transcript variant 2, mRNA [NM_181597]	GO:0046135|GO:0006139|GO:0044206|GO:0055086|GO:0044281|GO:0043097|GO:0042149|GO:0046108|GO:0009166|GO:0006206|GO:0004850|GO:0005829	NM_181597	Hs.488240	7378	3688.22	150.717	11.0958	7.29201
A_23_P374782	2.29248	up	NM_001024666	chrX:19554143-19554084	SH3KBP1	Homo sapiens SH3-domain kinase binding protein 1 (SH3KBP1), transcript variant 2, mRNA [NM_001024666]	GO:0005515|GO:0043005|GO:0017124|GO:0005886|GO:0008360|GO:0042059|GO:0007267|GO:0045202|GO:0006915|GO:0005829|GO:0006897|GO:0007173|GO:0016477|GO:0007010|GO:0005856|GO:0005925|GO:0030659	NM_001024666	Hs.726365	30011	11234.8	3589.83	12.7175	11.5206
A_32_P743184	4.02284	up	NM_199286	chr12:7869968-7870027	DPPA3	Homo sapiens developmental pluripotency associated 3 (DPPA3), mRNA [NM_199286]	GO:2000653|GO:0005737|GO:0001939|GO:0040016|GO:0005634|GO:0035064|GO:0001940|GO:0016568	NM_199286	Hs.131358	359787	21.835	5	4.42246	2.41425
A_33_P3351346	4.51744	up	BC036809	chr8:1874645-1874704	ARHGEF10	Rho guanine nucleotide exchange factor (GEF) 10 [Source:HGNC Symbol;Acc:14103] [ENST00000523711]	GO:0005515|GO:0051298|GO:0005813|GO:0035023|GO:0022011|GO:0051496|GO:0033126|GO:0090307|GO:0019894|GO:0005089|GO:0005829		Hs.98594	9639	25.1525	5	4.58975	2.41425
A_24_P95439	3.82432	up	NM_001014437	chr11:3039103-3038483	CARS	Homo sapiens cysteinyl-tRNA synthetase (CARS), transcript variant 3, mRNA [NM_001014437]	GO:0006423|GO:0005515|GO:0010467|GO:0005737|GO:0000049|GO:0004817|GO:0005524|GO:0046872|GO:0042803|GO:0006418|GO:0005829	NM_001014437	Hs.274873	833	2331.8	378.477	10.458	8.52277
A_24_P382401	2.87495	up	NM_153358	chr19:12739507-12739566	ZNF791	Homo sapiens zinc finger protein 791 (ZNF791), mRNA [NM_153358]	GO:0006355|GO:0005634|GO:0003677|GO:0046872|GO:0006351	NM_153358	Hs.720677	163049	201.814	44.0743	7.19421	5.67068
A_23_P340722	2.70104	up	NM_007235	chr12:64828653-64829429	XPOT	Homo sapiens exportin, tRNA (XPOT), mRNA [NM_007235]	GO:0005737|GO:0000049|GO:0006409|GO:0005643|GO:0008536|GO:0005654|GO:0006886	NM_007235	Hs.85951	11260	17539.3	4814.69	13.3802	11.9467
A_33_P3244165	3.17758	up	NR_003287	chrUn_gl000220:117142-117201	RNA28S5	Homo sapiens RNA, 28S ribosomal 5 (RNA28S5), ribosomal RNA [NR_003287]		NR_003287	Hs.211046	100008589	237.783	46.2967	7.40846	5.74053
A_23_P23748	2.75504	up	NM_014969	chr1:109513392-109513333	WDR47	Homo sapiens WD repeat domain 47 (WDR47), transcript variant 2, mRNA [NM_014969]	GO:0005737|GO:0005874|GO:0007275	NM_014969	Hs.570055	22911	1411.31	318.006	9.76718	8.30511
A_32_P25357	3.78687	up	NM_004933	chr16:89261839-89261898	CDH15	Homo sapiens cadherin 15, type 1, M-cadherin (myotubule) (CDH15), mRNA [NM_004933]	GO:0042692|GO:0051149|GO:0031594|GO:0005886|GO:0034329|GO:0005901|GO:0005509|GO:0016021|GO:0007155|GO:0007156|GO:0045216|GO:0034332	NM_004933	Hs.148090	1013	314.455	49.9295	7.76157	5.84056
A_33_P3374085	2.4789	up	NM_001137552	chr2:238672724-238672783	LRRFIP1	Homo sapiens leucine rich repeat (in FLII) interacting protein 1 (LRRFIP1), transcript variant 3, mRNA [NM_001137552]	GO:0003725|GO:0005515|GO:0006357|GO:0005634|GO:0005575|GO:0003677|GO:0006351|GO:0042803|GO:0005829|GO:0008150|GO:0005737|GO:0045087|GO:0032481|GO:0005856|GO:0045892	NM_001137552	Hs.471779	9208	541.424	136.59	8.47029	7.16059
A_33_P3218975	2.0389	up	NM_001776	chr10:97629312-97629371	ENTPD1	Homo sapiens ectonucleoside triphosphate diphosphohydrolase 1 (ENTPD1), transcript variant 1, mRNA [NM_001776]	GO:0005515|GO:0017111|GO:0017110|GO:0005886|GO:0006200|GO:0005605|GO:0030168|GO:0005524|GO:0007186|GO:0005887|GO:0007596|GO:0009181|GO:0007155	NM_001776	Hs.576612	953	30.1124	11.365	4.81056	3.78277
A_24_P936145	2.48501	up	NM_138736	chr16:56381976-56382035	GNAO1	Homo sapiens guanine nucleotide binding protein (G protein), alpha activating activity polypeptide O (GNAO1), transcript variant 2, mRNA [NM_138736]	GO:0042542|GO:0043005|GO:0005886|GO:0031852|GO:0008016|GO:0003924|GO:0031175|GO:0046872|GO:0006936|GO:0051926|GO:0007626|GO:0004871|GO:0034097|GO:0051430|GO:0042493|GO:0007568|GO:0005834|GO:0043278|GO:0007212|GO:0005525|GO:0031683|GO:0031234|GO:0043547|GO:0007188|GO:0031821|GO:0030900	NM_138736	Hs.644524	2775	41.2174	12.1826	5.19678	3.88353
A_23_P152984	2.20308	up	NM_005782	chr17:79845823-79845764	ALYREF	Homo sapiens Aly/REF export factor (ALYREF), mRNA [NM_005782]	GO:0008380|GO:0005515|GO:0010467|GO:0006369|GO:0006366|GO:0000346|GO:0003723|GO:0031124|GO:0005730|GO:0005634|GO:0071013|GO:0046784|GO:0005829|GO:0032786|GO:0006406|GO:0016607|GO:0000166|GO:0000398|GO:0019048|GO:0031297|GO:0005654|GO:0000018|GO:0035145	NM_005782	Hs.534385	10189	7868.39	2615.81	12.2139	11.0744
A_23_P69188	2.42261	up	NM_206831	chr3:16302170-16302111	DPH3	Homo sapiens diphthamide biosynthesis 3 (DPH3), transcript variant 1, mRNA [NM_206831]	GO:0005515|GO:0005737|GO:0050709|GO:0005730|GO:0051099|GO:0005634|GO:0046872|GO:0017183	NM_206831	Hs.388087	285381	12523.8	3797.71	12.8742	11.5976
A_23_P168812	2.30895	up	NM_145111	chr7:99144679-99144620	FAM200A	Homo sapiens family with sequence similarity 200, member A (FAM200A), mRNA [NM_145111]	GO:0016021|GO:0003676	NM_145111	Hs.596587	221786	901.946	245.196	9.15023	7.94299
A_33_P3331188	2.26945	up	NM_001199417	chr17:36646732-36646791	ARHGAP23	Homo sapiens Rho GTPase activating protein 23 (ARHGAP23), mRNA [NM_001199417]	GO:0051056|GO:0005543|GO:0007264|GO:0005829|GO:0005096	NM_001199417	Hs.374446	57636	33.8762	11.3791	4.96692	3.78458
A_24_P408603	2.19436	up	NM_171998	chrX:154488063-154488004	RAB39B	Homo sapiens RAB39B, member RAS oncogene family (RAB39B), mRNA [NM_171998]	GO:0005622|GO:0005794|GO:0050808|GO:0005886|GO:0007264|GO:0016192|GO:0015031|GO:0005525	NM_171998	Hs.632832	116442	390.378	111.516	8.04327	6.90947
A_24_P270033	2.91792	up	NM_198275	chr11:118097483-118097424	MPZL3	Homo sapiens myelin protein zero-like 3 (MPZL3), transcript variant 1, mRNA [NM_198275]	GO:0005515|GO:0042633|GO:0030198|GO:0016021|GO:0007155	NM_198275	Hs.15396	196264	555.699	116.452	8.50053	6.95559
A_33_P3329686	2.26886	up	NM_001009939	chr22:19709366-19709425	SEPT5	Homo sapiens septin 5 (SEPT5), transcript variant 2, mRNA [NM_001009939]	GO:0031105|GO:0006184|GO:0005515|GO:0016080|GO:0000910|GO:0005886|GO:0005198|GO:0043195|GO:0017157|GO:0003924|GO:0005525|GO:0008021	NM_001009939	Hs.728762	5413	34.8624	11.6267	4.999	3.81703
A_24_P144620	2.68329	up	NM_018452	chr6:157743786-157739942	TMEM242	Homo sapiens transmembrane protein 242 (TMEM242), mRNA [NM_018452]	GO:0016021	NM_018452	Hs.157212	729515	376.97	86.3018	7.99593	6.57193
A_24_P161914	2.03974	up		chr2:050106350-050106409							2086.9	677.053	10.3061	9.27776
A_33_P3687198	6.44656	up	AK094730	chr12:117294035-117293976	HRK	harakiri, BCL2 interacting protein (contains only BH3 domain) [Source:HGNC Symbol;Acc:5185] [ENST00000257572]	GO:0032464|GO:0005739|GO:0005515|GO:0043065|GO:0090200|GO:0006915|GO:0016021		Hs.26605	8739	717.288	62.8207	8.8444	6.15587
A_33_P3285629	3.6195	up	NM_023036	chr17:72310953-72311012	DNAI2	Homo sapiens dynein, axonemal, intermediate chain 2 (DNAI2), transcript variant 1, mRNA [NM_023036]	GO:0042384|GO:0005874|GO:0005858|GO:0035085|GO:0003777	NM_023036	Hs.147472	64446	59.4026	11.3122	5.63065	3.77485
A_33_P3247659	2.49533	up	NM_001110503	chr15:42556349-42556290	TMEM87A	Homo sapiens transmembrane protein 87A (TMEM87A), transcript variant 2, mRNA [NM_001110503]	GO:0016021	NM_001110503	Hs.744941	25963	429.904	107.039	8.17223	6.853
A_23_P397899	2.50768	up	NM_021218	chr9:115449402-115449343	INIP	Homo sapiens INTS3 and NABP interacting protein (INIP), mRNA [NM_021218]	GO:0005515|GO:0006281|GO:0010212|GO:0005730|GO:0070876|GO:0005634|GO:0006974	NM_021218	Hs.658575	58493	3264.01	862.821	10.9312	9.60481
A_33_P3292829	2.04953	up	NM_017988	chr12:100717325-100717384	SCYL2	Homo sapiens SCY1-like 2 (S. cerevisiae) (SCYL2), mRNA [NM_017988]	GO:0005515|GO:0048471|GO:0005794|GO:2000370|GO:0008333|GO:0030136|GO:0005102|GO:0005524|GO:0004672|GO:0090090|GO:0002092|GO:0010008|GO:2000286	NM_017988	Hs.506481	55681	1164.64	360.865	9.49352	8.45822
A_33_P3230369	5.18128	up		chr7:134885074-134885133		Q7QZ24_GIALA (Q7QZ24) GLP_464_39861_39520, partial (13%) [THC2626276]					29.5244	5	4.78755	2.41425
A_33_P3386099	2.39487	up	NM_001257168	chrX:47500773-47500714	ELK1	Homo sapiens ELK1, member of ETS oncogene family (ELK1), transcript variant 3, mRNA [NM_001257168]	GO:0005515|GO:0048011|GO:0038124|GO:0003700|GO:0034142|GO:0038123|GO:0034134|GO:0005634|GO:0002224|GO:0051403|GO:0006351|GO:0043565|GO:0002756|GO:0045944|GO:0045087|GO:0002755|GO:0035666|GO:0034166|GO:0045893|GO:0034146|GO:0034138|GO:0034162	NM_001257168	Hs.181128	2002	11.4626	5	3.67419	2.41425
A_33_P3230090	2.58201	up	NM_001128619	chr7:135613478-135613419	LUZP6	Homo sapiens leucine zipper protein 6 (LUZP6), mRNA [NM_001128619]		NM_001128619	Hs.602015	767558	641.208	154.675	8.69347	7.32498
A_33_P3248610	3.52094	up	NM_018263	chr2:25965139-25965080	ASXL2	Homo sapiens additional sex combs like 2 (Drosophila) (ASXL2), mRNA [NM_018263]	GO:0035360|GO:0045944|GO:0045600|GO:0005634|GO:0042975|GO:0003677|GO:0046872|GO:0006351	NM_018263	Hs.119815	55252	183.746	32.37	7.08082	5.26486
A_33_P3399228	2.97704	up	NM_032808	chr15:77906484-77906425	LINGO1	Homo sapiens leucine rich repeat and Ig domain containing 1 (LINGO1), mRNA [NM_032808]	GO:0048011|GO:0005154|GO:0005886|GO:0048715|GO:0043491|GO:0021954|GO:0050771|GO:0016021|GO:0050770|GO:0031175	NM_032808	Hs.656765	84894	70.2805	15.7918	5.83641	4.26253
A_23_P109420	2.0492	up	NM_014753	chr10:43315722-43315781	BMS1	Homo sapiens BMS1 ribosome biogenesis factor (BMS1), mRNA [NM_014753]	GO:0042255|GO:0005730|GO:0005634|GO:0005524	NM_014753	Hs.10848	9790	4493.02	1547.99	11.3962	10.3611
A_24_P775249	2.11094	up	NR_024484	chr18:72260621-72260562	LINC00909	Homo sapiens long intergenic non-protein coding RNA 909 (LINC00909), long non-coding RNA [NR_024484]		NR_024484	Hs.61508	400657	236.813	71.9411	7.40457	6.32668
A_33_P3362367	2.76657	up		chr11:63481496-63481555	RTN3	reticulon 3 [Source:HGNC Symbol;Acc:10469] [ENST00000338850]	GO:0000139|GO:0005783|GO:0019048|GO:0071786|GO:0006950|GO:0005789|GO:0006915|GO:0016021|GO:0016192|GO:0005615			10313	65.187	15.93	5.74152	4.27342
A_33_P3321533	2.06768	up		chr7:140912496-140912555	TMEM178B	transmembrane protein 178B [Source:HGNC Symbol;Acc:44112] [ENST00000563442]	GO:0016021			100507421	36.7586	13.3537	5.06417	4.01616
A_23_P23564	3.16082	up	NM_003557	chr1:151220873-151220931	PIP5K1A	Homo sapiens phosphatidylinositol-4-phosphate 5-kinase, type I, alpha (PIP5K1A), transcript variant 2, mRNA [NM_003557]	GO:0006909|GO:0005515|GO:0005886|GO:0072661|GO:0005634|GO:0044281|GO:0005829|GO:0010761|GO:0005737|GO:0048041|GO:0097178|GO:0006650|GO:0019900|GO:0006661|GO:0031532|GO:0005730|GO:0032587|GO:0008654|GO:0032863|GO:0005524|GO:0030027|GO:0016308|GO:0007165|GO:0016310|GO:0016477|GO:0016607|GO:0060326|GO:0030216|GO:0005847|GO:0006644	NM_003557	Hs.655131	8394	75.6245	15.9536	5.93628	4.27598
A_23_P127079	2.08635	up	NM_015062	chr10:103909689-103909748	PPRC1	Homo sapiens peroxisome proliferator-activated receptor gamma, coactivator-related 1 (PPRC1), mRNA [NM_015062]	GO:0006355|GO:0000166|GO:0003723|GO:0005730|GO:0005634|GO:0006351	NM_015062	Hs.533551	23082	9320.54	3282.73	12.465	11.4041
A_24_P133488	3.6369	up	NM_017955	chr14:105476786-105476727	CDCA4	Homo sapiens cell division cycle associated 4 (CDCA4), transcript variant 1, mRNA [NM_017955]	GO:0005515|GO:0005634	NM_017955	Hs.34045	55038	1398.75	236.273	9.7524	7.88969
A_23_P359540	3.37665	up	NM_003540	chr6:26240818-26240877	HIST1H4F	Homo sapiens histone cluster 1, H4f (HIST1H4F), mRNA [NM_003540]		NM_003540	Hs.247816	8361	397.834	71.1479	8.06842	6.31282
A_33_P3393573	2.63167	up	NM_001252053	chr6:150092328-150092387	PCMT1	Homo sapiens protein-L-isoaspartate (D-aspartate) O-methyltransferase (PCMT1), transcript variant 6, mRNA [NM_001252053]	GO:0004719|GO:0005737|GO:0005783|GO:0030091|GO:0006479	NM_001252053	Hs.279257	5110	4187.65	1068.89	11.2856	9.88959
A_24_P6428	2.09935	up	NM_022106	chr20:58521867-58521926	FAM217B	Homo sapiens family with sequence similarity 217, member B (FAM217B), transcript variant 1, mRNA [NM_022106]		NM_022106	Hs.54973	63939	161.643	49.6036	6.9035	5.83356
A_23_P36157	2.56449	up	NM_018093	chr11:62601956-62601802	WDR74	Homo sapiens WD repeat domain 74 (WDR74), mRNA [NM_018093]	GO:0008150|GO:0003674|GO:0016070|GO:0005730|GO:0001825	NM_018093	Hs.654620	54663	4304.89	1137.81	11.3287	9.97006
A_23_P106042	2.77407	up	NM_001037288	chr14:23848824-23848883	CMTM5	Homo sapiens CKLF-like MARVEL transmembrane domain containing 5 (CMTM5), transcript variant 3, mRNA [NM_001037288]	GO:0006935|GO:0016021|GO:0005615|GO:0005125	NM_001037288	Hs.99272	116173	13.7103	5	3.88625	2.41425
A_23_P401014	2.91451	up	NM_005744	chr15:72847688-72848235	ARIH1	Homo sapiens ariadne RBR E3 ubiquitin protein ligase 1 (ARIH1), mRNA [NM_005744]	GO:0005515|GO:0006511|GO:0005737|GO:0004842|GO:0016567|GO:0019787|GO:0019221|GO:0000151|GO:0008270|GO:0031625|GO:0005829	NM_005744	Hs.268787	25820	1242.94	264.155	9.58868	8.04543
A_23_P61466	2.11331	up	NM_174941	chr12:7521549-7520755	CD163L1	Homo sapiens CD163 molecule-like 1 (CD163L1), mRNA [NM_174941]	GO:0005886|GO:0005576|GO:0016021|GO:0005044	NM_174941	Hs.631727	283316	86.0171	27.2744	6.09754	5.01804
A_33_P3341429	2.23257	up	NM_144573	chr1:78383898-78383957	NEXN	Homo sapiens nexilin (F actin binding protein) (NEXN), transcript variant 1, mRNA [NM_144573]	GO:0030334|GO:0030018|GO:0051015|GO:0051493|GO:0008307|GO:0005924|GO:0005856	NM_144573	Hs.612385	91624	133.694	38.7147	6.65872	5.50002
A_33_P3379454	8.45129	up	NM_013282	chr19:4960895-4960954	UHRF1	Homo sapiens ubiquitin-like with PHD and ring finger domains 1 (UHRF1), transcript variant 2, mRNA [NM_013282]	GO:2000373|GO:0005515|GO:0000987|GO:0000792|GO:0004842|GO:0000790|GO:0008327|GO:0003700|GO:0000791|GO:0008283|GO:0005657|GO:0005634|GO:0035064|GO:0016363|GO:0042802|GO:0042393|GO:0010216|GO:0042787|GO:0045944|GO:0016574|GO:0000122|GO:0031493|GO:0006351|GO:0051865|GO:0032270|GO:0007049|GO:0006281|GO:0008270|GO:0010390	NM_013282	Hs.108106	29128	1435.7	96.2882	9.79321	6.71404
A_33_P3315764	2.76504	up	NM_001126118	chr17:7579372-7579313	TP53	Homo sapiens tumor protein p53 (TP53), transcript variant 8, mRNA [NM_001126118]	GO:0005515|GO:0030308|GO:0000790|GO:0009651|GO:0003700|GO:0006983|GO:0009303|GO:0001756|GO:0005657|GO:0002020|GO:0030154|GO:0007406|GO:0005759|GO:0010666|GO:0002360|GO:0007179|GO:0002326|GO:0006978|GO:0010332|GO:0000785|GO:0000060|GO:0006977|GO:0019901|GO:0005507|GO:0007569|GO:0007275|GO:0000122|GO:0007417|GO:0001701|GO:0000733|GO:0002931|GO:0006284|GO:0008270|GO:0005654|GO:0006289|GO:0019899|GO:…	NM_001126118	Hs.437460	7157	230.639	52.4017	7.37455	5.90725
A_23_P85218	14.5736	up	NM_005634	chrX:139585306-139585248	SOX3	Homo sapiens SRY (sex determining region Y)-box 3 (SOX3), mRNA [NM_005634]	GO:0001106|GO:0021983|GO:0048515|GO:0005634|GO:0007417|GO:0021854|GO:0000979|GO:0003677|GO:0007530|GO:0007423|GO:0060009|GO:0045665|GO:0060324|GO:0009887	NM_005634	Hs.157429	6658	99.1156	5	6.27953	2.41425
A_33_P3343442	2.61212	up		chr7:6694183-6694242	ZNF316	Homo sapiens zinc finger protein 316 (ZNF316), mRNA [NM_001278559]	GO:0006355|GO:0005634|GO:0003677|GO:0046872|GO:0006351	NM_001278559		100131017	12.7492	5	3.79947	2.41425
A_23_P253597	2.32354	up	NM_030891	chr21:45877030-45877089	LRRC3	Homo sapiens leucine rich repeat containing 3 (LRRC3), mRNA [NM_030891]	GO:0005515|GO:0016021	NM_030891	Hs.326579	81543	20.4212	7.07402	4.34362	3.1273
A_24_P49747	2.86206	up		chr9:036303660-036303601							30.0673	8.07589	4.80743	3.29038
A_33_P3306146	3.46264	up	NM_001145031	chr10:75674614-75674673	PLAU	Homo sapiens plasminogen activator, urokinase (PLAU), transcript variant 2, mRNA [NM_001145031]	GO:0005515|GO:0033628|GO:0001666|GO:0010469|GO:0004252|GO:0005886|GO:0009986|GO:0014910|GO:0014909|GO:0005576|GO:2000097|GO:0005615|GO:0061041|GO:0007165|GO:0006935|GO:0007596|GO:0042127|GO:0006508|GO:0042730	NM_001145031	Hs.77274	5328	4578.14	878.98	11.4198	9.62795
A_33_P3301219	2.04705	up	NR_024060	chr9:45727959-45728018	FAM27A	Homo sapiens family with sequence similarity 27, member A (FAM27A), long non-coding RNA [NR_024060]		NR_024060	Hs.651534	548321	81.8268	26.9146	6.0346	5.00106
[truncated: 2,696 more rows]

## Sheet: down_rPDGFi_vs_Vector
# Fold Change cut-off: 2.0 # Condition pairs: rPDGFi_vs_Vector # Column A: ProbeName it represents probe name. # Column B: Fold change, Absolute Fold change between two samples. # Column C: Regulation, it depicts which sample has greater or lower intensity values wrt other sample. # Column D ~ K: Annotations to each probe, including GenbankAccession, GenomicCoordinates, GeneSymbol, Description, G…
[truncated: 3,688 more rows]
