# Supplementary material for: PDGFBB facilitates tumorigenesis and malignancy of lung adenocarcinoma associated with PI3K-AKT/MAPK signaling
Source: Sci Rep. 2024 Feb 20;14:4191. doi: 10.1038/s41598-024-54801-7 (PMC10879171; doi:10.1038/s41598-024-54801-7)
Supplement: Supplementary file 7 — Supplementary Table S4. [file 41598_2024_54801_MOESM7_ESM.xlsx]

## Sheet: BP
Category	Term	Count	%	PValue	Genes	List Total	Pop Hits	Pop Total	Fold Enrichment	Bonferroni	Benjamini	FDR
GOTERM_BP_DIRECT	GO:0006351~transcription, DNA-templated	375	12.2429	3.54708e-08	ZNF296, ZNF174, CCNH, GFI1, ENO1, GABPB1, ABRA, UBE2L3, IKZF5, ELK4, SOX3, ZXDA, MCIDAS, ZNF607, ZNF727, ZXDC, HOXA2, BBX, ZNF844, DPF3, EPC1, SOX8, ZNF600, CCNL1, ZNF841, TSPYL2, HES7, DDX17, SAP30BP, CSNK2A1, ZNF281, ESX1, EBF1, DNTTIP1, OVOL1, MED6, JMJD6, EID2, THAP5, HOXB9, ZNF718, ZNF717, RRAGC, DDIT3, ZNF836, ZNF714, TCEANC2, SRFBP1, ZNF711, TRIB3, TP53, SSX4B, PRR13, ZNF397, ZNF28, ZNF275…	2503	1955	16792	1.28684	0.000206206	4.12383e-05	4.09971e-05
GOTERM_BP_DIRECT	GO:0006355~regulation of transcription, DNA-templated	302	9.85961	1.16028e-08	ATF2, CCNK, GFI1, BACH1, UBE2L3, IKZF5, RPS6KA4, ZNF607, SOX17, ZNF728, PPP2R1A, ZNF727, MYC, MYB, BBX, ZNF844, DPF3, ZNF600, ZNF841, ZNF720, PKNOX2, TSPYL2, SAP30BP, CSNK2A1, EBF1, DNTTIP1, RUNX2, JMJD6, MAPK8IP1, THAP5, ZNF718, ZNF717, DDIT3, ZNF836, ZNF714, XRN2, SRFBP1, ZNF711, ATF5, TP53, SSX4B, PRR13, ZNF397, ZNF28, ZNF275, ZNF274, ZBTB8A, ZNF273, MEAF6, CRABP2, ANP32A, SP140, MYNN, ZNF20, …	2503	1504	16792	1.3471	6.74566e-05	1.68618e-05	1.67632e-05
GOTERM_BP_DIRECT	GO:0045944~positive regulation of transcription from RNA polymerase II promoter	183	5.97453	0.00072662	ATF2, CCNK, PID1, CCNT1, CCNH, ZNF292, SERPINE1, ARID4B, UBE3A, RORA, GABPB1, BACH1, ETS1, FGF2, ELK1, TNF, ABRA, ELK3, RPS6KA4, MCIDAS, SOX17, MYC, NAMPT, MYB, CHP2, HOXA2, EPC1, SOX8, CCNL1, DDX17, EOMES, MED1, LMO2, EBF1, MED6, RUNX1, OVOL2, ARMCX3, PYGO1, HOXB9, TBL1XR1, IL23A, DDIT3, TFAM, ATF5, SQSTM1, TP53, ATF3, DLX2, KMT2A, EPAS1, GATA6, FOXO3, RLF, NEUROD2, PPP3R1, UBC, NKX2-1, NLRP3, Z…	2503	981	16792	1.25148	0.985391	0.111936	0.111281
GOTERM_BP_DIRECT	GO:0000122~negative regulation of transcription from RNA polymerase II promoter	171	5.58276	1.92305e-10	ATF2, ZNF296, ZNF174, GFI1, PRDM5, UBE2D3, PRDM1, MBD3L2, BACH1, TNF, ELK4, SOX3, ZFP36, CHCHD3, SOX17, CCND1, MYC, MYB, HOXA2, EPC1, EOMES, PIAS4, TLE4, HES7, MED1, NKX6-2, FST, ZNF281, ESX1, ARID5B, OVOL1, HCFC2, EID2, HIST2H3A, TBL1XR1, DDIT3, TRIB3, EZR, HIST2H3D, ZNF675, SQSTM1, AJUBA, TP53, PPID, ATF3, ZNF431, DLX1, DLX2, CTBP1, GATA6, PRDM13, PHB, FOXO3, ORC2, UBC, NKX2-1, MSC, ZNF268, RRE…	2503	720	16792	1.59333	1.11806e-06	1.11787e-06	1.11133e-06
GOTERM_BP_DIRECT	GO:0045892~negative regulation of transcription, DNA-templated	117	3.81978	3.67698e-07	ZNF174, GFI1, PRDM5, ENO1, TNF, LOXL2, ELK3, MYB, EPC1, SOX8, PIAS4, RBFOX2, ZNF281, ESX1, ARID5B, RUNX2, EREG, RUNX1, OVOL2, HIC2, SFRP1, EID2, DDIT3, TRIB3, ATF5, TP53, TRIM11, MEG3, MAGEL2, SET, CTBP1, GATA6, PRAMEF11, PHB, ZNF24, PRAMEF19, PRAMEF13, PRAMEF12, PRAMEF15, ZSCAN10, NKX2-1, PPARGC1B, ZNF540, HSPA8, JUN, UBE2I, CBX4, SMURF2, HMGA1, HMGA2, NR1D2, MINA, PA2G4, BMP7, ID2, LHX1, MDM2, …	2503	499	16792	1.57299	0.00213551	0.000267178	0.000265616
GOTERM_BP_DIRECT	GO:0045893~positive regulation of transcription, DNA-templated	117	3.81978	1.97769e-06	RORA, ETS1, FGF2, ELK1, TNF, ELK3, ZXDA, SOX17, MYC, ZXDC, MYB, EPC1, SOX8, EOMES, MAP2K3, MED1, MAP2K1, ZNF281, F2R, RUNX2, RUNX1, SFRP1, TBL1XR1, CCNE1, DDIT3, TFAM, ZNF711, ATF5, TP53, MEG3, KMT2A, GATA6, PHB, FOXO3, MRPL12, RLF, SEC14L2, DVL1, NKX2-1, RREB1, EGR1, JUN, EGR2, IL31RA, HMGA1, HMGA2, NR1D2, INHBA, BMP7, GDF7, CDK7, IL5, FUBP3, ID2, LHX1, RFXAP, CDK2, SNAI1, PICALM, CDKN1C, RNF14,…	2503	515	16792	1.52412	0.0114324	0.00127737	0.0012699
GOTERM_BP_DIRECT	GO:0008284~positive regulation of cell proliferation	111	3.6239	3.24278e-07	CSF2, ETS1, FGF2, CDC20, CCND2, MYC, NAMPT, CHP2, IL6R, KRT6A, TIPIN, CSNK2A1, F2R, RUNX2, PGF, EREG, WDR77, SFRP1, ADAM17, KIF20B, IL6ST, ATF3, CSF1R, CHRNA7, TGFA, PRAMEF11, TNFRSF11A, EFNB2, PRAMEF19, GRK5, PRAMEF13, PRAMEF12, PRAMEF15, ZNF268, WNT10B, WWTR1, AKIRIN2, CAV3, EGR4, IL31RA, IGF2, FOSL1, CXCL10, GDF9, FER, DLG1, GDNF, IL7, CDK4, ACER3, CDK2, BCL2, MDM2, SP6, SPDYA, FGFR1OP, CHRFAM…	2503	466	16792	1.59801	0.00188358	0.000267178	0.000265616
GOTERM_BP_DIRECT	GO:0006366~transcription from RNA polymerase II promoter	105	3.42801	0.00051704	ATF2, CCNK, CCNT1, CCNH, ZNF292, BACH1, ETS1, ELK1, ELK3, MYC, MYB, SUPT16H, EBF1, OVOL1, RUNX2, RUNX1, OVOL2, TFAM, ATF5, TP53, ATF3, DLX2, KMT2A, MAX, EPAS1, GATA6, DTX1, FOXO3, TAF5L, NEUROD2, DVL1, MSC, RREB1, EGR1, TFAP2C, JUN, EGR2, ZNF141, HMGA1, PBX3, HMGA2, MAFA, FLI1, FOSL1, CDK7, HNRNPK, MAFB, FUBP3, MAFG, LHX1, FUBP1, MAFF, REL, ZNF136, LDB1, SIX1, YBX1, AFF4, SNAPC5, SNAPC3, TCEB3B, …	2503	513	16792	1.37314	0.950553	0.0960117	0.0954501
GOTERM_BP_DIRECT	GO:0043066~negative regulation of apoptotic process	103	3.36272	9.95387e-06	ANKLE2, CCND2, MYC, CFL1, SOX8, TGM2, IER3, MED1, BNIP3L, AREL1, SFRP1, PPIF, ATF5, IL6ST, SQSTM1, TP53, CSF1R, GLO1, GATA6, TGFA, PRAMEF11, SOCS2, SOCS3, PRAMEF19, BAG4, GRK5, CHST11, PRAMEF13, BAG3, PRAMEF12, PRAMEF15, FIGNL1, UBC, ZNF268, NTSR1, MCL1, BARD1, NGFR, PRELID1, STIL, CBX4, API5, IL31RA, HMGA2, ASNS, EIF2AK2, PA2G4, TNFRSF10D, HNRNPK, GDNF, IL7, BCL2, MDM2, PPT1, MDM4, LHX4, AVEN, G…	2503	455	16792	1.51868	0.0562294	0.00578619	0.00575234
GOTERM_BP_DIRECT	GO:0051301~cell division	89	2.90565	2.88731e-07	ERCC6L, ANKLE2, CCNK, CCNT1, ZWILCH, CDCA7L, CCNF, CDC14A, CKS1B, SMC2, CDC20, TUBA1C, TUBA1A, CDC23, CCND2, CCND1, RUVBL1, ENSA, ZNF207, NEK1, NEK2, SPDL1, TXNL4A, HELLS, TIPIN, NUDC, TUBB, PRKCE, DYNLT3, LIG4, HAUS6, TEX14, ATAD3B, MASTL, KNSTRN, CDC25A, HAUS2, SEPT2, LATS1, CCNA2, CCNA1, DYNC1LI1, CCNE2, KIF2A, CCNY, CCNE1, CINP, ARHGEF2, MAPRE1, KIF20B, ANAPC1, ARL8B, ANAPC13, CDC123, BRSK2, …	2503	350	16792	1.70594	0.00167727	0.000267178	0.000265616
GOTERM_BP_DIRECT	GO:0008285~negative regulation of cell proliferation	87	2.84035	0.000156321	BTG4, CDKN1A, TES, SERPINE2, IL24, PINX1, CHD5, ADM, PTPRK, ING1, ETS1, FGF2, ING5, ADAMTS1, RPS6KA2, HIST1H2AE, CYP1B1, WDR6, TNFRSF8, SPEG, ADAMTS8, HRAS, HIST1H2AC, HIST1H2AB, NKX3-1, KLF10, MAP2K1, F2R, TSC1, EMP3, CBFA2T3, EREG, NME1, IL1A, SFRP1, SFRP5, C18ORF54, RAPGEF2, ITGB1BP1, ATF5, EEF1E1, TP53, PTGES, MEG3, CSF1R, KMT2A, CTBP1, CCL3L3, AMBRA1, PHB, STK4, DLL1, RBBP4, FRZB, MXI1, UTP2…	2503	396	16792	1.47389	0.597042	0.0441789	0.0439205
GOTERM_BP_DIRECT	GO:0006468~protein phosphorylation	81	2.64447	0.0639356	GSK3B, CCNK, DYRK3, GMFB, CCNT1, CCNH, PRKAG2, RPS6KA4, COL4A3BP, CCND1, GSG2, AKT3, TLK2, NEK1, TLK1, SPEG, PRKG2, NEK2, RIOK1, SCYL2, RPS6KL1, CSNK2A1, PDPK1, PRKCE, HUS1, PHKA1, TEX14, TNNI3K, PRKAB1, CIT, LATS1, ERN1, PRKAR1B, CCNE1, MYOD1, BMP2K, TSSK6, TRIB3, TNIK, SGK1, SQSTM1, HCST, CAMK1G, CDKL1, GUCY2C, CAMK2D, PRKAA1, BRSK2, PXK, ROCK2, CTBP1, PKMYT1, STK4, AURKB, MAPK8, WNT11, STK35, …	2503	456	16792	1.19169	1	1	0.994322
GOTERM_BP_DIRECT	GO:0043065~positive regulation of apoptotic process	69	2.25269	0.000202779	HRK, RASGRF2, ADM, HMGB1, TNF, ING5, FLCN, RPS6KA2, ANKRD1, CYP1B1, TNFRSF8, CTNNBL1, TGM2, BOK, PHLDA3, BNIP3L, TNFRSF12A, DUSP1, PLEKHG5, PAWR, RHOB, LATS1, ALDH1A3, SFRP1, GAL, KCNMA1, ITGA6, ARHGEF2, EEF1E1, SQSTM1, TP53, NGEF, PPID, BCL2A1, NLRC4, FOXO3, STK4, ABR, FGD4, MAPK8, LDHA, WNT11, PNMA1, ZMAT3, FRZB, UBC, ABL1, HMOX1, PMAIP1, APBB2, ZNF622, ATG7, ZNF268, NTSR1, BARD1, WNT10B, NGFR,…	2503	300	16792	1.54301	0.692437	0.0512501	0.0509504
GOTERM_BP_DIRECT	GO:0008283~cell proliferation	66	2.15475	0.071941	MCM7, PAK1IP1, BHLHE41, SIX1, MCM10, AREG, CYR61, CDC14A, CKS1B, UBE2L3, ALKBH3, COL4A3BP, MYC, OGFOD1, HRAS, BOK, KLF10, IL15RA, CDV3, PRMT5, NUDC, ITGA2, LIG4, EMP1, NRG1, CBFA2T3, CDC25A, IL1A, DKC1, DDIT4, SBDS, MAPRE1, BCAT1, TP53, BLZF1, USP13, CSF1R, RRN3, UHRF1, SRRT, TGFA, TYMS, EGFR, AURKB, PURB, ASCC3, EVI5, TCF7L2, STIL, H3F3B, TXNRD1, PTGES3, STAT3, PA2G4, CLK1, TPX2, BOP1, FER, CDK7…	2503	366	16792	1.20977	1	1	0.994322
GOTERM_BP_DIRECT	GO:0098609~cell-cell adhesion	65	2.1221	8.95262e-05	YWHAE, TES, HSP90AB1, ENO1, BZW1, PCMT1, KIF5B, RUVBL1, LRRFIP1, MB21D2, NUDC, GAPVD1, YWHAZ, SEPT2, EPN2, ATXN2L, GPRC5A, CTTN, EEF1D, CHMP4B, CDC42EP1, MAPRE1, EPHA2, DDX6, TXNDC9, AHNAK, SLC3A2, UBFD1, LIMA1, LDHA, BAG3, HIST1H3G, EPS8L1, SNX9, SFN, HIST1H3I, RPS2, YKT6, HIST1H3C, ARGLU1, WASF2, HIST1H3D, MARK2, NOP56, VASP, PTPN1, RANBP1, HSPA8, BAIAP2, EHD1, ANLN, RSL1D1, PPFIBP1, MYO1B, DIA…	2503	271	16792	1.60911	0.405794	0.028912	0.0287429
GOTERM_BP_DIRECT	GO:0007067~mitotic nuclear division	63	2.05681	1.89956e-05	ERCC6L, ANKLE2, CCNK, ZWILCH, CCNF, CDC20, CDC23, TUBB3, RUVBL1, ENSA, NEK1, NEK2, TXNL4A, CEP55, HELLS, TIPIN, NUDC, PPP1R12A, DYNLT3, HAUS6, MASTL, CDC25A, HAUS2, GEM, SEPT2, CIT, LATS1, CCNA2, CCNA1, DYNC1LI1, SRSF2, ARHGEF2, MAPRE1, KIF20B, ANAPC1, ANAPC13, BRSK2, NOLC1, FIGN, PKMYT1, ARPP19, SKA1, AURKB, SKA2, RECQL5, HAUS7, ASUN, ABL1, NUP43, SNX9, LMLN, UBE2I, NEK6, RCC2, HMGA2, CDC6, ANLN…	2503	248	16792	1.70424	0.104561	0.00920177	0.00914795
GOTERM_BP_DIRECT	GO:0016032~viral process	62	2.02416	0.00584229	YWHAE, EIF4A1, CCNT1, GFI1, UBE3A, IPO7, SYNCRIP, SEPT6, RBM15, NUP133, MMP1, H2AFX, HLA-B, HLA-A, HCFC2, KCTD5, RHOA, NUP93, DDB1, CCNA2, DYNC1LI1, CD200R1, RBL1, TOP1, RBCK1, IL6ST, TP53, EPHA2, RTN3, SEH1L, SET, SRCAP, IL2RG, KLC1, PSMA7, NXF1, PSMB5, RNF216, NUP43, HNRNPA1, WASF2, EIF4E, BRD4, RANBP2, ATF7IP, RANBP1, HSPA8, UBE2I, STAT3, CUL4A, DLG1, HNRNPK, PSMC3, MDM2, ACKR3, BAX, NUP35, TA…	2503	299	16792	1.39111	1	0.49943	0.496509
GOTERM_BP_DIRECT	GO:0000398~mRNA splicing, via spliceosome	57	1.86092	3.59203e-05	DBR1, TXNL4B, PDCD7, HNRNPU, YBX1, SYNCRIP, RBMX2, SNRNP70, SNRPD1, MAGOH, PAPOLA, TXNL4A, CTNNBL1, RBM15, NCBP1, BUD31, PRPF4, SRSF2, SRSF3, CD2BP2, GEMIN5, PPIH, SNRPF, HNRNPH3, SRSF6, SNRPC, RBM22, SNRPB, SRSF9, SF3B4, SF3B3, DHX9, SRRT, RNPC3, TRA2B, POLR2D, SNRPB2, HNRNPA1, SF3B1, HSPA8, PPIL1, HNRNPA3, RBPMS, FUS, ALYREF, CPSF2, UPF3B, LSM4, NUDT21, SNRNP40, PHF5A, HNRNPK, HNRNPA2B1, SNRNP4…	2503	222	16792	1.72252	0.188479	0.0149146	0.0148274
GOTERM_BP_DIRECT	GO:0042493~response to drug	55	1.79563	0.0932553	BCAR3, CDKN1A, OXTR, MCM7, SLC6A2, PFAS, LGALS1, PNP, CCND1, MYC, CASP3, CA9, TIMP4, USP47, HSP90AA1, PARP4, ITGA3, ITGA2, FOS, PGF, SFRP1, ADAM17, GAL, NPC1, PPARG, PLIN2, TOP1, ABCB1, GATA6, TGFA, AK4, TYMS, LDHA, ABL1, PMS2, PMS1, ABCA1, NTRK1, JUN, GAD1, CARD9, STAT3, INHBA, SRP68, SOD2, GNAO1, FOSL1, RAD51, STAR, SST, CDK4, CYP1A1, BCL2, MDM2, FOSB	2503	304	16792	1.21375	1	1	0.994322
GOTERM_BP_DIRECT	GO:0010628~positive regulation of gene expression	53	1.73033	0.0172099	KDM5B, CSF2, PID1, HNRNPU, PRDM1, TNF, MYC, RPS6KA2, UBAP2L, HRAS, NKX3-1, MED1, MAP2K1, FOXD1, ITGA3, NCOA3, NOG, PAWR, ANK2, PRKAB1, ACTA1, IL1A, EZR, TP53, PRKAA1, ROCK2, LEF1, PHB, PPM1F, MAPK8, WNT11, NKX2-1, CCL3, E2F1, CAV1, STAT3, HMGA2, INHBA, KLF4, QKI, VEGFA, FUBP3, STAR, MAFG, FUBP1, ADM2, ID2, MDM2, PLP1, SPRY2, KRAS, UBAP2, LIMS1	2503	262	16792	1.35711	1	0.943786	0.938266
GOTERM_BP_DIRECT	GO:0006974~cellular response to DNA damage stimulus	49	1.59974	0.00109048	ATF2, CDKN1A, CCNK, MCM7, FMR1, MCM9, MCM10, AATF, ALKBH8, RASSF1, HERC2, CCND1, MYC, TLK2, TLK1, USP47, TIPIN, PARP4, PARP1, H2AFX, UBE2E2, HUS1, MASTL, WDR76, INIP, DDIT3, SGK1, DTL, TP53, PPP1R15A, USP10, XIAP, ZMAT3, ABL1, PMAIP1, RBBP6, BRD4, BARD1, INTS3, XRCC3, CUL4A, RAD51, PITHD1, TAOK2, SPDYA, BCL2, NABP1, RAD1, RAD18	2503	208	16792	1.58043	0.998242	0.150928	0.150045
GOTERM_BP_DIRECT	GO:0007049~cell cycle	49	1.59974	0.00274994	SUV39H2, STEAP3, TXNL4B, CCNT1, BCCIP, ING1, CKS1B, CDC20, RGS2, CCND2, MCIDAS, CCND1, TLK2, TLK1, TSPYL2, TIPIN, EGFL6, PRKCE, LIG4, ESCO2, SEPT2, PTP4A1, THAP5, RBL1, TRNP1, CINP, TP53, ARL8B, MCM2, CDC123, BEX2, RABGAP1, UHRF1, NOLC1, TXLNG, DBF4B, LIN9, AURKB, PARD6B, RBBP4, TP53BP2, BRD7, EVI5, WTAP, BLCAP, SEPT14, PPP1CA, PKN2, INSM1	2503	217	16792	1.51488	1	0.31026	0.308445
GOTERM_BP_DIRECT	GO:0007264~small GTPase mediated signal transduction	48	1.56709	0.0411466	ARL9, BCAR3, RAB3B, ARF3, RASL11B, ARL6, RRAD, RASGRF2, RAP1GDS1, DIRAS2, CHM, ARHGAP5, RND3, RND1, ARL17B, ABR, ARL5B, NRAS, RASD1, RAB25, YWHAQ, ARL13A, HMOX1, HRAS, RALGPS2, ARL14, RHOG, RAB39A, RAB39B, RAB27B, RHOC, RHOA, GEM, RAB33B, RAP2C, RAB30, RABIF, ARHGAP30, RRAGC, RAB12, RAB35, RAB18, RAPGEF2, KRAS, RHEBL1, RAPGEF6, RAN, ARL8B	2503	246	16792	1.30902	1	1	0.994322
GOTERM_BP_DIRECT	GO:0042981~regulation of apoptotic process	47	1.53444	0.00533358	STEAP3, RBM25, BEX2, ANP32A, CHM, TNFRSF11A, NLRC4, PHB, NOD2, ETS1, CASP8, LGALS1, PEA15, NTF3, TP53BP2, PMAIP1, HS1BP3, DEDD, MCL1, ZNF420, BOK, NGFR, BNIP3L, EGR1, PRELID1, ACTN3, DUSP1, TNFRSF9, CARD9, GDF1, EIF2AK2, TNFRSF10A, RABGGTB, BMP7, TNFRSF10D, GDF7, NME1, GDF9, RSL1D1, SERBP1, ANP32E, BAX, ANP32D, FAS, ANP32C, SGK1, TP53	2503	213	16792	1.48033	1	0.491464	0.488589
GOTERM_BP_DIRECT	GO:0006334~nucleosome assembly	45	1.46915	2.34147e-09	HIST1H2BM, SET, HIST1H2BO, HIST1H2BJ, ANP32A, HIST1H2BI, HIST1H2BL, HIST1H2BK, HIST2H4B, HIST1H1D, HIST1H1E, HIST1H3G, HIST1H3I, SMYD3, HIST1H3C, HIST1H3D, HIST1H1C, TSPYL2, H3F3B, HIST1H4K, H2AFX, ATRX, NAP1L3, HIST2H2BF, HIST2H2BE, NAP1L4, HIST2H3A, HIST1H4B, ANP32E, ANP32D, HIST1H4H, HIST1H2BH, ANP32C, HIST1H4I, HIST1H2BG, ANP32B, HIST1H2BB, HIST1H4C, HIST2H3D, HIST1H4D, HIST1H2BD, HIST1H4E, M…	2503	119	16792	2.53692	1.36132e-05	6.80549e-06	6.76569e-06
GOTERM_BP_DIRECT	GO:0006260~DNA replication	43	1.40385	5.78348e-05	FEN1, INO80E, SET, MCM7, MCM9, MCM10, ORC5, ING5, ORC6, RECQL5, ORC1, RBBP4, ORC2, RBBP6, CLSPN, ATRIP, BARD1, GINS2, RBM14, RFC3, TIPIN, RMI2, SUPT16H, RRM2, RFC2, LIG4, HUS1, RPA2, CDC6, CDC25A, TICRR, POLA2, DBF4, NFIA, POLE2, POLE3, CINP, CDK2, MCM4, RAD1, TOP1, DTL, MCM2	2503	155	16792	1.86114	0.285564	0.0210121	0.0208892
GOTERM_BP_DIRECT	GO:0000082~G1/S transition of mitotic cell cycle	40	1.30591	6.26014e-09	PRIM2, CDKN1A, CAMK2D, MCM7, CCNH, MCM10, PKMYT1, TYMS, GSPT1, ORC5, ORC6, ORC1, CCND1, PPAT, ORC2, EIF4EBP1, EIF4E, RANBP1, RRM2, RPA2, CDC6, INHBA, CDC25A, CUL4A, LATS1, DHFR, CCNA1, POLA2, CDK7, DBF4, CCNE2, CCNE1, CDK4, POLE2, CDK2, SPDYA, MCM4, BCAT1, CRLF3, MCM2	2503	102	16792	2.63088	3.63958e-05	1.21301e-05	1.20591e-05
GOTERM_BP_DIRECT	GO:0006397~mRNA processing	39	1.27326	0.0138971	SF3B4, RBM27, RBM25, SF3B3, KHDRBS3, CELF1, TSEN15, FMR1, CELF2, ELAVL4, HNRNPLL, RBM4, PDCD11, PPP4R2, SNRNP70, KHSRP, SMN2, ZNF326, RBBP6, HNRNPA1, PTCD2, CNOT6L, CPSF6, RBFOX2, WTAP, SREK1IP1, MAGOHB, QKI, JMJD6, WDR33, NUDT21, PDE12, XRN2, HNRNPA2B1, SRSF2, ACIN1, CDK12, TARDBP, SRSF9	2503	179	16792	1.46168	1	0.868641	0.863561
GOTERM_BP_DIRECT	GO:0008380~RNA splicing	38	1.24061	0.00691315	SF3B4, RBM25, SF3B3, PDCD7, FMR1, RNPC3, RBM4, SYNCRIP, PPP4R2, PPP2R1A, SNRNP70, SNRPD1, KHSRP, ZNF326, RBFOX2, NCBP1, WTAP, THOC1, SREK1IP1, MAGOHB, LSM4, QKI, JMJD6, PRPF4, SNRNP40, RRAGC, WT1, SRSF2, ACIN1, LUC7L3, RP9, SNRNP48, CDK12, SNRPF, HNRNPC, HNRNPH3, TARDBP, SNRPB	2503	166	16792	1.53574	1	0.566157	0.562845
GOTERM_BP_DIRECT	GO:0001701~in utero embryonic development	37	1.20797	0.0609317	PTPRR, RRN3, ANKRD11, GATA6, YBX1, INPP5B, FLCN, COL4A3BP, MYC, RESP18, SOX8, RBBP6, MSX1, ATP7A, SLC39A1, IFITM5, SLC34A2, FOXD3, STIL, PRMT1, XRCC2, TPM1, NOG, LIG4, TBX3, KLF2, VEGFA, CUL4A, FOSL1, ALS2, SCO2, GJB3, MAFG, MAFF, MYH9, EIF4E2, FGFR1	2503	187	16792	1.3274	1	1	0.994322
GOTERM_BP_DIRECT	GO:0000086~G2/M transition of mitotic cell cycle	36	1.17532	0.000758625	YWHAE, BRSK2, CDKN1A, ABCB1, CCNH, PPP2R2A, PKMYT1, ARPP19, TUBA1A, HAUS7, PPP2R1A, UBC, ENSA, NEK2, PLK4, DYNC1H1, WNT10B, HSP90AA1, PPP1R12A, TUBB, HAUS6, MASTL, TUBB4B, CDC25A, HAUS2, TUBA4A, CIT, LATS1, TPX2, CDK7, CCNY, CDK2, FGFR1OP, MAPRE1, PPP1R12B, AJUBA	2503	137	16792	1.76288	0.987873	0.113074	0.112413
GOTERM_BP_DIRECT	GO:0007050~cell cycle arrest	36	1.17532	0.00131395	CDKN1C, PPP1R15A, BTG4, CDKN1A, CDC123, PRKAA1, CAB39L, PRKAG2, RASSF1, MYC, ABL1, WDR6, APBB2, IL12A, HRAS, RPRM, BARD1, TCF7L2, WNT10B, MAP2K1, GADD45A, TSC1, INHBA, PA2G4, PRKAB1, UHMK1, CUL4A, ERN1, PPM1A, CDK7, RRAGC, DDIT3, RRAGD, LAMTOR1, KIF20B, TP53	2503	141	16792	1.71287	0.999521	0.177627	0.176588
GOTERM_BP_DIRECT	GO:0051726~regulation of cell cycle	35	1.14267	0.000220416	BEX2, CTBP1, CCNF, TXLNG, LIN9, PKMYT1, FGF2, RBBP4, GRK5, FIGNL1, CLIC1, MED1, HSPA8, JUN, GADD45B, GADD45A, ESX1, STAT3, TSC1, MASTL, CDC25A, HIPK2, GADD45G, OVOL2, CDK8, BOP1, RBL1, CCNE2, CCNE1, TRNP1, TRIM36, CDK12, TARDBP, DTL, CDKL1	2503	124	16792	1.8936	0.722419	0.0533866	0.0530744
GOTERM_BP_DIRECT	GO:0043123~positive regulation of I-kappaB kinase/NF-kappaB signaling	35	1.14267	0.020611	ECM1, NOD2, TNF, CASP8, LGALS1, UBC, MIER1, ABL1, FLNA, HMOX1, TGM2, WLS, BRD4, UBE2I, PRKCE, NEK6, PLEKHG5, TNFRSF19, F2R, TMED7-TICAM2, CARD9, RHOC, TICAM1, ZDHHC17, RHOA, FKBP1A, IL1A, PPM1A, GPRC5B, EEF1D, REL, F2RL1, TLR6, RBCK1, AJUBA	2503	161	16792	1.45842	1	1	0.994322
GOTERM_BP_DIRECT	GO:0090090~negative regulation of canonical Wnt signaling pathway	35	1.14267	0.0244426	GSK3B, PSMD12, PSMD11, PSMD14, LEF1, KLHL12, FOXO3, STK4, PSMA7, WNT11, PSMB5, SOX17, FRZB, PSMD2, UBC, DVL1, DACT3, RGS20, IGFBP6, SCYL2, DACT1, WWTR1, TCF7L2, EGR1, CAV1, NOG, LATS1, GREM1, PSMC5, SFRP1, PSMC3, SFRP5, DDIT3, HECW1, SNAI2	2503	163	16792	1.44053	1	1	0.994322
GOTERM_BP_DIRECT	GO:0001666~response to hypoxia	34	1.11002	0.0729553	CAMK2D, PRKAA1, AHCY, CHRNA4, EPAS1, CHRNA7, ADM, ETS1, LOXL2, MECP2, LDHA, PLAU, CASP3, HMOX1, CA9, VHLL, HMOX2, EGR1, ANGPT2, CAV1, ITGA2, AGTRAP, SOD2, CBFA2T3, USF1, PGF, VEGFA, ADAM17, CXCL12, KCNMA1, DDIT4, CYP1A1, CHRFAM7A, AJUBA	2503	172	16792	1.32615	1	1	0.994322
GOTERM_BP_DIRECT	GO:0042787~protein ubiquitination involved in ubiquitin-dependent protein catabolic process	33	1.07738	0.0273882	UBE3C, RNF14, UHRF1, KLHL15, KLHL11, RNF19B, RNF7, UBE2Z, AURKB, UBE2L3, CDC20, HERC4, HERC3, HERC2, CDC23, UBC, RBBP6, ARIH1, BUB3, HERC6, AREL1, SMURF2, UBE2C, WWP2, BTBD9, CUL4A, DDB1, HECW1, MDM2, ASB2, RNF185, ANAPC1, MAD2L1	2503	153	16792	1.44699	1	1	0.994322
GOTERM_BP_DIRECT	GO:0007411~axon guidance	33	1.07738	0.044297	MEG3, CSF1R, LAMA2, CRMP1, EFNB2, NRAS, RELN, GBX2, ZNF280A, TUBB3, KIF5B, ZNF280C, DVL1, NKX2-1, APBB2, EPHB2, HRAS, VASP, NTRK1, NGFR, FOXD1, VAX1, L1CAM, BMP7, GDF7, EXT1, KLF7, CXCL12, KIF26A, FEZ2, KRAS, EZR, ISPD	2503	159	16792	1.39238	1	1	0.994322
GOTERM_BP_DIRECT	GO:0031047~gene silencing by RNA	32	1.04473	0.000287591	SEH1L, FMR1, HIST2H4B, POLR2D, HIST1H3G, NUP43, HIST1H3I, HIST1H3C, HIST1H3D, RANBP2, TSNAX, CNOT6L, NUP133, H3F3B, NCBP1, HIST1H4K, TDRD9, TSN, NUP93, HIST2H3A, HIST1H4B, HIST1H4H, NUP35, HIST1H4I, NUPL2, HIST1H4C, HIST2H3D, HIST1H4D, RAN, HIST1H4E, HIST1H4F, NUP37	2503	111	16792	1.93405	0.812185	0.0641896	0.0638141
GOTERM_BP_DIRECT	GO:0007010~cytoskeleton organization	32	1.04473	0.0771807	SH3KBP1, ACTL7B, FITM2, FTCD, ACTB, FGD4, TUBA1C, STRIP2, TUBA1A, ABLIM3, TUBB3, CFL1, ZMYM6, CCL3, KRT6B, WASF3, TBCCD1, TPM1, MICAL3, ANK2, KRT5, TUBB4B, LARP4, TUBA4A, FMNL3, ARHGAP10, ARC, TUBB2B, TUBB2A, KRT15, TNIK, AJUBA	2503	161	16792	1.33342	1	1	0.994322
GOTERM_BP_DIRECT	GO:0007062~sister chromatid cohesion	31	1.01208	0.0001596	ERCC6L, AHCTF1, SEH1L, ZWILCH, CDCA8, HDAC8, SKA1, AURKB, SKA2, CDC20, DSN1, NUP43, BUB3, SPDL1, RANBP2, NUDC, NUP133, RCC2, RPS27, STAG2, KIF2A, CENPH, CENPI, CENPK, CENPL, CENPM, CENPO, MAPRE1, CENPQ, NUP37, MAD2L1	2503	103	16792	2.01914	0.604653	0.0441789	0.0439205
GOTERM_BP_DIRECT	GO:0030036~actin cytoskeleton organization	31	1.01208	0.00854939	RND3, CORO1C, ADD2, ABR, FGD4, ABLIM3, CFL1, ABL1, ABL2, PLEK2, WASF2, PDLIM7, WASF3, CAP1, GAS2L3, PDPK1, RHOG, PDE4DIP, FOXJ1, CORO2B, RHOA, SSH1, FMNL3, DIAPH3, INF2, DLC1, TAOK2, CDC42EP2, SPIRE1, KRAS, RAN	2503	130	16792	1.59978	1	0.637149	0.633422
GOTERM_BP_DIRECT	GO:0071456~cellular response to hypoxia	30	0.979432	0.000100421	SUV39H2, PRKAA1, EPAS1, GATA6, STC1, RORA, FOXO3, GNGT1, NPEPPS, STC2, LMNA, E2F1, UBQLN1, ANKRD1, EIF4EBP1, HMOX1, PMAIP1, NKX3-1, BNIP3L, PRKCE, BMP7, HIPK2, VEGFA, CCNA2, SFRP1, BCL2, MDM2, MDM4, MGARP, TP53	2503	96	16792	2.09648	0.44227	0.0307237	0.030544
GOTERM_BP_DIRECT	GO:0030308~negative regulation of cell growth	30	0.979432	0.00555807	CDKN1A, SERPINE2, FHL1, ENO1, PHB, ING1, FLCN, WNT11, SOX17, SERTAD1, SERTAD2, PPP2R1A, FRZB, SESN2, DACT3, APBB2, MSX1, TSPYL2, INHBA, DCBLD2, GREM1, GDF9, SFRP1, NOV, WT1, BCL2, PPT1, PPARG, CRLF3, TP53	2503	121	16792	1.66333	1	0.491464	0.488589
GOTERM_BP_DIRECT	GO:0018108~peptidyl-tyrosine phosphorylation	30	0.979432	0.0992805	CSF1R, DYRK3, CSF2, TTK, FGF2, CSF2RA, EGFR, RELN, FGFR1OP2, ABL1, NEK1, ABL2, EPHB2, MAP2K3, NTRK1, MAP2K1, HSP90AA1, EIF2AK2, NRG1, EREG, CLK1, FER, TEC, IL5, AXL, FGFR1OP, FGFR1, HBEGF, EPHA2, DDR2	2503	153	16792	1.31544	1	1	0.994322
GOTERM_BP_DIRECT	GO:0006406~mRNA export from nucleus	29	0.946784	0.000528535	SEH1L, NXT1, SMG5, NXF1, NXF2, RBMX2, MAGOH, NUP43, EIF4E, NXF5, EIF5A, RANBP2, UPF2, NUP133, NCBP1, ALYREF, CPSF2, THOC1, UPF3B, NUP93, ZC3H11A, HNRNPA2B1, SRSF2, SRSF3, NUP35, NUPL2, SRSF6, SRSF9, NUP37	2503	100	16792	1.94554	0.953751	0.0960117	0.0954501
GOTERM_BP_DIRECT	GO:1901796~regulation of signal transduction by p53 class mediator	29	0.946784	0.014447	PRKAA1, MEAF6, PRKAG2, AURKB, ING5, RBBP4, UBC, TP53BP2, BRD7, ATRIP, BARD1, PRMT5, RFC3, RMI2, SUPT16H, CSNK2A1, RFC2, HUS1, RPA2, HIPK1, PRKAB1, HIPK2, TPX2, CDK2, MDM2, MDM4, RAD1, TAF5, TP53	2503	124	16792	1.56898	1	0.890569	0.88536
GOTERM_BP_DIRECT	GO:0006396~RNA processing	28	0.914136	0.000728048	DHX9, CELF2, ELAVL4, HNRNPU, RBM3, DUSP11, RBM4, SYNCRIP, DHX33, SNRPD1, DHX57, CCNL1, DDX17, RBPMS, THOC1, ZFC3H1, TDRD9, ADAT1, TRNT1, LSM4, RCL1, PRPF4, SNRNP40, HNRNPK, DKC1, XRN2, HNRNPH3, SUGP1	2503	97	16792	1.93655	0.985512	0.111936	0.111281
GOTERM_BP_DIRECT	GO:0001649~osteoblast differentiation	28	0.914136	0.00224776	DHX9, CCDC47, LEF1, FHL2, DDX21, HNRNPU, PHB, CYR61, ATP5B, SYNCRIP, WNT11, FIGNL1, TMSB4Y, CCL3, SOX8, WWTR1, H3F3B, ALYREF, NOG, RUNX2, RSL1D1, SFRP1, SNAI1, SNAI2, HNRNPC, IARS, RBMX, EPHA2	2503	104	16792	1.8062	0.999998	0.278005	0.276379
GOTERM_BP_DIRECT	GO:0001934~positive regulation of protein phosphorylation	28	0.914136	0.0333511	CSF1R, ROCK2, ITGB3, FAM129A, PRR5L, STK4, AIF1, TNF, CYR61, EGFR, FLCN, CCND2, CCND1, P2RY1, DVL1, ABL1, HRAS, ZNF268, NKX3-1, NTRK1, PLAUR, IGF2, MMP9, VEGFA, ADAM17, KRAS, TNIK, SQSTM1	2503	127	16792	1.47909	1	1	0.994322
GOTERM_BP_DIRECT	GO:0006897~endocytosis	28	0.914136	0.0863433	SH3GL3, CLEC4M, ZFYVE9, SH3KBP1, WIPF2, CHRNA7, WIPF3, SNX10, C9ORF72, DNER, PACSIN3, SNX9, HRAS, SNX8, CAV3, FNBP1, GAPVD1, SNAP91, NME1, EPN2, EHD1, ARC, NECAP1, NPC1, CD209, CHRFAM7A, RIN1, PICALM	2503	139	16792	1.3514	1	1	0.994322
GOTERM_BP_DIRECT	GO:0016925~protein sumoylation	27	0.881489	0.0217714	ZNF451, SEH1L, CDCA8, BMI1, AURKB, HERC2, KIAA1586, NUP43, PIAS4, RANBP2, NOP58, EGR2, PHC2, UBE2I, NUP133, PARP1, CBX4, NUP93, STAG2, HNRNPK, MDM2, NUP35, TOP1, HNRNPC, NUPL2, TP53, NUP37	2503	117	16792	1.54817	1	1	0.994322
GOTERM_BP_DIRECT	GO:0018105~peptidyl-serine phosphorylation	27	0.881489	0.0459902	GSK3B, BRSK2, CAMK2D, TTK, STK4, MAPK8, RPS6KA2, AKT3, MKNK2, TLK2, CLSPN, STK32B, STK32C, PDPK1, PRKCE, NEK6, MASTL, DCLK1, HIPK2, UHMK1, CLK1, CAMK4, CDK2, BCL2, PKN2, SGK1, CSNK1A1L	2503	125	16792	1.44909	1	1	0.994322
GOTERM_BP_DIRECT	GO:0071222~cellular response to lipopolysaccharide	26	0.848841	0.025369	CEBPB, CSF2, GFI1, IL24, SERPINE1, TNFAIP3, TNF, MAPK8, ZFP36, MRC1, ABL1, ANKRD1, NLRP3, IL12A, HAVCR2, ABCA1, CCL20, PDE4D, TMED7-TICAM2, TICAM1, CXCL10, STAR, AXL, TNIP3, IRF8, NFKBIB	2503	113	16792	1.54361	1	1	0.994322
GOTERM_BP_DIRECT	GO:0006461~protein complex assembly	26	0.848841	0.0340265	SF3B3, KMT2A, MAX, EPRS, NAPG, ADD2, PARD6B, PPP2R1A, HES1, WASF3, NIFK, HMGA1, MPP6, AFG3L2, OCLN, TFAP4, CAPZA1, MDM2, GEMIN5, FAS, PPIH, MDM4, TP53, PPID, SHANK1, PICALM	2503	116	16792	1.50369	1	1	0.994322
GOTERM_BP_DIRECT	GO:0006470~protein dephosphorylation	26	0.848841	0.0789271	PTPRR, PPP2R2A, PPM1K, PTPRK, PTPRH, DUSP11, PPP3R1, DUSP10, PPP2R1A, ILKAP, PTPN1, DUSP5, DUSP2, PPP1R12A, PPTC7, DUSP26, PTPN14, SSH1, PPP1CA, PPM1A, DLG1, PDP2, CTDSP2, BCL2, CYCS, PGAM5	2503	126	16792	1.38435	1	1	0.994322
GOTERM_BP_DIRECT	GO:0045766~positive regulation of angiogenesis	25	0.816193	0.0518007	ECM1, CHRNA7, SERPINE1, GATA6, ADM, ETS1, FGF2, CYP1B1, HMOX1, ZNF304, NTRK1, CCBE1, ANGPT2, ANXA3, SPHK1, HIPK1, PGF, HIPK2, RHOB, RUNX1, VEGFA, GREM1, IL1A, ADM2, CHRFAM7A	2503	115	16792	1.45842	1	1	0.994322
GOTERM_BP_DIRECT	GO:0045815~positive regulation of gene expression, epigenetic	24	0.783546	1.40924e-05	HIST1H4K, H3F3B, DDX21, ACTB, HIST2H4B, HIST2H3A, HIST1H4B, ZNRD1, TAF1B, POLR1A, TAF1A, HIST1H3G, POLR1E, HIST1H4H, HIST1H4I, HIST1H3I, HIST1H4C, HIST2H3D, HIST1H3C, HIST1H4D, SF3B1, HIST1H4E, HIST1H3D, HIST1H4F	2503	62	16792	2.59694	0.0786672	0.0074472	0.00740365
GOTERM_BP_DIRECT	GO:0006469~negative regulation of protein kinase activity	24	0.783546	0.0181028	RTN4R, WWTR1, GMFB, GADD45B, CAV3, GADD45A, PDPK1, PRKAG2, PPM1E, PPM1F, SOCS2, SOCS3, DBNDD2, SOCS1, PRKAR1A, AKT1S1, DVL1, FGFR1OP, TRIB3, ITGB1BP1, SFN, SMYD3, LRRC4C, SOCS7	2503	99	16792	1.62636	1	0.983473	0.977721
GOTERM_BP_DIRECT	GO:0009636~response to toxic substance	23	0.750898	0.00569529	GUCY2C, CDKN1A, AQP10, EIF2AK2, ASNS, FOS, TYMS, DHRS2, RAD51, SLC7A8, CDK4, TTPA, CCL5, CCL4, MDM2, CCL3, BCL2, FAS, BAX, CYP1B1, NEFL, TRPM6, SRSF9	2503	85	16792	1.81531	1	0.49413	0.49124
GOTERM_BP_DIRECT	GO:0035335~peptidyl-tyrosine dephosphorylation	23	0.750898	0.0328393	DUSP4, PTPN1, DUSP5, PTPRR, DUSP2, DUSP1, EYA2, EYA3, PTPN11, PTPRK, PTPRH, DUSP26, PTPN14, CDC25A, CDC14A, DUSP14, PTPRG, SSH1, PTP4A1, DUSP11, PTP4A2, DUSP10, ACP1	2503	99	16792	1.5586	1	1	0.994322
GOTERM_BP_DIRECT	GO:0043488~regulation of mRNA stability	23	0.750898	0.0486879	HSPA8, PSMD12, YTHDF2, SET, PSMD11, PSMD14, ANP32A, FMR1, SAMD4A, RC3H1, YWHAZ, PSMA7, EXOSC7, EXOSC6, PSMC5, ZFP36, PSMB5, PSMC3, PSMD2, KHSRP, UBC, SERBP1, EXOSC2	2503	103	16792	1.49807	1	1	0.994322
GOTERM_BP_DIRECT	GO:1900034~regulation of cellular response to heat	22	0.71825	0.00249939	YWHAE, RANBP2, HSPA8, GSK3B, CAMK2D, HSP90AA1, SEH1L, HSP90AB1, NUP133, PTGES3, HSPB8, RPA2, NUP93, BAG4, BAG2, BAG3, AKT1S1, NUP35, NUP43, FKBP4, NUPL2, NUP37	2503	75	16792	1.9679	1	0.300173	0.298417
GOTERM_BP_DIRECT	GO:0050830~defense response to Gram-positive bacterium	22	0.71825	0.0117908	CHGA, SEH1L, HIST1H2BJ, HIST1H2BI, PLA2G2A, CARD9, HIST1H2BK, ADM, HLA-A, TNF, HIST2H2BE, ADAM17, IL12A, HIST1H2BG, SPACA5, VIP, TAC1, IL6R, HIST1H2BD, HAVCR2, EPHA2, HIST1H2BC	2503	85	16792	1.73638	1	0.786933	0.78233
GOTERM_BP_DIRECT	GO:0030182~neuron differentiation	21	0.685602	0.0659204	BTG4, WNT10B, BRSK2, MAP2K1, CEBPB, LDB1, MBD1, HIPK1, HDAC9, RUNX2, HIPK2, WNT11, CASP3, DDIT4, XRN2, S1PR1, VHLL, HOXC8, NEUROG2, IER2, EPHA2	2503	95	16792	1.48299	1	1	0.994322
GOTERM_BP_DIRECT	GO:0045444~fat cell differentiation	20	0.652955	0.00916398	ATF2, GSK3B, TCF7L2, MED1, EGR2, PID1, GPX1, ARL6, HMGA2, ARID5B, KLF4, METRNL, SOCS1, CCND1, GRK5, LRRC8C, SOX8, METTL8, ATF5, SOCS7	2503	73	16792	1.83801	1	0.657657	0.65381
GOTERM_BP_DIRECT	GO:0001822~kidney development	20	0.652955	0.0474047	CDKN1C, PTCD2, MME, TIPARP, ODC1, ARID5B, SIX1, TSC1, OVOL1, FSTL3, JMJD6, VEGFA, PYGO1, RRM2B, WT1, ADAMTS1, CA2, LHX1, PPAT, BAX	2503	86	16792	1.56017	1	1	0.994322
GOTERM_BP_DIRECT	GO:0045814~negative regulation of gene expression, epigenetic	19	0.620307	0.000184991	HIST1H4K, H3F3B, BMI1, HIST2H4B, HIST2H3A, HIST1H4B, RBBP4, HIST1H3G, HIST1H4H, EPC1, HIST1H4I, HIST1H3I, HIST1H4C, HIST2H3D, HIST1H3C, HIST1H4D, HIST1H4E, HIST1H3D, HIST1H4F	2503	50	16792	2.54932	0.658919	0.0488796	0.0485937
GOTERM_BP_DIRECT	GO:0021766~hippocampus development	19	0.620307	0.000894534	YWHAE, KIRREL3, KDM6B, DLX1, GSK3B, DLX2, EIF2B3, ANXA3, ATP2B4, TSC1, NME1, RELN, CASP3, XRN2, OGDH, NKX2-1, NEFL, FGF13, MFSD2A	2503	56	16792	2.27618	0.994501	0.129998	0.129238
GOTERM_BP_DIRECT	GO:0072659~protein localization to plasma membrane	19	0.620307	0.00388869	CAV3, MYO5A, ANK2, ZDHHC22, PIGW, TNF, GOLGA7B, DLG1, BAG4, SLMAP, P2RY1, FCHO2, FLNA, RAPGEF2, TNIK, FGF13, SCN3B, RAPGEF6, GPR179	2503	63	16792	2.02327	1	0.396361	0.394042
GOTERM_BP_DIRECT	GO:0042795~snRNA transcription from RNA polymerase II promoter	19	0.620307	0.0125101	INTS12, CCNK, CCNT1, NCBP1, INTS3, SRRT, ZC3H8, RPRD2, RPAP2, SNAPC5, CDK7, ASUN, SNAPC3, POLR2D, TAF8, INTS5, NABP1, INTS7, TAF5	2503	70	16792	1.82095	1	0.806592	0.801874
GOTERM_BP_DIRECT	GO:0030334~regulation of cell migration	19	0.620307	0.0219013	TBCCD1, JAG1, LAMA2, SERPINE2, LDB1, LAMA4, ITGB3, RCC2, NEXN, RHOA, RHOB, PARD6B, SST, LMNA, TMSB4Y, FLNA, SGK1, PHLDA2, AJUBA	2503	74	16792	1.72252	1	1	0.994322
GOTERM_BP_DIRECT	GO:0007005~mitochondrion organization	19	0.620307	0.0319099	STOML2, PTCD2, PARP1, EPAS1, CAV2, PHB, PPRC1, GABPB1, CAMKMT, ATP5B, OPA1, TMEM11, TFAM, CYCS, MTFR2, ATP7A, SLC25A33, FXN, PPARGC1B	2503	77	16792	1.65541	1	1	0.994322
GOTERM_BP_DIRECT	GO:0034080~CENP-A containing nucleosome assembly	18	0.587659	7.21978e-05	HIST1H4K, HIST2H4B, HIST1H4B, RBBP4, CENPH, CENPI, CENPK, RUVBL1, CENPL, CENPM, HIST1H4H, HIST1H4I, CENPO, HIST1H4C, HIST1H4D, CENPQ, HIST1H4E, HIST1H4F	2503	43	16792	2.80831	0.342804	0.0246874	0.024543
GOTERM_BP_DIRECT	GO:0030097~hemopoiesis	18	0.587659	0.0044995	KIRREL3, CD164, CSF1R, JAG1, TIPARP, GFI1, BRCA2, BMI1, SOD2, DLL1, RUNX2, ADD2, RUNX1, CUL4A, FLCN, MKNK2, CIAPIN1, PICALM	2503	59	16792	2.04674	1	0.42878	0.426272
GOTERM_BP_DIRECT	GO:0071407~cellular response to organic cyclic compound	18	0.587659	0.0044995	CEBPB, HSP90AB1, TIPARP, MBD2, STAT3, NOD2, TNF, CASP8, LGALS1, CASP3, CCL5, P2RY1, CYP1A1, CCL3, ANKRD1, CYP1B1, RGS20, ITGA6	2503	59	16792	2.04674	1	0.42878	0.426272
GOTERM_BP_DIRECT	GO:0048661~positive regulation of smooth muscle cell proliferation	18	0.587659	0.00542438	JUN, CAMK2D, ITGA2, IL13, AIF1, FGF2, TNF, EGFR, EREG, MYC, ID2, CCL5, NAMPT, S1PR1, HMOX1, IL6R, TGM2, HBEGF	2503	60	16792	2.01262	1	0.491464	0.488589
GOTERM_BP_DIRECT	GO:0006303~double-strand break repair via nonhomologous end joining	18	0.587659	0.00916025	BARD1, PIAS4, DCLRE1B, KDM2A, PSMD14, HIST1H4K, H2AFX, LIG4, HIST2H4B, HIST1H4B, HERC2, HIST1H4H, HIST1H4I, WHSC1, HIST1H4C, HIST1H4D, HIST1H4E, HIST1H4F	2503	63	16792	1.91679	1	0.657657	0.65381
GOTERM_BP_DIRECT	GO:0051384~response to glucocorticoid	18	0.587659	0.0126268	TPH2, GOT1, PDCD7, ANXA3, DUSP1, ADM, GPR83, HMGB1, TYMS, AIF1, TNF, AREG, CASP3, BCL2, FAS, KRAS, CDO1, PPARGC1B	2503	65	16792	1.85781	1	0.806592	0.801874
GOTERM_BP_DIRECT	GO:0035690~cellular response to drug	18	0.587659	0.0225787	PPP1R14A, RANBP1, PPP1R12A, HSP90AB1, PDE2A, PPM1E, EGFR, PPM1F, NME1, RECQL5, MYC, PPAT, CCL4, ANKRD1, CD69, TP53, RBM22, NKX3-1	2503	69	16792	1.75011	1	1	0.994322
GOTERM_BP_DIRECT	GO:0000724~double-strand break repair via homologous recombination	18	0.587659	0.0422535	FEN1, PSMD14, KDM4D, PARP1, MCM9, XRCC2, H2AFX, XRCC3, RECQL, HUS1B, HUS1, RPA2, BRCA2, RAD51B, RAD51, RECQL5, SFR1, NABP1	2503	74	16792	1.63186	1	1	0.994322
GOTERM_BP_DIRECT	GO:0000183~chromatin silencing at rDNA	17	0.555011	3.17297e-05	HIST1H4K, H3F3B, MBD2, HIST2H4B, HIST2H3A, HIST1H4B, HIST1H3G, HIST1H4H, HIST1H4I, HIST1H3I, HIST1H4C, HIST2H3D, HIST1H3C, HIST1H4D, HIST1H4E, HIST1H3D, HIST1H4F	2503	37	16792	3.0824	0.168463	0.014188	0.0141051
GOTERM_BP_DIRECT	GO:0070373~negative regulation of ERK1 and ERK2 cascade	17	0.555011	0.00903655	DUSP4, PTPN1, ERRFI1, PTPRR, DUSP1, PHB, KLF4, DUSP26, C1QL4, FLCN, DLG1, ABL1, SPRY2, ITGB1BP1, NAF1, EZR, ATF3	2503	58	16792	1.96636	1	0.657657	0.65381
GOTERM_BP_DIRECT	GO:0016236~macroautophagy	17	0.555011	0.092681	PRKAA1, TOMM40, PRKAG2, AMBRA1, PRKAB1, ATG12, TOMM22, MAP1LC3B, RRAGC, ATG16L1, RRAGD, UBC, UBQLN1, LAMTOR1, ATG7, SQSTM1, TOMM5	2503	76	16792	1.50064	1	1	0.994322
GOTERM_BP_DIRECT	GO:0060021~palate development	17	0.555011	0.092681	BNC2, TIPARP, PAK1IP1, LEF1, WFIKKN2, ARID5B, INHBA, VAX1, TBX3, COL2A1, WNT11, SNAI1, SNAI2, MSX1, ANP32B, EPHB2, MSC	2503	76	16792	1.50064	1	1	0.994322
GOTERM_BP_DIRECT	GO:0000079~regulation of cyclin-dependent protein serine/threonine kinase activity	16	0.522364	0.000272813	CDKN1A, CCNK, CCNT1, GADD45A, BCCIP, CDC6, PKMYT1, CDC25A, CCNA2, CDK7, CCNE2, CCNY, SERTAD1, CDK5RAP1, CCNYL1, SFN	2503	39	16792	2.75231	0.795329	0.0634345	0.0630635
GOTERM_BP_DIRECT	GO:0051290~protein heterotetramerization	16	0.522364	0.000689543	RRM2, HIST1H4K, HIST2H4B, HIST1H4B, HIST1H3G, HIST1H4H, HIST1H4I, PDSS1, HIST1H3I, HIST1H4C, HIST1H3C, HIST1H4D, HIST1H4E, HIST1H3D, FARSB, HIST1H4F	2503	42	16792	2.55571	0.981874	0.111936	0.111281
GOTERM_BP_DIRECT	GO:0006342~chromatin silencing	16	0.522364	0.00155415	HIST1H2AM, HIST2H2AA4, HIST1H2AI, H2AFZ, HIST1H2AH, HIST1H2AK, H2AFX, HIST1H2AJ, HIST2H2AB, MECP2, HIST3H2A, H2AFJ, HIST1H2AE, HIST1H2AD, HIST1H2AC, HIST1H2AB	2503	45	16792	2.38533	0.999882	0.200762	0.199587
GOTERM_BP_DIRECT	GO:0031100~organ regeneration	16	0.522364	0.00253027	PRPS2, UPF2, MED1, CDKN1A, ANGPT2, ANXA3, ADM, BAAT, PGF, CCNA2, CXCL12, AXL, CDK4, PPAT, PPARG, LCP1	2503	47	16792	2.28383	1	0.300173	0.298417
GOTERM_BP_DIRECT	GO:0075733~intracellular transport of virus	16	0.522364	0.00600244	RANBP2, SEH1L, NUP133, CLEC4M, VPS37B, NUP93, CD209, UBC, NMT2, NUP35, KPNA4, NUP43, KPNA5, NUPL2, RAN, NUP37	2503	51	16792	2.10471	1	0.505684	0.502726
GOTERM_BP_DIRECT	GO:0034097~response to cytokine	16	0.522364	0.00729809	CD274, JUN, OXTR, FOS, TNFRSF11A, TYMS, GNAO1, FOSL1, PGGT1B, REL, BCL2, IL6ST, IL6R, TIMP4, PTGES, MCL1	2503	52	16792	2.06423	1	0.573295	0.569941
GOTERM_BP_DIRECT	GO:0006405~RNA export from nucleus	16	0.522364	0.012562	RANBP1, NXT1, NCBP1, ALYREF, THOC1, UPF3B, NPAP1, NXF1, ZC3H11A, MAGOH, SRSF2, SRSF3, HNRNPA1, SRSF6, EIF4E, SRSF9	2503	55	16792	1.95164	1	0.806592	0.801874
GOTERM_BP_DIRECT	GO:0006369~termination of RNA polymerase II transcription	16	0.522364	0.0463762	NCBP1, ALYREF, MAZ, CPSF2, THOC1, UPF3B, NUDT21, ZC3H11A, MAGOH, PAPOLA, SRSF2, SRSF3, SNRPF, SRSF6, SNRPB, SRSF9	2503	64	16792	1.67719	1	1	0.994322
GOTERM_BP_DIRECT	GO:0035019~somatic stem cell population maintenance	16	0.522364	0.052299	KLF10, FOXD3, CDX2, LDB1, EPAS1, STAT3, NOG, LIG4, HMGA2, KLF4, FGF2, CUL4A, SFRP1, POLR2D, ZSCAN10, HES1	2503	65	16792	1.65138	1	1	0.994322
GOTERM_BP_DIRECT	GO:0051436~negative regulation of ubiquitin-protein ligase activity involved in mitotic cell cycle	16	0.522364	0.0988108	PSMD12, PSMD11, PSMD14, UBE2C, PSMA7, CDC20, PSMC5, CDC23, PSMB5, PSMC3, PSMD2, UBC, CDK2, BUB3, ANAPC1, MAD2L1	2503	71	16792	1.51183	1	1	0.994322
GOTERM_BP_DIRECT	GO:1904837~beta-catenin-TCF complex assembly	15	0.489716	0.00282879	TLE4, TCF7L2, HIST1H4K, LEF1, PYGO1, HIST2H4B, HIST1H4B, MYC, RUVBL1, HIST1H4H, HIST1H4I, HIST1H4C, HIST1H4D, HIST1H4E, HIST1H4F	2503	43	16792	2.34026	1	0.31026	0.308445
GOTERM_BP_DIRECT	GO:0051028~mRNA transport	15	0.489716	0.00691504	AHCTF1, HNRNPA3, NCBP1, FMR1, NUTF2, MAGOHB, QKI, LRPPRC, PARP11, NXF1, ZFP36, KHSRP, IGF2BP2, HNRNPA1, NXF5	2503	47	16792	2.14109	1	0.566157	0.562845
GOTERM_BP_DIRECT	GO:0045596~negative regulation of cell differentiation	15	0.489716	0.0147205	PRMT5, PRAMEF11, DLL1, PRAMEF5, PRAMEF19, PRAMEF4, PRAMEF2, PRAMEF13, PRAMEF1, PRAMEF12, PRAMEF15, KRAS, ANP32B, PRAMEF8, PRAMEF7	2503	51	16792	1.97316	1	0.890569	0.88536
GOTERM_BP_DIRECT	GO:0042542~response to hydrogen peroxide	15	0.489716	0.0147205	JUN, GPX1, DUSP1, HBA2, GLRX2, SOD2, AREG, GNAO1, FOSL1, LDHA, STAR, CASP3, BCL2, HMOX1, KPNA4	2503	51	16792	1.97316	1	0.890569	0.88536
GOTERM_BP_DIRECT	GO:0048146~positive regulation of fibroblast proliferation	15	0.489716	0.0240609	CDKN1A, JUN, SPHK1, LIG4, CDC6, BMI1, EGFR, EREG, CCNA2, CDK4, MYC, E2F1, ABL1, FBRS, DDR2	2503	54	16792	1.86354	1	1	0.994322
GOTERM_BP_DIRECT	GO:0070301~cellular response to hydrogen peroxide	15	0.489716	0.0372181	KDM6B, PRKAA1, TNFAIP3, KLF4, ETS1, KLF2, RHOB, TRPM2, IL18RAP, AXL, MDM2, ABL1, PPIF, CYP1B1, FXN	2503	57	16792	1.76546	1	1	0.994322
GOTERM_BP_DIRECT	GO:0032200~telomere organization	14	0.457068	4.42882e-05	HIST1H4K, H3F3B, HIST2H4B, HIST1H4B, HIST1H3G, HIST1H4H, HIST1H4I, HIST1H3I, HIST1H4C, HIST1H3C, HIST1H4D, HIST1H4E, HIST1H3D, HIST1H4F	2503	27	16792	3.47861	0.227016	0.0171631	0.0170628
GOTERM_BP_DIRECT	GO:0006335~DNA replication-dependent nucleosome assembly	14	0.457068	0.000369758	HIST1H4K, HIST2H4B, HIST1H4B, RBBP4, HIST1H3G, HIST1H4H, HIST1H4I, HIST1H3I, HIST1H4C, HIST1H3C, HIST1H4D, HIST1H4E, HIST1H3D, HIST1H4F	2503	32	16792	2.93508	0.883536	0.0741174	0.0736839
GOTERM_BP_DIRECT	GO:0006270~DNA replication initiation	14	0.457068	0.000369758	PRIM2, MCM7, MCM10, CDC6, ORC5, POLA2, ORC6, ORC1, CCNE2, CCNE1, POLE2, ORC2, MCM4, MCM2	2503	32	16792	2.93508	0.883536	0.0741174	0.0736839
GOTERM_BP_DIRECT	GO:0006418~tRNA aminoacylation for protein translation	14	0.457068	0.00402293	CARS, YARS, MARS2, SARS, EPRS, YARS2, NARS, AIMP1, AIMP2, LARS, GARS, IARS, EEF1E1, FARSB	2503	40	16792	2.34806	1	0.396361	0.394042
GOTERM_BP_DIRECT	GO:0045785~positive regulation of cell adhesion	14	0.457068	0.00794663	LDB1, ITGA2, TPM1, NRG1, DUSP26, TNF, VEGFA, FLCN, BAG4, CXCL12, CCL5, IL12A, STX3, TGM2	2503	43	16792	2.18424	1	0.607833	0.604278
GOTERM_BP_DIRECT	GO:0032870~cellular response to hormone stimulus	14	0.457068	0.011913	NPFFR2, JUN, OXTR, DUSP1, STAT3, UCP1, ASNS, FOS, AIF1, PGF, HCRTR1, SOCS2, FOSB, QRFPR	2503	45	16792	2.08717	1	0.786933	0.78233
GOTERM_BP_DIRECT	GO:0071277~cellular response to calcium ion	14	0.457068	0.0331131	JUN, CAMK2D, SYT1, FUS, CPNE7, FOS, ITPKB, NEUROD2, TRPM2, ASPH, ALOX5AP, CHP2, PPIF, FOSB	2503	51	16792	1.84162	1	1	0.994322
GOTERM_BP_DIRECT	GO:1900740~positive regulation of protein insertion into mitochondrial membrane involved in apoptotic signaling pathway	13	0.424421	0.000731731	YWHAE, YWHAZ, PPP3R1, MAPK8, CASP8, YWHAQ, E2F1, BCL2, TP53BP2, PMAIP1, SFN, TP53, YWHAH	2503	30	16792	2.90712	0.985819	0.111936	0.111281
GOTERM_BP_DIRECT	GO:0097192~extrinsic apoptotic signaling pathway in absence of ligand	13	0.424421	0.00260827	GSK3B, BCL2A1, EYA2, FOXO3, IL1A, BAG3, CASP3, MKNK2, BCL2, FAS, BAX, MCL1, BOK	2503	34	16792	2.56511	1	0.303238	0.301464
GOTERM_BP_DIRECT	GO:0001658~branching involved in ureteric bud morphogenesis	13	0.424421	0.0168076	SIX1, HOXD11, FGF2, PGF, ADAMTS16, GREM1, DLG1, GDNF, WT1, MYC, LHX1, BCL2, GZF1	2503	42	16792	2.07652	1	0.936272	0.930796
GOTERM_BP_DIRECT	GO:0032147~activation of protein kinase activity	13	0.424421	0.0286156	ITGB3, PRKAG2, HMGB1, DBF4B, VEGFA, TPX2, DLG1, GPRC5B, WNT11, CLSPN, FGF13, MARK2, NKX3-1	2503	45	16792	1.93808	1	1	0.994322
GOTERM_BP_DIRECT	GO:0045860~positive regulation of protein kinase activity	13	0.424421	0.0392493	MAP2K3, CDKN1A, SDC4, PRKAG2, VLDLR, TNF, CYR61, EREG, RELN, ALS2, RAPGEF2, SNX9, DDR2	2503	47	16792	1.85561	1	1	0.994322
GOTERM_BP_DIRECT	GO:0010212~response to ionizing radiation	13	0.424421	0.052382	INTS3, EYA3, XRCC2, H2AFX, XRCC3, AEN, INIP, TICRR, RAD51B, STAR, RFWD3, DMC1, NABP1	2503	49	16792	1.77987	1	1	0.994322
GOTERM_BP_DIRECT	GO:0006139~nucleobase-containing compound metabolic process	13	0.424421	0.052382	PRPS2, GDA, AK2, CRMP1, AK4, AK5, TYMS, AK9, ZNRD1, PNP, BPNT1, UPP1, SLC28A2	2503	49	16792	1.77987	1	1	0.994322
GOTERM_BP_DIRECT	GO:0031124~mRNA 3'-end processing	13	0.424421	0.0599475	NCBP1, ALYREF, CPSF2, THOC1, UPF3B, NUDT21, ZC3H11A, MAGOH, PAPOLA, SRSF2, SRSF3, SRSF6, SRSF9	2503	50	16792	1.74427	1	1	0.994322
GOTERM_BP_DIRECT	GO:0007266~Rho protein signal transduction	13	0.424421	0.0599475	ROCK2, RHOG, ARHGAP5, RHOA, RHOB, CNKSR1, COL1A2, CDC42EP3, CFL1, CDC42EP2, EPS8L1, CDC42EP1, CTNNAL1	2503	50	16792	1.74427	1	1	0.994322
GOTERM_BP_DIRECT	GO:0048511~rhythmic process	13	0.424421	0.0972342	HES7, SUV39H2, KDM5B, MAGEL2, PRKAA1, CSNK2A1, ROCK2, DHX9, NR1D2, MAPK8, SRRD, NKX2-1, PPARG	2503	54	16792	1.61507	1	1	0.994322
GOTERM_BP_DIRECT	GO:0048041~focal adhesion assembly	12	0.391773	0.000298145	CTTN, ACTN3, PDPK1, RCC2, ITGA2, DLC1, TAOK2, BCL2, PIP5K1A, PTPRK, AJUBA, FERMT2	2503	24	16792	3.35437	0.823366	0.0641896	0.0638141
GOTERM_BP_DIRECT	GO:0006336~DNA replication-independent nucleosome assembly	12	0.391773	0.0006923	HIST2H4B, HIST1H4B, RBBP4, HIST1H4K, H3F3B, ATRX, HIST1H4H, HIST1H4I, HIST1H4C, HIST1H4D, HIST1H4E, HIST1H4F	2503	26	16792	3.09635	0.982162	0.111936	0.111281
GOTERM_BP_DIRECT	GO:0010332~response to gamma radiation	12	0.391773	0.00371307	CXCL10, PRKAA1, GPX1, PARP1, MYC, XRCC2, BCL2, BAX, LIG4, BRCA2, SOD2, TP53	2503	31	16792	2.59694	1	0.392438	0.390143
GOTERM_BP_DIRECT	GO:0071479~cellular response to ionizing radiation	12	0.391773	0.00371307	CDKN1A, RAD51, KDM4D, EEF1D, GADD45A, FIGNL1, HUS1, SNAI2, RAD1, INTS7, TP53, RHOB	2503	31	16792	2.59694	1	0.392438	0.390143
GOTERM_BP_DIRECT	GO:0006626~protein targeting to mitochondrion	12	0.391773	0.00819554	TOMM40, MTX3, PDE2A, TOMM34, TIMM23, TIMM44, MGARP, TRNT1, GDAP1, TOMM5, TOMM22, SLC25A6	2503	34	16792	2.36779	1	0.61871	0.615091
GOTERM_BP_DIRECT	GO:0006352~DNA-templated transcription, initiation	12	0.391773	0.0129742	HIST2H4B, BRF2, HIST1H4B, HIST1H4K, MYC, HIST1H4H, HIST1H4I, TAF5, HIST1H4C, HIST1H4D, HIST1H4E, HIST1H4F	2503	36	16792	2.23625	1	0.819774	0.814979
GOTERM_BP_DIRECT	GO:2001240~negative regulation of extrinsic apoptotic signaling pathway in absence of ligand	12	0.391773	0.0160373	IL1A, COL2A1, CSF2, GDNF, IL7, EYA2, EYA3, BCL2, SNAI2, NRG1, TNF, MCL1	2503	37	16792	2.17581	1	0.925684	0.920269
GOTERM_BP_DIRECT	GO:0000381~regulation of alternative mRNA splicing, via spliceosome	12	0.391773	0.0196108	RBM4, RBM25, RBFOX2, WTAP, TRA2B, FMR1, MYOD1, MAGOH, SRSF2, SRSF6, RBMX, UHMK1	2503	38	16792	2.11855	1	1	0.994322
GOTERM_BP_DIRECT	GO:0007346~regulation of mitotic cell cycle	12	0.391773	0.0284662	CDKN1C, CDKN1A, CDC123, MCIDAS, ASUN, MYC, DYNLT3, NEK6, AATF, ZNF268, CKS1B, RPRM	2503	40	16792	2.01262	1	1	0.994322
GOTERM_BP_DIRECT	GO:0043525~positive regulation of neuron apoptotic process	12	0.391773	0.0466213	ATF2, NQO2, JUN, DDIT3, CASP3, ABL1, CCL3, BAX, PMAIP1, FOXO3, TP53, UBE2M	2503	43	16792	1.87221	1	1	0.994322
GOTERM_BP_DIRECT	GO:0010977~negative regulation of neuron projection development	12	0.391773	0.0541079	IL15RA, NGFR, GSK3B, LGALS1, GFI1, PAQR3, MDM2, STMN2, SPOCK1, CRMP1, FKBP4, PTPRG	2503	44	16792	1.82966	1	1	0.994322
GOTERM_BP_DIRECT	GO:0051591~response to cAMP	12	0.391773	0.0713821	FOSL1, PER1, LDHA, JUN, VGF, DUSP1, FOSB, FOS, CDO1, AREG, PPARGC1B, NME1	2503	46	16792	1.75011	1	1	0.994322
GOTERM_BP_DIRECT	GO:0050885~neuromuscular process controlling balance	12	0.391773	0.0713821	JPH4, ALDH1A3, ABR, CLIC5, RBFOX2, NKX6-2, JPH3, IGDCC3, ABL1, NEFL, SHANK1, POU4F3	2503	46	16792	1.75011	1	1	0.994322
GOTERM_BP_DIRECT	GO:0008630~intrinsic apoptotic signaling pathway in response to DNA damage	12	0.391773	0.0812005	BCL2A1, BCL2, ABL1, E2F1, BAX, HMOX1, SFN, SOD2, TNF, EPHA2, MCL1, BOK	2503	47	16792	1.71287	1	1	0.994322
GOTERM_BP_DIRECT	GO:0048812~neuron projection morphogenesis	12	0.391773	0.0918171	KIRREL3, ANKRD27, CTTN, ALS2, NTF3, NEFL, KIF20B, ATP7A, SGK1, KLK8, BMP7, EGFR	2503	48	16792	1.67719	1	1	0.994322
GOTERM_BP_DIRECT	GO:0010467~gene expression	12	0.391773	0.0918171	HNRNPA3, HNRNPK, WTAP, NCBP1, POLR2D, HNRNPA2B1, FAS, HNRNPU, IGF2BP2, HNRNPC, HNRNPA1, RBMX	2503	48	16792	1.67719	1	1	0.994322
GOTERM_BP_DIRECT	GO:0000083~regulation of transcription involved in G1/S transition of mitotic cell cycle	11	0.359125	0.00093769	DHFR, CCNA1, RRM2, ORC1, CCNE1, GFI1, CDC6, TYMS, E2F6, BACH1, BRD4	2503	23	16792	3.20853	0.995722	0.132946	0.132169
GOTERM_BP_DIRECT	GO:0008306~associative learning	11	0.359125	0.00139451	NEUROD2, RELN, CHRNA7, PPT1, ABL1, CHRFAM7A, NPTX2, RIN1, TAC1, SHANK1, DRD5	2503	24	16792	3.07484	0.9997	0.184234	0.183156
GOTERM_BP_DIRECT	GO:0000387~spliceosomal snRNP assembly	11	0.359125	0.00529897	PRMT5, SNRPD1, GEMIN4, SMN2, GEMIN5, SNRPF, SNRPC, LSM4, RBM22, SNRPB, WDR77	2503	28	16792	2.63558	1	0.491464	0.488589
GOTERM_BP_DIRECT	GO:0045746~negative regulation of Notch signaling pathway	11	0.359125	0.00702594	MEG3, DLX1, DLX2, HEY1, NRARP, CHAC1, HIF1AN, PEAR1, BMP7, DLK1, OVOL2	2503	29	16792	2.5447	1	0.567247	0.563929
GOTERM_BP_DIRECT	GO:0042177~negative regulation of protein catabolic process	11	0.359125	0.0148607	SNX3, SF3B3, SERPINE2, FLNA, MDM4, NRG1, PHB, RILP, EGFR, DEDD, MAD2L1	2503	32	16792	2.30613	1	0.890569	0.88536
GOTERM_BP_DIRECT	GO:0070059~intrinsic apoptotic signaling pathway in response to endoplasmic reticulum stress	11	0.359125	0.0185445	ERN1, PPP1R15A, GSK3B, BRSK2, CEBPB, DDIT3, BCL2, BAX, PMAIP1, TRIB3, CHAC1	2503	33	16792	2.23625	1	0.998142	0.992303
GOTERM_BP_DIRECT	GO:0001837~epithelial to mesenchymal transition	11	0.359125	0.0228566	GSK3B, WNT11, LEF1, NOG, SNAI1, HMGA2, SNAI2, HNRNPAB, BMP7, LOXL2, LIMS1	2503	34	16792	2.17048	1	1	0.994322
GOTERM_BP_DIRECT	GO:0042254~ribosome biogenesis	11	0.359125	0.03357	RCL1, BOP1, GNL3L, RRN3, GTPBP10, DDX31, MRPL36, NAF1, MINA, AATF, RSL24D1	2503	36	16792	2.0499	1	1	0.994322
GOTERM_BP_DIRECT	GO:0009409~response to cold	11	0.359125	0.03357	CXCL10, HSP90AA1, CASP8, VGF, GMPR, ADM, PPARG, FOS, SOD2, METRNL, LRP11	2503	36	16792	2.0499	1	1	0.994322
GOTERM_BP_DIRECT	GO:0048469~cell maturation	11	0.359125	0.03357	EPAS1, AXL, ID2, PLP1, LHX6, HES1, PPARG, SOX8, RUNX2, FGFR1, VEGFA	2503	36	16792	2.0499	1	1	0.994322
GOTERM_BP_DIRECT	GO:0045597~positive regulation of cell differentiation	11	0.359125	0.0400636	EOMES, SOCS3, JUN, HSP90AB1, SOX17, CDX2, GDNF, INSM1, PA2G4, ZNF268, CYR61	2503	37	16792	1.99449	1	1	0.994322
GOTERM_BP_DIRECT	GO:0042517~positive regulation of tyrosine phosphorylation of Stat3 protein	11	0.359125	0.0473682	CSF1R, SOCS3, IL23A, IL24, STAT3, IL31RA, HES1, PTK6, IL6ST, IL6R, VEGFA	2503	38	16792	1.94201	1	1	0.994322
GOTERM_BP_DIRECT	GO:0038128~ERBB2 signaling pathway	11	0.359125	0.0473682	HSP90AA1, PTPRR, NRAS, UBC, KRAS, PTK6, NRG1, HRAS, EGFR, EREG, HBEGF	2503	38	16792	1.94201	1	1	0.994322
GOTERM_BP_DIRECT	GO:0010811~positive regulation of cell-substrate adhesion	11	0.359125	0.0473682	SMOC2, ECM2, EGFL6, ITGA3, PRKCE, ITGA6, RSU1, NID1, CYR61, PPM1F, LIMS1	2503	38	16792	1.94201	1	1	0.994322
GOTERM_BP_DIRECT	GO:0045599~negative regulation of fat cell differentiation	11	0.359125	0.0852376	ASXL1, WWTR1, WNT10B, JAG1, DDIT3, E2F1, TRIB3, RORA, SOD2, C1QL4, TNF	2503	42	16792	1.75705	1	1	0.994322
GOTERM_BP_DIRECT	GO:0097191~extrinsic apoptotic signaling pathway	11	0.359125	0.0852376	CASP8, TNFRSF12A, PDPK1, FAS, BAX, IL12A, TNFRSF10A, INHBA, HIPK1, IL6R, TNF	2503	42	16792	1.75705	1	1	0.994322
GOTERM_BP_DIRECT	GO:0006986~response to unfolded protein	11	0.359125	0.0852376	HSPA8, HSP90AA1, HSP90AB1, HSPA4, DDIT3, HSPA4L, HSPA6, CREBRF, CHAC1, HSPB3, UBE2J2	2503	42	16792	1.75705	1	1	0.994322
GOTERM_BP_DIRECT	GO:0051496~positive regulation of stress fiber assembly	11	0.359125	0.0852376	ARHGEF10, SFRP1, BAG4, WNT11, SDC4, TPM1, ITGB1BP1, TAC1, PPM1E, RHOA, PPM1F	2503	42	16792	1.75705	1	1	0.994322
GOTERM_BP_DIRECT	GO:0000413~protein peptidyl-prolyl isomerization	11	0.359125	0.0969395	FKBP1A, RANBP2, PPIL1, FKBPL, FKBP14, PPIF, PPIH, TTC9B, TTC9C, FKBP4, PPID	2503	43	16792	1.71619	1	1	0.994322
GOTERM_BP_DIRECT	GO:0030155~regulation of cell adhesion	11	0.359125	0.0969395	PPP1R12A, LAMA2, ROCK2, PPP2R1A, LAMA4, ABL1, SERPINI2, S1PR1, ABL2, DLL1, CYTH1	2503	43	16792	1.71619	1	1	0.994322
GOTERM_BP_DIRECT	GO:0045653~negative regulation of megakaryocyte differentiation	10	0.326477	0.00048201	HIST2H4B, HIST1H4B, HIST1H4K, PRMT1, HIST1H4H, HIST1H4I, HIST1H4C, HIST1H4D, HIST1H4E, HIST1H4F	2503	18	16792	3.72708	0.939377	0.0933975	0.0928512
GOTERM_BP_DIRECT	GO:0010165~response to X-ray	10	0.326477	0.00280806	IKBIP, CDKN1A, RAD51, CCND1, CASP3, XRCC2, PMAIP1, LIG4, BRCA2, TP53	2503	22	16792	3.04943	1	0.31026	0.308445
GOTERM_BP_DIRECT	GO:0001836~release of cytochrome c from mitochondria	10	0.326477	0.00401045	GGCT, JUN, BCL2A1, BCL2, BAX, PMAIP1, CCK, SFN, SOD2, BOK	2503	23	16792	2.91685	1	0.396361	0.394042
GOTERM_BP_DIRECT	GO:0016233~telomere capping	10	0.326477	0.00401045	HIST2H4B, HIST1H4B, HIST1H4K, POT1, HIST1H4H, HIST1H4I, HIST1H4C, HIST1H4D, HIST1H4E, HIST1H4F	2503	23	16792	2.91685	1	0.396361	0.394042
GOTERM_BP_DIRECT	GO:0045737~positive regulation of cyclin-dependent protein serine/threonine kinase activity	10	0.326477	0.00558001	CCNK, CCND2, CCND1, CCNT1, CCNY, CCNH, SPDYA, CDC6, CCNL1, CKS1B	2503	24	16792	2.79531	1	0.491464	0.488589
GOTERM_BP_DIRECT	GO:0043392~negative regulation of DNA binding	10	0.326477	0.0169118	ZNF462, JUN, TFAP4, ID2, WFIKKN2, LEF1, E2F1, HMOX1, HMGA2, NEK2	2503	28	16792	2.39598	1	0.936272	0.930796
GOTERM_BP_DIRECT	GO:0045931~positive regulation of mitotic cell cycle	10	0.326477	0.0169118	SPHK1, MDM2, ABL1, EIF4EBP1, ASNS, PKN2, PTPN11, BRCA2, EIF4E, NKX3-1	2503	28	16792	2.39598	1	0.936272	0.930796
GOTERM_BP_DIRECT	GO:0000077~DNA damage checkpoint	10	0.326477	0.0265902	H2AFX, PEA15, TIPRL, E2F1, HUS1, RAD1, PTPN11, INTS7, CLSPN, ATRIP	2503	30	16792	2.23625	1	1	0.994322
GOTERM_BP_DIRECT	GO:0006730~one-carbon metabolic process	10	0.326477	0.0265902	DHFR, AHCY, MAT2A, CA3, CA2, MTHFD2, CA9, CA8, ALDH1L2, CA13	2503	30	16792	2.23625	1	1	0.994322
GOTERM_BP_DIRECT	GO:0043967~histone H4 acetylation	10	0.326477	0.032661	NAA50, PER1, IRF4, MYOD1, LEF1, RUVBL1, CHD5, EPC1, BRD8, BRCA2	2503	31	16792	2.16411	1	1	0.994322
GOTERM_BP_DIRECT	GO:0000722~telomere maintenance via recombination	10	0.326477	0.0396264	PRIM2, POLA2, FEN1, RFC3, RAD51, RFC2, POLE2, XRCC3, RPA2, BRCA2	2503	32	16792	2.09648	1	1	0.994322
GOTERM_BP_DIRECT	GO:0006409~tRNA export from nucleus	10	0.326477	0.0396264	NUP93, RANBP2, SEH1L, NUP133, XPOT, NUP35, NUP43, NUPL2, RAN, NUP37	2503	32	16792	2.09648	1	1	0.994322
GOTERM_BP_DIRECT	GO:0006383~transcription from RNA polymerase III promoter	10	0.326477	0.0475321	GTF3C4, CRCP, POLR3A, POLR3B, POLR3D, SNAPC3, POLR3F, POLR3K, TROVE2, ZNF345	2503	33	16792	2.03295	1	1	0.994322
GOTERM_BP_DIRECT	GO:0001932~regulation of protein phosphorylation	10	0.326477	0.0564153	ITPKB, FLCN, SOCS3, FER, RAD51, SOCS1, KDM4D, SESN2, HUS1, CORO1C	2503	34	16792	1.97316	1	1	0.994322
GOTERM_BP_DIRECT	GO:0042769~DNA damage response, detection of DNA damage	10	0.326477	0.0772149	CUL4A, DDB1, RFC3, PARP1, RFC2, UBC, RPA2, HMGA2, DTL, RAD18	2503	36	16792	1.86354	1	1	0.994322
GOTERM_BP_DIRECT	GO:0007017~microtubule-based process	10	0.326477	0.0772149	TUBB8, TUBA1C, TUBB2B, TUBB2A, TUBA1A, TUBB3, TUBB, TUBE1, TUBB4B, TUBA4A	2503	36	16792	1.86354	1	1	0.994322
GOTERM_BP_DIRECT	GO:0045786~negative regulation of cell cycle	10	0.326477	0.0891564	TSPYL2, RNF167, THAP5, RPS6KA2, TP53BP2, PTPRK, INHBA, ETS1, BMP7, RHOB	2503	37	16792	1.81318	1	1	0.994322
GOTERM_BP_DIRECT	GO:0030224~monocyte differentiation	9	0.29383	0.00165228	CSF1R, MED1, JUN, CSF2, PDE2A, IL31RA, MYH9, PPARG, VEGFA	2503	17	16792	3.55169	0.999933	0.208798	0.207577
GOTERM_BP_DIRECT	GO:0000375~RNA splicing, via transesterification reactions	9	0.29383	0.0244539	SF3B4, PRPF4, SNRNP40, DBR1, SF3B3, TRA2B, KHSRP, TXNL4A, SF3B1	2503	25	16792	2.41515	1	1	0.994322
GOTERM_BP_DIRECT	GO:0042327~positive regulation of phosphorylation	9	0.29383	0.0244539	CCL5, GRB10, ITGA6, AREG, BTBD10, PPARGC1B, EGFR, EREG, APLN	2503	25	16792	2.41515	1	1	0.994322
GOTERM_BP_DIRECT	GO:0008652~cellular amino acid biosynthetic process	9	0.29383	0.0308363	GLUD1, GOT1, CBS, GPT2, PYCR1, ASNS, PYCR2, BCAT1, GLS	2503	26	16792	2.32226	1	1	0.994322
GOTERM_BP_DIRECT	GO:0070979~protein K11-linked ubiquitination	9	0.29383	0.0382709	UBE2W, ANAPC13, CDC23, UBE2C, UBE2S, UBE2D3, UBE2E2, ANAPC1, UBE2L3	2503	27	16792	2.23625	1	1	0.994322
GOTERM_BP_DIRECT	GO:2000145~regulation of cell motility	9	0.29383	0.0468145	ROCK2, ABL1, ABL2, PKN2, NRG1, RHOA, EGFR, EREG, HBEGF	2503	28	16792	2.15638	1	1	0.994322
GOTERM_BP_DIRECT	GO:0009314~response to radiation	9	0.29383	0.0468145	NTRK1, MECP2, JUN, CXCL12, ANGPT2, FKBPL, BCL2, TNFRSF11A, CDC25A	2503	28	16792	2.15638	1	1	0.994322
GOTERM_BP_DIRECT	GO:0043388~positive regulation of DNA binding	9	0.29383	0.0468145	IRF4, MYC, ITGA2, PLAUR, HES1, HMGB1, MMP9, HIPK2, NME1	2503	28	16792	2.15638	1	1	0.994322
GOTERM_BP_DIRECT	GO:0043484~regulation of RNA splicing	9	0.29383	0.0565113	CLK1, RBFOX2, AHNAK, SNRNP70, CELF1, MYOD1, ZNF326, CDK12, PQBP1	2503	29	16792	2.08203	1	1	0.994322
GOTERM_BP_DIRECT	GO:0006294~nucleotide-excision repair, preincision complex assembly	9	0.29383	0.0565113	CUL4A, DDB1, CDK7, PARP1, CCNH, UBC, RPA2, GTF2H3, RAD23B	2503	29	16792	2.08203	1	1	0.994322
GOTERM_BP_DIRECT	GO:0071549~cellular response to dexamethasone stimulus	9	0.29383	0.0565113	ERRFI1, TFAP4, STAR, DDIT4, EIF4EBP1, HNRNPU, SMYD3, EIF4E, EGFR	2503	29	16792	2.08203	1	1	0.994322
GOTERM_BP_DIRECT	GO:0051973~positive regulation of telomerase activity	9	0.29383	0.0565113	GREM1, PKIB, DKC1, MYC, TCP1, POT1, NEK2, KLF4, AURKB	2503	29	16792	2.08203	1	1	0.994322
GOTERM_BP_DIRECT	GO:0007052~mitotic spindle organization	9	0.29383	0.0673917	DYNC1H1, STIL, KIF2A, ASUN, SBDS, TTK, MAP4, WDR62, RAN	2503	30	16792	2.01262	1	1	0.994322
GOTERM_BP_DIRECT	GO:0044344~cellular response to fibroblast growth factor stimulus	9	0.29383	0.0673917	KDM5B, ZFP36, SFRP1, STAR, CCL5, MYC, LHX1, SNAI2, ITGB1BP1	2503	30	16792	2.01262	1	1	0.994322
GOTERM_BP_DIRECT	GO:0097193~intrinsic apoptotic signaling pathway	9	0.29383	0.0673917	CUL4A, CDKN1A, BAX, PMAIP1, CYCS, HRAS, TP53, PPM1F, HIPK2	2503	30	16792	2.01262	1	1	0.994322
GOTERM_BP_DIRECT	GO:0042771~intrinsic apoptotic signaling pathway in response to DNA damage by p53 class mediator	9	0.29383	0.0794719	CDKN1A, DDIT4, PMAIP1, AEN, HIPK1, BRCA2, TP53, HIPK2, PHLDA3	2503	31	16792	1.9477	1	1	0.994322
GOTERM_BP_DIRECT	GO:0048147~negative regulation of fibroblast proliferation	9	0.29383	0.0794719	PARP10, SFRP1, MYC, PAWR, BAX, PMAIP1, SOD2, C1QL4, TP53	2503	31	16792	1.9477	1	1	0.994322
GOTERM_BP_DIRECT	GO:0032212~positive regulation of telomere maintenance via telomerase	9	0.29383	0.0927538	CCT3, PKIB, DKC1, TCP1, POT1, NEK2, HNRNPA1, CCT7, AURKB	2503	32	16792	1.88684	1	1	0.994322
GOTERM_BP_DIRECT	GO:0007093~mitotic cell cycle checkpoint	9	0.29383	0.0927538	DLG1, ZWILCH, INTS3, PRCC, HUS1, NABP1, TTK, HRAS, MAD2L1	2503	32	16792	1.88684	1	1	0.994322
GOTERM_BP_DIRECT	GO:0001974~blood vessel remodeling	9	0.29383	0.0927538	FOXC2, JAG1, EPAS1, AXL, MDM2, BAX, RSPO3, ATP7A, TGM2	2503	32	16792	1.88684	1	1	0.994322
GOTERM_BP_DIRECT	GO:0046677~response to antibiotic	9	0.29383	0.0927538	HSP90AA1, CYB5R4, CASP8, CASP3, MDM2, CYP1A1, ZC3H8, ETS1, TP53	2503	32	16792	1.88684	1	1	0.994322
GOTERM_BP_DIRECT	GO:0001706~endoderm formation	8	0.261182	0.000641057	EOMES, DUSP4, DUSP5, DUSP2, SOX17, DUSP1, LHX1, NOG	2503	12	16792	4.4725	0.975966	0.111936	0.111281
GOTERM_BP_DIRECT	GO:1901216~positive regulation of neuron death	8	0.261182	0.0079469	GSK3B, AIMP2, PARP1, DDIT4, TP53BP2, ABL1, ELK1, PICALM	2503	17	16792	3.15706	1	0.607833	0.604278
GOTERM_BP_DIRECT	GO:0071157~negative regulation of cell cycle arrest	8	0.261182	0.0211278	RASSF1, CCNK, TFAP4, CCND1, CDK4, MDM2, MDM4, ZNF268	2503	20	16792	2.6835	1	1	0.994322
GOTERM_BP_DIRECT	GO:2001243~negative regulation of intrinsic apoptotic signaling pathway	8	0.261182	0.0355656	HELLS, FIGNL1, PLAUR, BCL2, PPIF, MMP9, MAPK8IP1, MCL1	2503	22	16792	2.43955	1	1	0.994322
GOTERM_BP_DIRECT	GO:0071345~cellular response to cytokine stimulus	8	0.261182	0.0355656	CSF1R, IL18RAP, PID1, MME, ITGA4, KHSRP, LEF1, IL13	2503	22	16792	2.43955	1	1	0.994322
GOTERM_BP_DIRECT	GO:0090398~cellular senescence	8	0.261182	0.0447539	CDKN1A, MAP2K1, OPA1, ID2, H2AFX, MAGEA2B, HRAS, TBX3	2503	23	16792	2.33348	1	1	0.994322
GOTERM_BP_DIRECT	GO:0006913~nucleocytoplasmic transport	8	0.261182	0.067345	EIF5A, SET, ANP32A, ANP32E, ANP32D, ANP32C, FBXO22, RAN	2503	25	16792	2.1468	1	1	0.994322
GOTERM_BP_DIRECT	GO:0000188~inactivation of MAPK activity	8	0.261182	0.067345	DUSP4, DUSP5, DUSP2, DUSP10, DUSP1, PPP2R1A, CAV1, DUSP14	2503	25	16792	2.1468	1	1	0.994322
GOTERM_BP_DIRECT	GO:0015949~nucleobase-containing small molecule interconversion	8	0.261182	0.067345	RRM2, RRM2B, TXNRD1, AK2, AK4, AK5, AK9, NME1	2503	25	16792	2.1468	1	1	0.994322
GOTERM_BP_DIRECT	GO:0071897~DNA biosynthetic process	8	0.261182	0.0807956	POLE4, PRIM2, POLA2, POLE3, LIG4, PHB, LIN9, TYMS	2503	26	16792	2.06423	1	1	0.994322
GOTERM_BP_DIRECT	GO:0007029~endoplasmic reticulum organization	8	0.261182	0.0956793	COL4A3BP, ATL3, VAPB, CAV2, ATL1, CCDC47, BNIP1, TOR1AIP2	2503	27	16792	1.98778	1	1	0.994322
GOTERM_BP_DIRECT	GO:0051281~positive regulation of release of sequestered calcium ion into cytosol	8	0.261182	0.0956793	CXCL10, CXCL11, PDPK1, F2R, IL13, ABL1, BAX, NTSR1	2503	27	16792	1.98778	1	1	0.994322
GOTERM_BP_DIRECT	GO:0072332~intrinsic apoptotic signaling pathway by p53 class mediator	8	0.261182	0.0956793	ZMAT3, TP53BP2, E2F1, ZNF385C, BAX, PMAIP1, TP53, BOK	2503	27	16792	1.98778	1	1	0.994322
GOTERM_BP_DIRECT	GO:0043922~negative regulation by host of viral transcription	7	0.228534	0.00726265	JUN, TFAP4, CCL5, CCL4, CCL3, HMGA2, TARDBP	2503	13	16792	3.6124	1	0.573295	0.569941
GOTERM_BP_DIRECT	GO:0032461~positive regulation of protein oligomerization	7	0.228534	0.0111265	MMP1, BAX, PMAIP1, CCK, SNX9, TP53, TRABD2A	2503	14	16792	3.35437	1	0.779259	0.774702
GOTERM_BP_DIRECT	GO:0030330~DNA damage response, signal transduction by p53 class mediator	7	0.228534	0.0162429	USP10, ATRX, SESN2, MDM4, FOXO3, TP53, E2F7	2503	15	16792	3.13075	1	0.925684	0.920269
GOTERM_BP_DIRECT	GO:0006825~copper ion transport	7	0.228534	0.0162429	SCO1, SLC31A2, SLC31A1, SCO2, FKBP4, ATP7A, CUTC	2503	15	16792	3.13075	1	0.925684	0.920269
GOTERM_BP_DIRECT	GO:0090026~positive regulation of monocyte chemotaxis	7	0.228534	0.0227756	CXCL10, CXCL12, CCL5, SERPINE1, S100A14, HMGB1, AIF1	2503	16	16792	2.93508	1	1	0.994322
GOTERM_BP_DIRECT	GO:0051412~response to corticosterone	7	0.228534	0.0406175	FOSL1, CDKN1A, STAR, CCND1, FOSB, NEFL, FOS	2503	18	16792	2.60896	1	1	0.994322
GOTERM_BP_DIRECT	GO:0008053~mitochondrial fusion	7	0.228534	0.0406175	AFG3L2, CHCHD3, OPA1, BCL2A1, BAX, PLD6, GDAP1	2503	18	16792	2.60896	1	1	0.994322
GOTERM_BP_DIRECT	GO:0045089~positive regulation of innate immune response	7	0.228534	0.0406175	POLR3B, CCL5, POLR3D, CARD9, POLR3F, POLR3G, EREG	2503	18	16792	2.60896	1	1	0.994322
GOTERM_BP_DIRECT	GO:0030225~macrophage differentiation	7	0.228534	0.0406175	CSF1R, CASP8, PARP1, IL31RA, GAB3, MMP9, VEGFA	2503	18	16792	2.60896	1	1	0.994322
GOTERM_BP_DIRECT	GO:0051170~nuclear import	7	0.228534	0.0406175	SNRPD1, GEMIN4, SMN2, GEMIN5, SNRPF, HNRNPA1, SNRPB	2503	18	16792	2.60896	1	1	0.994322
GOTERM_BP_DIRECT	GO:0001556~oocyte maturation	7	0.228534	0.0406175	TUBB8, RPS6KA2, DMC1, TRIP13, BRCA2, FOXO3, EREG	2503	18	16792	2.60896	1	1	0.994322
GOTERM_BP_DIRECT	GO:0010971~positive regulation of G2/M transition of mitotic cell cycle	7	0.228534	0.0406175	RAD51B, WNT10B, CCND1, CDK4, RCC2, DBF4B, BRD4	2503	18	16792	2.60896	1	1	0.994322
GOTERM_BP_DIRECT	GO:0046827~positive regulation of protein export from nucleus	7	0.228534	0.0521129	GSK3B, PPM1A, TCF7L2, MDM2, SFN, ANP32B, TP53	2503	19	16792	2.47164	1	1	0.994322
GOTERM_BP_DIRECT	GO:0051276~chromosome organization	7	0.228534	0.0521129	SMCHD1, MYC, NCAPH2, CDCA8, LIG4, RLF, GEM	2503	19	16792	2.47164	1	1	0.994322
GOTERM_BP_DIRECT	GO:0045926~negative regulation of growth	7	0.228534	0.0521129	ING5, MT1A, MT1L, MT1X, PTK6, MT1B, MT1E	2503	19	16792	2.47164	1	1	0.994322
GOTERM_BP_DIRECT	GO:0090190~positive regulation of branching involved in ureteric bud morphogenesis	7	0.228534	0.0521129	GREM1, GDNF, LHX1, NOG, SIX1, SOX8, VEGFA	2503	19	16792	2.47164	1	1	0.994322
GOTERM_BP_DIRECT	GO:0034614~cellular response to reactive oxygen species	7	0.228534	0.0653922	FER, TPM1, PXN, UCP1, FOS, PTPRK, PPARGC1B	2503	20	16792	2.34806	1	1	0.994322
GOTERM_BP_DIRECT	GO:0048025~negative regulation of mRNA splicing, via spliceosome	7	0.228534	0.080463	HNRNPK, TRA2B, HNRNPA2B1, ACIN1, SRSF6, RBMX, SRSF9	2503	21	16792	2.23625	1	1	0.994322
GOTERM_BP_DIRECT	GO:0030879~mammary gland development	7	0.228534	0.080463	HOXB9, CAV1, ITGA2, LEF1, NRG1, ARHGAP5, TBX3	2503	21	16792	2.23625	1	1	0.994322
GOTERM_BP_DIRECT	GO:0051894~positive regulation of focal adhesion assembly	7	0.228534	0.080463	SFRP1, SDC4, TSC1, ITGB1BP1, PPM1F, LIMS1, VEGFA	2503	21	16792	2.23625	1	1	0.994322
GOTERM_BP_DIRECT	GO:0042346~positive regulation of NF-kappaB import into nucleus	7	0.228534	0.080463	GREM1, IL23A, SPHK1, RBCK1, TNF, RHOA, IL18R1	2503	21	16792	2.23625	1	1	0.994322
GOTERM_BP_DIRECT	GO:0035902~response to immobilization stress	7	0.228534	0.080463	GAL, CYP1A2, CYP1A1, PPARG, FOS, SOD2, LRP11	2503	21	16792	2.23625	1	1	0.994322
GOTERM_BP_DIRECT	GO:0046427~positive regulation of JAK-STAT cascade	7	0.228534	0.0972995	IL5, CCL5, IL24, F2R, CYP1B1, HES1, CRLF3	2503	22	16792	2.1346	1	1	0.994322
GOTERM_BP_DIRECT	GO:0006637~acyl-CoA metabolic process	7	0.228534	0.0972995	ACOT9, GPAM, ACSM1, ACOT12, ACSM5, BAAT, ACOT4	2503	22	16792	2.1346	1	1	0.994322
GOTERM_BP_DIRECT	GO:2000406~positive regulation of T cell migration	6	0.195886	0.00957192	CXCL10, CXCL12, ITGA4, CCL20, CCL5, AIF1	2503	10	16792	4.02525	1	0.678556	0.674587
GOTERM_BP_DIRECT	GO:0035970~peptidyl-threonine dephosphorylation	6	0.195886	0.0154192	DUSP4, PPM1A, DUSP5, DUSP1, PPM1E, PPM1F	2503	11	16792	3.65932	1	0.905371	0.900075
GOTERM_BP_DIRECT	GO:0048333~mesodermal cell differentiation	6	0.195886	0.0154192	KDM6B, ITGA3, ITGA2, ITGB3, HMGA2, INHBA	2503	11	16792	3.65932	1	0.905371	0.900075
GOTERM_BP_DIRECT	GO:0060707~trophoblast giant cell differentiation	6	0.195886	0.0232405	PLK4, SOCS3, HAND1, SNAI1, PRDM1, E2F7	2503	12	16792	3.35437	1	1	0.994322
GOTERM_BP_DIRECT	GO:0032211~negative regulation of telomere maintenance via telomerase	6	0.195886	0.0232405	GNL3L, PINX1, HNRNPU, NAT10, HNRNPC, HNRNPA1	2503	12	16792	3.35437	1	1	0.994322
GOTERM_BP_DIRECT	GO:0071850~mitotic cell cycle arrest	6	0.195886	0.0332266	CDKN1A, FAP, DUSP1, GADD45A, CDC14A, NKX3-1	2503	13	16792	3.09635	1	1	0.994322
GOTERM_BP_DIRECT	GO:0060347~heart trabecula formation	6	0.195886	0.0455045	FKBP1A, HEY1, CAV3, ADAMTS1, FHL2, OVOL2	2503	14	16792	2.87518	1	1	0.994322
GOTERM_BP_DIRECT	GO:1901224~positive regulation of NIK/NF-kappaB signaling	6	0.195886	0.0455045	RC3H1, EIF2AK2, HMGB1, NOD2, TNF, HAVCR2	2503	14	16792	2.87518	1	1	0.994322
GOTERM_BP_DIRECT	GO:0061053~somite development	6	0.195886	0.0455045	RAD51B, WNT11, NUP133, FRZB, NOG, RBBP6	2503	14	16792	2.87518	1	1	0.994322
GOTERM_BP_DIRECT	GO:0032784~regulation of DNA-templated transcription, elongation	6	0.195886	0.0455045	LDB1, THOC1, TCEA2, TCEA1, ZNF326, TCEB3B	2503	14	16792	2.87518	1	1	0.994322
GOTERM_BP_DIRECT	GO:1904874~positive regulation of telomerase RNA localization to Cajal body	6	0.195886	0.0601353	CCT3, DKC1, TCP1, RUVBL1, NAF1, CCT7	2503	15	16792	2.6835	1	1	0.994322
GOTERM_BP_DIRECT	GO:0042692~muscle cell differentiation	6	0.195886	0.0601353	H3F3B, ANKRD1, SPEG, RORA, QKI, SYNE1	2503	15	16792	2.6835	1	1	0.994322
GOTERM_BP_DIRECT	GO:0000470~maturation of LSU-rRNA	6	0.195886	0.0601353	RSL1D1, MRPL1, WDR37, EIF6, TEX10, RRP15	2503	15	16792	2.6835	1	1	0.994322
GOTERM_BP_DIRECT	GO:0048011~neurotrophin TRK receptor signaling pathway	6	0.195886	0.0771169	NTRK1, NGFR, CASP3, DDIT4, AKT1S1, PTPN11	2503	16	16792	2.51578	1	1	0.994322
GOTERM_BP_DIRECT	GO:0007051~spindle organization	6	0.195886	0.0771169	RANBP1, NTMT1, TTK, AUNIP, KNSTRN, AURKB	2503	16	16792	2.51578	1	1	0.994322
GOTERM_BP_DIRECT	GO:0010569~regulation of double-strand break repair via homologous recombination	6	0.195886	0.0771169	RAD51, PPP4R2, FIGNL1, RPA2, FIGN, TEX15	2503	16	16792	2.51578	1	1	0.994322
GOTERM_BP_DIRECT	GO:0006376~mRNA splice site selection	6	0.195886	0.096389	CELF1, CELF2, LUC7L3, SRSF6, RBMX, SRSF9	2503	17	16792	2.36779	1	1	0.994322
GOTERM_BP_DIRECT	GO:0060749~mammary gland alveolus development	6	0.195886	0.096389	CCND1, ID2, TGFA, TNFRSF11A, AREG, VEGFA	2503	17	16792	2.36779	1	1	0.994322
GOTERM_BP_DIRECT	GO:0030150~protein import into mitochondrial matrix	6	0.195886	0.096389	TOMM40, GRPEL2, DNLZ, TIMM23, TIMM44, TOMM22	2503	17	16792	2.36779	1	1	0.994322
GOTERM_BP_DIRECT	GO:0030048~actin filament-based movement	6	0.195886	0.096389	MYO1B, WIPF2, WIPF3, MYH9, MYO5A, WASF2	2503	17	16792	2.36779	1	1	0.994322
GOTERM_BP_DIRECT	GO:0042789~mRNA transcription from RNA polymerase II promoter	6	0.195886	0.096389	MED1, SOX17, DDIT3, LMO2, STAT3, FLNA	2503	17	16792	2.36779	1	1	0.994322
GOTERM_BP_DIRECT	GO:0090201~negative regulation of release of cytochrome c from mitochondria	6	0.195886	0.096389	PRELID1, GPX1, OPA1, LMNA, PPIF, FXN	2503	17	16792	2.36779	1	1	0.994322
GOTERM_BP_DIRECT	GO:0071276~cellular response to cadmium ion	6	0.195886	0.096389	MT1A, STAR, CYP1A2, HMOX1, MT1X, MT1E	2503	17	16792	2.36779	1	1	0.994322
GOTERM_BP_DIRECT	GO:0042325~regulation of phosphorylation	6	0.195886	0.096389	BARD1, PPP1R14A, PPP1R14B, PPP1R14C, MCM7, BMP7	2503	17	16792	2.36779	1	1	0.994322
GOTERM_BP_DIRECT	GO:0042148~strand invasion	5	0.163239	0.0117973	RAD51B, RAD51, XRCC2, DMC1, XRCC3	2503	7	16792	4.79196	1	0.786933	0.78233
GOTERM_BP_DIRECT	GO:0043496~regulation of protein homodimerization activity	5	0.163239	0.0117973	BCL2, BAX, NRG1, AIDA, TICAM1	2503	7	16792	4.79196	1	0.786933	0.78233
GOTERM_BP_DIRECT	GO:0000447~endonucleolytic cleavage in ITS1 to separate SSU-rRNA from 5.8S rRNA and LSU-rRNA from tricistronic rRNA transcript (SSU-rRNA, 5.8S rRNA, LSU-rRNA)	5	0.163239	0.0208344	RCL1, NOP14, RRS1, UTP20, RPS21	2503	8	16792	4.19297	1	1	0.994322
GOTERM_BP_DIRECT	GO:0098909~regulation of cardiac muscle cell action potential involved in regulation of contraction	5	0.163239	0.0208344	HCN4, CAMK2D, CAV3, CAV1, FGF13	2503	8	16792	4.19297	1	1	0.994322
GOTERM_BP_DIRECT	GO:2000774~positive regulation of cellular senescence	5	0.163239	0.0208344	HMGA1, PAWR, HMGA2, KRAS, EEF1E1	2503	8	16792	4.19297	1	1	0.994322
GOTERM_BP_DIRECT	GO:1900119~positive regulation of execution phase of apoptosis	5	0.163239	0.0331417	FAP, DLC1, TP53BP2, TP53, BOK	2503	9	16792	3.72708	1	1	0.994322
GOTERM_BP_DIRECT	GO:0071243~cellular response to arsenic-containing substance	5	0.163239	0.0331417	GSTO1, ZFAND2A, MKNK2, PPIF, HMOX1	2503	9	16792	3.72708	1	1	0.994322
GOTERM_BP_DIRECT	GO:0010469~regulation of receptor activity	5	0.163239	0.0331417	PLAU, PDE4D, P2RY1, SERPINE1, MAPK8IP2	2503	9	16792	3.72708	1	1	0.994322
GOTERM_BP_DIRECT	GO:0071383~cellular response to steroid hormone stimulus	5	0.163239	0.0488548	MED1, NPC1, MGARP, UBE2L3, NKX3-1	2503	10	16792	3.35437	1	1	0.994322
GOTERM_BP_DIRECT	GO:0006268~DNA unwinding involved in DNA replication	5	0.163239	0.0488548	RAD51, MCM7, HMGA1, MCM4, MCM2	2503	10	16792	3.35437	1	1	0.994322
GOTERM_BP_DIRECT	GO:0046902~regulation of mitochondrial membrane permeability	5	0.163239	0.0488548	STAT3, BCL2, PPIF, PMAIP1, TP53	2503	10	16792	3.35437	1	1	0.994322
GOTERM_BP_DIRECT	GO:0010762~regulation of fibroblast migration	5	0.163239	0.0488548	FER, SDC4, RCC2, PRR5L, CORO1C	2503	10	16792	3.35437	1	1	0.994322
GOTERM_BP_DIRECT	GO:0060411~cardiac septum morphogenesis	5	0.163239	0.0488548	JAG1, HEY1, HAND1, MDM2, BMP7	2503	10	16792	3.35437	1	1	0.994322
GOTERM_BP_DIRECT	GO:0031571~mitotic G1 DNA damage checkpoint	5	0.163239	0.0679609	CCND1, RFWD3, CDK2, RPA2, TP53	2503	11	16792	3.04943	1	1	0.994322
GOTERM_BP_DIRECT	GO:0060968~regulation of gene silencing	5	0.163239	0.0679609	CDK2, HIST1H3G, HIST1H3I, HIST1H3C, HIST1H3D	2503	11	16792	3.04943	1	1	0.994322
GOTERM_BP_DIRECT	GO:0043486~histone exchange	5	0.163239	0.0679609	ANP32A, ANP32E, ANP32D, ANP32C, ANP32B	2503	11	16792	3.04943	1	1	0.994322
GOTERM_BP_DIRECT	GO:0048715~negative regulation of oligodendrocyte differentiation	5	0.163239	0.0679609	DLX1, DLX2, DUSP10, ID2, HES1	2503	11	16792	3.04943	1	1	0.994322
GOTERM_BP_DIRECT	GO:0032230~positive regulation of synaptic transmission, GABAergic	5	0.163239	0.0903212	OXTR, CA2, KIF5B, PRKCE, TAC1	2503	12	16792	2.79531	1	1	0.994322
GOTERM_BP_DIRECT	GO:0044319~wound healing, spreading of cells	5	0.163239	0.0903212	FLNA, LCP1, RHOC, RHOA, CYR61	2503	12	16792	2.79531	1	1	0.994322
GOTERM_BP_DIRECT	GO:0021702~cerebellar Purkinje cell differentiation	5	0.163239	0.0903212	LDB1, LHX1, CEND1, RORA, ATP7A	2503	12	16792	2.79531	1	1	0.994322
GOTERM_BP_DIRECT	GO:0034329~cell junction assembly	5	0.163239	0.0903212	VASP, FLNA, FERMT2, ACTB, LIMS1	2503	12	16792	2.79531	1	1	0.994322
GOTERM_BP_DIRECT	GO:0035278~miRNA mediated inhibition of translation	5	0.163239	0.0903212	TNRC6C, RBM4, ZFP36, EIF6, STAT3	2503	12	16792	2.79531	1	1	0.994322
GOTERM_BP_DIRECT	GO:0000320~re-entry into mitotic cell cycle	4	0.130591	0.0117426	GSK3B, CCND1, MYC, CCNF	2503	4	16792	6.70875	1	0.786933	0.78233
GOTERM_BP_DIRECT	GO:0060850~regulation of transcription involved in cell fate commitment	4	0.130591	0.0261065	CEBPB, CHD5, PPARG, RORA	2503	5	16792	5.367	1	1	0.994322
GOTERM_BP_DIRECT	GO:0070934~CRD-mediated mRNA stabilization	4	0.130591	0.0261065	SYNCRIP, DHX9, HNRNPU, YBX1	2503	5	16792	5.367	1	1	0.994322
GOTERM_BP_DIRECT	GO:0031579~membrane raft organization	4	0.130591	0.0261065	DLG1, NPC1, CAV3, PPT1	2503	5	16792	5.367	1	1	0.994322
GOTERM_BP_DIRECT	GO:0051353~positive regulation of oxidoreductase activity	4	0.130591	0.0464825	ABL1, ABL2, NOD2, ATP7A	2503	6	16792	4.4725	1	1	0.994322
GOTERM_BP_DIRECT	GO:0098532~histone H3-K27 trimethylation	4	0.130591	0.0464825	HIST1H1D, HIST1H1E, CHD5, HIST1H1C	2503	6	16792	4.4725	1	1	0.994322
GOTERM_BP_DIRECT	GO:0060430~lung saccule development	4	0.130591	0.0464825	ASXL1, PTGES3, GATA6, NKX2-1	2503	6	16792	4.4725	1	1	0.994322
GOTERM_BP_DIRECT	GO:0000480~endonucleolytic cleavage in 5'-ETS of tricistronic rRNA transcript (SSU-rRNA, 5.8S rRNA, LSU-rRNA)	4	0.130591	0.0464825	RCL1, NOP14, UTP23, UTP20	2503	6	16792	4.4725	1	1	0.994322
GOTERM_BP_DIRECT	GO:0060613~fat pad development	4	0.130591	0.0464825	DGAT2, TBL1XR1, HMGA2, ARID5B	2503	6	16792	4.4725	1	1	0.994322
GOTERM_BP_DIRECT	GO:0060536~cartilage morphogenesis	4	0.130591	0.0464825	HAND1, SNAI1, SNAI2, MSX1	2503	6	16792	4.4725	1	1	0.994322
GOTERM_BP_DIRECT	GO:0032466~negative regulation of cytokinesis	4	0.130591	0.0724964	CHMP4C, TEX14, E2F7, AURKB	2503	7	16792	3.83357	1	1	0.994322
GOTERM_BP_DIRECT	GO:0036089~cleavage furrow formation	4	0.130591	0.0724964	SPIRE1, SNX9, RHOA, AURKB	2503	7	16792	3.83357	1	1	0.994322
GOTERM_BP_DIRECT	GO:0010614~negative regulation of cardiac muscle hypertrophy	4	0.130591	0.0724964	GSK3B, RGS2, CAV3, GLRX3	2503	7	16792	3.83357	1	1	0.994322
GOTERM_BP_DIRECT	GO:0006384~transcription initiation from RNA polymerase III promoter	4	0.130591	0.0724964	SNAPC5, GTF3C4, CRCP, POLR3G	2503	7	16792	3.83357	1	1	0.994322
GOTERM_BP_DIRECT	GO:0008064~regulation of actin polymerization or depolymerization	4	0.130591	0.0724964	CXCL12, TMSB4Y, SSH1, CIT	2503	7	16792	3.83357	1	1	0.994322
GOTERM_BP_DIRECT	GO:0071455~cellular response to hyperoxia	4	0.130591	0.0724964	CAV1, FAS, PPARG, ATG7	2503	7	16792	3.83357	1	1	0.994322
GOTERM_BP_DIRECT	GO:0019048~modulation by virus of host morphology or physiology	4	0.130591	0.0724964	CLEC4M, VAPB, CD209, HIPK2	2503	7	16792	3.83357	1	1	0.994322
GOTERM_BP_DIRECT	GO:0071409~cellular response to cycloheximide	3	0.0979432	0.0599708	MYC, KLF4, KLF2	2503	3	16792	6.70875	1	1	0.994322
GOTERM_BP_DIRECT	GO:0046985~positive regulation of hemoglobin biosynthetic process	3	0.0979432	0.0599708	LDB1, PRMT1, KLF4	2503	3	16792	6.70875	1	1	0.994322
GOTERM_BP_DIRECT	GO:0033693~neurofilament bundle assembly	3	0.0979432	0.0599708	NEFL, NEFM, NEFH	2503	3	16792	6.70875	1	1	0.994322
GOTERM_BP_DIRECT	GO:0035284~brain segmentation	3	0.0979432	0.0599708	EGR2, MAFB, HOXA2	2503	3	16792	6.70875	1	1	0.994322
GOTERM_BP_DIRECT	GO:2001170~negative regulation of ATP biosynthetic process	3	0.0979432	0.0599708	FLCN, PID1, PARP1	2503	3	16792	6.70875	1	1	0.994322
GOTERM_BP_DIRECT	GO:0034140~negative regulation of toll-like receptor 3 signaling pathway	3	0.0979432	0.0599708	UBQLN1, F2RL1, TNFAIP3	2503	3	16792	6.70875	1	1	0.994322
GOTERM_BP_DIRECT	GO:0060693~regulation of branching involved in salivary gland morphogenesis	3	0.0979432	0.0599708	SNAI2, BTBD7, TNF	2503	3	16792	6.70875	1	1	0.994322
GOTERM_BP_DIRECT	GO:0019062~virion attachment to host cell	3	0.0979432	0.0599708	HSP90AB1, CLEC4M, CD209	2503	3	16792	6.70875	1	1	0.994322
GOTERM_BP_DIRECT	GO:0035022~positive regulation of Rac protein signal transduction	3	0.0979432	0.0599708	CAMK2D, ALS2, KRAS	2503	3	16792	6.70875	1	1	0.994322
GOTERM_BP_DIRECT	GO:0046968~peptide antigen transport	3	0.0979432	0.0599708	CLEC4M, CD209, TAP2	2503	3	16792	6.70875	1	1	0.994322

## Sheet: CC
Category	Term	Count	%	PValue	Genes	List Total	Pop Hits	Pop Total	Fold Enrichment	Bonferroni	Benjamini	FDR
GOTERM_CC_DIRECT	GO:0005634~nucleus	1087	35.4881	6.83259e-43	ATF2, JRK, ZNF296, ZNF292, ALKBH8, ALKBH3, PPP4R2, PSMD2, PKNOX2, HES7, SAP30BP, RBFOX2, CSNK2A1, ZNF281, ESX1, DNTTIP1, PRKAB1, DDIT3, TCEANC2, ATF5, ATF3, ZNF28, ZNF275, ZNF274, ZBTB8A, SET, ZNF273, CRABP2, CDCA4, GATA6, MYNN, ZNF20, CDCA8, ZNF24, RNF216, FIGNL1, EPB41L2, AFMID, PIP5K1A, SFN, ZNF268, ZNF267, PPARGC1B, TOE1, NGFR, JUN, TIPARP, PBX3, EIF2AK2, ZNF35, MAGOHB, BTBD10, FLI1, PKIB, EI…	2635	5415	18224	1.38833	6.06051e-40	6.06051e-40	5.93752e-40
GOTERM_CC_DIRECT	GO:0005737~cytoplasm	908	29.6441	1.60796e-12	ATF2, JRK, PID1, ALKBH3, PPP4R2, PPP4R4, FAM110C, AKT3, BBX, XYLB, PKNOX2, RBFOX2, ESX1, PRKAR1A, DDIT3, DDIT4, FEZ2, ATF5, ZNF274, SET, PARPBP, MEAF6, CRABP2, CEP85L, ACTL7B, COPS7B, FIGNL1, PRKAR2A, EPB41L2, AFMID, PIP5K1A, SFN, ATG7, ZNF268, TOE1, ZNF260, EIF2AK2, BTBD10, PKIB, EIF6, NMT2, STRN, FERMT2, ARHGAP5, PQBP1, LRRC1, TUBA1C, GLT1D1, HEY1, NEFL, SH3BGRL2, SH3BGRL3, NEFH, UPF2, LYPLA1, …	2635	5222	18224	1.20257	1.42624e-09	3.56565e-10	3.49329e-10
GOTERM_CC_DIRECT	GO:0005654~nucleoplasm	636	20.764	1.19154e-38	ATF2, ZNF174, PID1, C2ORF88, HNRNPU, GABPB1, ELK1, SMC2, ALKBH8, RRP9, ELK3, ALKBH3, ELK4, PPP4R2, SOX17, FAM110C, MYC, PSMD2, AKT3, NAMPT, HOXA2, BBX, IER2, DDX17, TSPYL2, MED1, SAP30BP, RBFOX2, CSNK2A1, ZNF281, MED8, DNTTIP1, HUS1, HCFC2, PRKAB1, MED6, WDR77, DYNC1LI1, EID2, HOXB9, SCO2, DDIT3, ZC3H11A, ATF5, ATF3, SET, PARPBP, MEAF6, CRABP2, CTBP1, GATA6, NOLC1, COPS7B, CDCA8, RNPC3, C9ORF72, …	2635	2784	18224	1.57998	1.0569e-35	5.28448e-36	5.17724e-36
GOTERM_CC_DIRECT	GO:0005829~cytosol	609	19.8825	4.13278e-12	PNMT, SERPINE2, WIPF2, WIPF3, ENO1, EPRS, BACH1, SMC2, ALKBH8, GLS, ZFYVE28, PCMT1, RNF114, MYC, PSMD2, FGFR1OP2, NAMPT, AP1S2, AP1S1, AP1S3, PIP4K2C, CEP97, DUS4L, XYLB, IER3, WSB1, CSNK2A1, PRKCE, HUS1, PHKA1, GAPVD1, PRKAB1, ATG12, WDR77, CH25H, PRKAR1B, PRKAR1A, MTHFD2, MAP1B, DDIT3, DDIT4, HECW1, RBCK1, RPL28, PI4K2A, NGEF, TPH2, SEH1L, SET, CRABP2, HSPA4L, CDCA8, SKA1, SKA2, LDHC, ABR, PPP3…	2635	3315	18224	1.27056	3.6658e-09	7.33155e-10	7.18277e-10
GOTERM_CC_DIRECT	GO:0070062~extracellular exosome	437	14.2671	0.0465734	SERPINE1, ARPC5L, ENO1, SMC2, PCMT1, PSMD2, NAMPT, AP1S1, PIP4K2C, XYLB, WLS, GBP6, HPCAL1, ARMC3, RPL28, ABCB1, CRABP2, SAR1A, TPRG1L, LDHC, LDHA, PRDX4, S100A16, PRKAR2A, FIGNL1, EPB41L2, SFN, S100A14, RSU1, RREB1, ST3GAL1, NR2C2AP, NAA50, H3F3B, PA2G4, EHD1, HNRNPK, EHD4, COL1A2, EIF6, SERPINI2, PPT1, HNRNPC, ARF3, HIST2H2AA4, HIST2H2AB, PFAS, NPAP1, TUBA1A, CSRP1, SH3BGRL2, SH3BGRL3, C19ORF18…	2635	2811	18224	1.07519	1	0.70018	0.685971
GOTERM_CC_DIRECT	GO:0016020~membrane	355	11.5899	0.0112661	GLTP, EIF4A1, ANKLE2, STMN2, PREP, HNRNPU, ICAM5, ENO1, EPRS, ACTB, NIPAL4, CNST, HERC2, ZNF607, PPP2R1A, PSMD2, AP1S1, PIP4K2C, DDX17, MED1, ENTPD1, BROX, HLA-B, HPCAL1, RECQL, HLA-A, KRT5, GAPVD1, MED6, NUP93, DYNC1LI1, PRKAR1A, XRN2, ORAI2, ASPHD2, EZR, ATP6V0D1, RPL28, ATP6V0D2, PI4K2A, NGEF, PTGES, ABCB1, RRAD, DHX9, SLC22A1, SDC3, NMD3, HNRNPLL, INPP5B, ABR, UGCG, ATP5B, LDHA, CHST11, PRKAR…	2635	2200	18224	1.11601	0.999957	0.322357	0.315815
GOTERM_CC_DIRECT	GO:0005622~intracellular	239	7.80281	0.000192181	OXTR, GMFB, MT1X, RPS6KA4, RASSF1, RNF114, PNP, LGALS1, CDC23, ZNF607, ZNF728, AKT3, ZNF844, ZNF841, ZNF720, TBC1D22A, WSB1, ACTN3, ANK2, MAPK8IP2, HPCAL4, EREG, SFRP1, EID2, ZNF718, ZNF717, TRIM17, ZNF836, ADPRH, ZNF714, DDIT4, EPHA2, ZNF28, ZNF274, ZNF273, SAR1A, RRAD, ZNF20, GSPT1, SEC14L2, ABR, ZNF709, RDH12, ZNF701, PLEK2, ZNF268, TRIM49D1, ZNF267, ZNF141, STAC, IL31RA, RAB39B, RAB27B, LNPEP…	2635	1332	18224	1.24096	0.156741	0.0106541	0.0104378
GOTERM_CC_DIRECT	GO:0005730~nucleolus	197	6.4316	1.01365e-11	GORAB, RRP1, GPATCH2, SMC2, RRP9, MCIDAS, MYC, TSPYL2, DDX17, MED1, DNTTIP1, WDR74, HUS1, JMJD6, GRWD1, XRN2, TRIB3, EZR, KIF20B, TP53, ATF3, ZNF274, MEAF6, DHX9, SP140, NOLC1, CDCA8, NMD3, RPAP2, DHX33, PDCD11, S100A16, GAR1, RRS1, HMOX1, RREB1, ZNF146, TOE1, PLK4, PNO1, HOMER2, RCC2, UPF3B, MINA, PA2G4, MRPL23, BTBD10, VCX2, PARP10, STAG2, EIF6, NOL10, CDK12, ANP32B, NOL11, CUTC, CDKN1A, FEN1, …	2635	857	18224	1.58982	8.99103e-09	1.49851e-09	1.4681e-09
GOTERM_CC_DIRECT	GO:0048471~perinuclear region of cytoplasm	119	3.88508	0.000916552	RAB3B, FMR1, MT1L, STMN2, MLC1, MT1X, CDC20, COL4A3BP, KIF5B, SLC30A7, DGAT2, PRKCE, STX7, SPINK5, TSC1, MAPK8IP1, MT1A, SRFBP1, TNIK, EZR, KIF20B, MT1B, FKBP4, ZNF675, PTGES, MT1E, BRSK2, SET, SRCAP, ANP32A, TGFA, CYB5R4, NDOR1, STC2, ABL1, TP53BP2, HMOX1, S100A14, ABCA1, TRAPPC2, KIRREL, CAV2, FUS, CAV1, PDE2A, XRCC3, ASPSCR1, M6PR, EIF2AK2, LNPEP, INHBA, ZNF35, SELE, EHD1, DLG1, CDK7, EHD4, CD…	2635	621	18224	1.32531	0.556632	0.0427885	0.0419202
GOTERM_CC_DIRECT	GO:0005925~focal adhesion	91	2.97094	3.31164e-06	YWHAE, TES, SH3KBP1, ITGB3, FHL1, ARPC5L, FHL2, AATF, RND3, PVR, ACTB, RPS4X, AKAP12, CSRP2, CSRP1, YWHAQ, PLAU, CFL1, TGM2, ACTR3, CAP1, ACTR2, MAP2K1, PPP1R12A, MME, ACTN3, ITGA4, PDPK1, ITGA3, ITGA2, ANXA5, RHOG, PLAUR, LIG4, YWHAZ, RHOA, RHOB, ADAM17, CTTN, MYH9, CDC42EP1, ITGB1BP1, ITGA6, ARHGEF2, LCP1, EZR, AJUBA, EPHA2, DDR2, AHNAK, SDC4, STX16, PXN, NEXN, LPP, EGFR, CORO1C, EFNB2, LIMA1, …	2635	391	18224	1.60964	0.00293312	0.000367178	0.000359727
GOTERM_CC_DIRECT	GO:0043234~protein complex	84	2.74241	0.000897859	CDKN1A, FEN1, TES, LDB1, BRCA2, ACTB, CDC20, CNST, YWHAQ, MYC, WDR6, NEK2, CEP97, PRMT5, HSP90AA1, MREG, PARP1, TUBB, TSC1, MAPK8IP2, MYH2, ALS2, PRKAR1A, CANX, AKT1S1, MYH9, RAPGEF2, ARHGEF2, FKBP4, TP53, PI4K2A, PRPS2, CAMK2D, PXK, SET, SRCAP, USP10, CDCA8, NOD2, STK4, PPM1E, PPM1F, STRN3, STIP1, PARD6B, HIST2H4B, RBBP4, UBQLN1, EIF4EBP1, HIST1H3G, EPS8L1, HIST1H3I, HIST1H3C, RILP, HIST1H3D, NT…	2635	412	18224	1.41008	0.549212	0.0427885	0.0419202
GOTERM_CC_DIRECT	GO:0005913~cell-cell adherens junction	75	2.44858	2.79804e-05	YWHAE, OXTR, TES, HSP90AB1, ENO1, PVR, BZW1, PCMT1, KIF5B, RUVBL1, LRRFIP1, MB21D2, CLIC1, NUDC, GAPVD1, YWHAZ, SEPT2, EPN2, ATXN2L, GPRC5A, CTTN, EEF1D, MYH9, CHMP4B, CDC42EP1, ITGA6, EZR, MAPRE1, DSC2, EPHA2, DDX6, TXNDC9, AHNAK, SLC3A2, UBFD1, EGFR, LIMA1, LDHA, BAG3, FLNA, HIST1H3G, EPS8L1, SNX9, SFN, HIST1H3I, RPS2, YKT6, HIST1H3C, ARGLU1, WASF2, HIST1H3D, MARK2, NOP56, VASP, PTPN1, RANBP1, …	2635	323	18224	1.60591	0.0245135	0.00225624	0.00221045
GOTERM_CC_DIRECT	GO:0005856~cytoskeleton	69	2.25269	0.0216517	SH3KBP1, TCHH, RAPH1, PPP1R18, ACTB, RND1, SYNE1, AKAP12, TRIM9, POTEKP, CASP8, PNP, COTL1, LRRFIP1, CC2D2A, CCT3, GAS2L3, TPM3, FNBP1, TUBB, PRKCE, TPM1, FRMD4A, ANK2, TSC1, KCNAB2, SEPT5, RHOA, PREPL, FRMD6, ACTBL2, CTTN, ITGB1BP1, TNIK, ARHGEF2, EZR, RIN1, STOML2, PXN, NEXN, NOD2, ADD2, KIAA0556, EPB41L2, PLEK2, IGF2BP2, CTNNAL1, GAS2L2, WASF2, WASF3, VASP, MICAL3, TBCC, KLHL4, TUBB4B, BAIAP2,…	2635	371	18224	1.28629	1	0.519055	0.508522
GOTERM_CC_DIRECT	GO:0005874~microtubule	62	2.02416	0.00728206	WDR47, TUBB8, TUBA1C, RASSF1, MAP1LC3B, TUBA1A, TUBB3, KIF5B, FAM110C, TEKT2, ZNF207, CEP170, NEK2, KIF1B, KIF1A, CCDC50, CCT3, GAS2L3, DNAI2, NUDC, TUBB, DYNLT3, HAUS6, KCNAB2, TCTE3, TUBA4A, DYNC1LI1, TUBB2B, TUBB2A, KIF2A, MAP1B, TCP1, TTLL11, ARHGEF2, MAPRE1, FKBP4, KIF20B, TRIM55, FIGN, KLC1, CAMSAP2, HAUS7, DVL1, MAP4, CCT7, DYNC1H1, DNAH17, NEK6, RCC2, DNAH14, TBCC, TUBE1, TUBB4B, LRPPRC, …	2635	311	18224	1.37878	0.998471	0.227621	0.223002
GOTERM_CC_DIRECT	GO:0015629~actin cytoskeleton	55	1.79563	3.63672e-05	NPFFR2, CLIC5, ZNF174, FHL2, LSP1, ABRA, CFL1, SYNPO, PKNOX2, ACTR3, ACTR2, GAS2L3, PPP1R12A, PAWR, SEPT2, ACTA1, ARC, ADAM17, MAP7D3, CDC42EP3, MYH9, CDC42EP1, LCP1, EZR, PPP1R12B, CRK, RAI14, STOML2, AHNAK, ACTL7B, C9ORF72, CORO1C, LIMA1, FGD4, PDLIM3, ORC6, PDLIM2, ABL1, FLNA, ABL2, ZNF268, WASF2, PDLIM7, VASP, ZNF185, BAIAP2, CORO2B, ANLN, FER, SMTN, STAG2, STK17B, CAPZA1, TAF5, CENPQ	2635	218	18224	1.74489	0.0317435	0.00268814	0.00263359
GOTERM_CC_DIRECT	GO:0031965~nuclear membrane	48	1.56709	0.00744196	DCTN5, AHCTF1, WDR3, TOR1AIP2, TXLNG, RNF6, YBX1, EGFR, AK9, SYNE1, CCND2, SCRN1, GRK5, RPS6KA2, LMNA, ABL1, PRKG2, EPC1, CEP170, CEPT1, RRP12, TMEM38B, CLIC1, TNPO3, RANBP2, BRAP, IL15RA, AKIRIN1, OSBPL6, RBM15, NUP133, WTAP, TEX10, AEN, NUTF2, RANBP6, NUP93, CDK4, CNEP1R1, ALOX5AP, BCL2, INTS5, NUP35, TRIB3, NUPL2, INA, DTL, DGKH	2635	229	18224	1.44967	0.998674	0.227621	0.223002
GOTERM_CC_DIRECT	GO:0000786~nucleosome	45	1.46915	6.00744e-14	HIST1H2BM, HIST2H2AA4, HIST1H2BO, HIST1H2BJ, HIST1H2BI, HIST1H2BL, HIST1H2BK, HIST2H2AB, HIST2H4B, H2AFJ, HIST1H2AE, HIST1H1D, HIST1H1E, HIST1H2AD, HIST1H3G, HIST1H3I, HIST1H3C, HIST1H2AC, HIST1H3D, HIST1H2AB, HIST1H1C, HIST1H2AM, HIST1H2AI, H3F3B, HIST1H4K, H2AFZ, HIST1H2AH, HIST1H2AK, H2AFX, HIST1H2AJ, HIST2H2BE, HIST2H3A, HIST1H4B, HIST1H4H, HIST1H2BH, HIST1H4I, HIST1H2BG, HIST1H2BB, HIST1H4C,…	2635	94	18224	3.31091	5.32759e-11	1.7762e-11	1.74015e-11
GOTERM_CC_DIRECT	GO:0000790~nuclear chromatin	45	1.46915	0.00120576	CEBPB, HIST2H2AA4, LDB1, UHRF1, HIST2H2AB, DBF4B, ACTB, RBBP4, H2AFJ, HIST1H2AE, E2F1, HIST1H1D, HIST1H2AD, HIST1H2AC, HIST1H2AB, HIST1H2AM, FOXD3, TCF7L2, TIPIN, NPM2, HIST1H2AI, HIST1H2AH, BUD31, NCOA3, HIST1H2AK, MBD1, H2AFX, HIST1H2AJ, MBD2, STAT3, PAWR, KLF4, RUNX2, ASXL1, FER, RAD51, HNRNPK, POLR3D, MYOD1, POLR3G, SNAI2, TAF5, HNRNPC, MXD1, TP53	2635	193	18224	1.61257	0.657044	0.0534754	0.0523903
GOTERM_CC_DIRECT	GO:0043005~neuron projection	45	1.46915	0.0462235	RTN4R, TPH2, AHCY, CPNE5, SH3KBP1, FMR1, STMN2, HMGB1, SLC6A2, BRS3, CALB2, SCGN, TRPM2, RGS2, CASP8, BAG3, DVL1, SMN2, KIF1B, STX3, MAP4, ATP7A, NGFR, GABBR2, HSP90AA1, HNRNPA3, ANKRD27, SYT1, ATP2B4, RAB39B, MYO5A, ANK2, FOS, LSM4, FAM126A, RGMA, MYO1D, FOSL1, STAR, RAPGEF2, FAS, FGF13, PI4K2A, CAMK1G, SHANK1	2635	237	18224	1.31319	1	0.70018	0.685971
GOTERM_CC_DIRECT	GO:0000784~nuclear chromosome, telomeric region	42	1.3712	5.42527e-07	DCLRE1B, FEN1, MCM7, PINX1, NAT10, BRCA2, ORC5, SMCHD1, HIST2H4B, ORC1, ORC2, GAR1, HIST1H3G, HIST1H3I, HIST1H3C, HIST1H3D, H3F3B, PARP1, HIST1H4K, ALYREF, XRCC3, ATRX, THOC1, LIG4, RPA2, PPP1CA, DDB1, RAD51, HIST1H4B, WDR82, ZSCAN4, MCM4, NABP1, HIST1H4H, POT1, HIST1H4I, HIST1H2BB, HIST1H4C, HIST1H4D, HIST1H4E, MCM2, HIST1H4F	2635	130	18224	2.23444	0.000481105	6.87459e-05	6.73508e-05
GOTERM_CC_DIRECT	GO:0016607~nuclear speck	41	1.33856	0.0207038	RBM27, RBM25, NXT1, EPAS1, GPATCH2, FAM206A, ZCCHC18, PQBP1, DUSP11, RBM4, NXF1, SNRNP70, MAGOH, LMNA, PIP5K1A, CCNL1, SF3B1, RREB1, TOE1, RBM15, CBX4, WTAP, ALYREF, NEK6, MBD1, THOC1, HIPK1, GATAD2A, ATXN2L, PRPF4, PHF5A, WT1, SRSF2, ACIN1, SRSF3, LUC7L3, CD2BP2, PPIH, CDK12, TARDBP, SRSF6	2635	201	18224	1.41075	1	0.510118	0.499766
GOTERM_CC_DIRECT	GO:0030529~intracellular ribonucleoprotein complex	37	1.20797	0.000170445	GSK3B, HNRNPCL1, JRK, CELF1, DHX9, FMR1, HNRNPU, YBX1, EPRS, HNRNPLL, TROVE2, LARP1B, ACTB, RPS4X, SYNCRIP, ZFP36, SNRPD1, SNRPB2, HNRNPA1, HSPA8, RBM14, HNRNPA3, PARP4, CPSF6, NCBP1, SECISBP2L, PA2G4, HNRNPAB, LRPPRC, JMJD6, BOP1, HNRNPK, HNRNPA2B1, HNRNPC, HNRNPH3, RBMX, SNRPB	2635	136	18224	1.88159	0.140322	0.010079	0.00987445
GOTERM_CC_DIRECT	GO:0005667~transcription factor complex	37	1.20797	0.0623477	LDB1, CTBP1, EPAS1, LEF1, GATA6, SIX1, ETS1, HDAC9, ARNTL2, SOX17, GSC, NKX2-1, ANKRD1, E2F6, E2F7, ATF7IP, WWTR1, RBM14, JUN, PARP1, EYA3, LMO2, HMGA1, PBX3, MINA, FOS, MED27, RUNX2, USF1, MAFB, RBL1, CDK4, MYOD1, CDK2, REL, ATF5, AJUBA	2635	193	18224	1.32589	1	0.891974	0.873873
GOTERM_CC_DIRECT	GO:0005815~microtubule organizing center	32	1.04473	0.0304301	CLIC5, PXK, CRMP1, KLHL12, FIGN, SLC1A4, SNX10, AK5, CEP128, RASSF1, CASP8, AKAP11, KIF5B, FAM110C, RUVBL1, RBBP6, SPDL1, CEP97, EVI5, ZNF365, SPAG9, MAP2K1, NEK6, UPF3B, PDE4DIP, HAUS6, LATS1, NUDT21, RAD51, SLMAP, FGFR1OP, AJUBA	2635	153	18224	1.44651	1	0.613444	0.600995
GOTERM_CC_DIRECT	GO:0043209~myelin sheath	30	0.979432	0.0689766	CNRIP1, PHB, NAPG, ACTB, STIP1, ATP5B, GJC3, TUBA1A, CA2, NEFL, PHGDH, NEFH, CA13, CCT3, HSPA8, HSP90AA1, TUBB4B, SOD2, SEPT2, GNAO1, MYO1D, EHD1, GNB2, TCP1, CANX, ATP6V1B2, BCL2, PLP1, EZR, INA	2635	152	18224	1.36503	1	0.930442	0.91156
GOTERM_CC_DIRECT	GO:0000777~condensed chromosome kinetochore	27	0.881489	0.000166184	DCTN5, ERCC6L, AHCTF1, SEH1L, MEAF6, ZWILCH, PINX1, FBXO28, PHF6, SEPT6, ZNF207, NUP43, NEK2, BUB3, NUP133, DYNLT3, TEX14, KNSTRN, SEPT2, GPATCH11, DYNC1LI1, CENPH, CENPK, CENPM, CENPO, NUP37, MAD2L1	2635	87	18224	2.14638	0.137066	0.010079	0.00987445
GOTERM_CC_DIRECT	GO:0030659~cytoplasmic vesicle membrane	27	0.881489	0.0364516	YWHAE, SH3KBP1, DYSF, AP3M2, TRPM2, YWHAQ, AP1S2, AP1S1, SNX9, KIF1B, SFN, AP1S3, N4BP3, YKT6, YWHAH, IL15RA, ANKRD27, AHNAK2, ENTPD7, AGTRAP, LNPEP, ZDHHC17, YWHAZ, GPRC5B, GPRC5A, TAOK2, SPIRE1	2635	126	18224	1.48203	1	0.70018	0.685971
GOTERM_CC_DIRECT	GO:0031982~vesicle	27	0.881489	0.0432644	RAB3B, CETP, AHNAK, CSH2, STMN2, NOD2, CORO1C, TUBA1C, KIF5B, CFL1, MVB12B, CLIC1, SLC30A7, SLC34A2, CAV3, STX7, SPNS2, RAB39B, MYO5A, RHOA, GPRC5A, ALS2, GNB2, CHMP4B, ARHGEF2, EZR, PICALM	2635	128	18224	1.45887	1	0.70018	0.685971
GOTERM_CC_DIRECT	GO:0005694~chromosome	26	0.848841	0.00714086	FMR1, GTPBP10, LOXL2, SMCHD1, RECQL5, GSG2, RBBP6, LLPH, WHSC1, WHSC1L1, BRD4, SUPT16H, CCDC137, NCAPH2, ZFR, RBM19, RECQL, PPHLN1, NSFL1C, STAG2, KIF4A, DMC1, INTS7, RAD1, TOP1, DTL	2635	105	18224	1.71257	0.998265	0.227621	0.223002
GOTERM_CC_DIRECT	GO:0005681~spliceosomal complex	25	0.816193	0.00324886	SF3B4, RBM25, SF3B3, TXNL4B, PRCC, SNRNP70, ZNF326, SNRPB2, TXNL4A, HNRNPA1, SF3B1, CTNNBL1, HSPA8, API5, BUD31, LSM4, PRPF4, HNRNPA2B1, SRSF2, PPIH, SNRPF, HNRNPC, HNRNPH3, SUGP1, SNRPB	2635	94	18224	1.8394	0.944225	0.125293	0.12275
GOTERM_CC_DIRECT	GO:0005819~spindle	24	0.783546	0.0997508	DIDO1, PINX1, CRMP1, TTK, HAUS6, SHCBP1, AURKB, SEPT2, PTP4A1, CDC20, TPX2, SEPT6, MAP7D3, HAUS7, RPS6KA2, GSG2, ZNF207, FAM96B, MYH9, CEP170, ARHGEF2, MAPRE1, EVI5, KBTBD8	2635	121	18224	1.37179	1	1	0.980813
GOTERM_CC_DIRECT	GO:0000228~nuclear chromosome	22	0.71825	6.24e-06	JUN, HIST1H4K, H3F3B, PINX1, HMGA2, HDAC8, SMC2, RAD51, HIST2H4B, HIST1H4B, FIGNL1, HIST1H3G, HIST1H4H, HIST1H4I, HIST1H3I, TOP1, HIST1H4C, HIST1H3C, HIST1H4D, HIST1H4E, HIST1H3D, HIST1H4F	2635	53	18224	2.87085	0.00551961	0.000553488	0.000542256
GOTERM_CC_DIRECT	GO:0000776~kinetochore	22	0.71825	0.0046888	SEH1L, PPP1R12A, MEAF6, ZWILCH, DYNLT3, PINX1, FBXO28, TTK, TEX14, KNSTRN, AURKB, GPATCH11, DYNC1LI1, CENPH, CENPI, ZNF207, NUP43, NEK2, BUB3, SUGT1, NUP37, MAD2L1	2635	81	18224	1.87845	0.984528	0.17329	0.169774
GOTERM_CC_DIRECT	GO:0071013~catalytic step 2 spliceosome	22	0.71825	0.0205458	PPIL1, HNRNPA3, SF3B3, ALYREF, HNRNPU, MAGOHB, SYNCRIP, SNRNP40, PHF5A, HNRNPK, SNRPD1, RBMX2, HNRNPA2B1, MAGOH, SNRPB2, SNRPF, HNRNPC, HNRNPA1, RBMX, SF3B1, SNRPB, RBM22	2635	92	18224	1.65386	1	0.510118	0.499766
GOTERM_CC_DIRECT	GO:0042470~melanosome	21	0.685602	0.0859786	YWHAE, HSPA8, HSP90AA1, MREG, ANKRD27, HSP90AB1, AHCY, ITGB3, MYO5A, SLC1A4, RAB27B, SLC3A2, SLC1A5, YWHAZ, TMEM33, RAB35, CANX, CALU, ATP6V1B2, STX3, RAN	2635	101	18224	1.43801	1	1	0.980813
GOTERM_CC_DIRECT	GO:0000788~nuclear nucleosome	20	0.652955	3.79531e-06	HIST1H2BM, HIST1H2BO, HIST1H2BJ, H3F3B, HIST1H2BI, HIST1H2BL, HIST1H2BK, HIST2H2BF, HIST2H2BE, HIST3H2A, IRF4, HIST1H3G, HIST1H2BH, HIST1H3I, HIST1H2BG, HIST1H2BB, HIST1H3C, HIST1H2BD, HIST1H3D, HIST1H2BC	2635	44	18224	3.1437	0.00336078	0.000374049	0.000366458
GOTERM_CC_DIRECT	GO:0032587~ruffle membrane	18	0.587659	0.0764129	HSP90AA1, ITGB3, TPM1, AIF1, NME1, FERMT1, ADAM17, FAP, DLC1, CFL1, PIP5K1A, SPRY2, EPS8L1, THEM4, LCP1, ARHGEF2, EZR, EPHA2	2635	82	18224	1.51817	1	0.996739	0.976512
GOTERM_CC_DIRECT	GO:0005643~nuclear pore	17	0.555011	0.0493774	EIF5A, RANBP2, AHCTF1, NXT1, NUP133, IPO7, NUP93, PARP11, NXF1, NUP210L, XPOT, TMEM33, KPNA4, KPNA5, NUPL2, RAN, MAD2L1	2635	72	18224	1.63297	1	0.729963	0.71515
GOTERM_CC_DIRECT	GO:0005884~actin filament	16	0.522364	0.041665	ACTN3, TPM3, WIPF2, TPM1, WIPF3, MYO5A, PAWR, TSC1, AIF1, ACTA1, MYO1B, CTTN, FLNA, LCP1, EZR, MARK2	2635	65	18224	1.70243	1	0.70018	0.685971
GOTERM_CC_DIRECT	GO:0000502~proteasome complex	15	0.489716	0.044179	PSMD12, PSMD11, PSMD14, UBE3C, ZFAND2A, ADRM1, UBE3A, RAD23B, PSMA7, PSMC5, PSMB5, PSMC3, PSMD2, PSMG3, UBQLN1	2635	60	18224	1.72903	1	0.70018	0.685971
GOTERM_CC_DIRECT	GO:0019013~viral nucleocapsid	14	0.457068	5.16523e-05	HNRNPA3, AHNAK, HNRNPLL, LARP1B, SYNCRIP, HNRNPK, SNRNP70, SNRPD1, SNRPB2, HNRNPC, HNRNPH3, SNRPC, HNRNPA1, SNRPB	2635	28	18224	3.45806	0.044783	0.00352428	0.00345276
GOTERM_CC_DIRECT	GO:0032154~cleavage furrow	13	0.424421	0.0319145	PLK4, MASTL, RHOC, RHOA, SEPT2, SSH1, RHOB, LIMA1, SEPT6, SPIRE1, MYH9, PKN2, CEP55	2635	47	18224	1.91297	1	0.62907	0.616304
GOTERM_CC_DIRECT	GO:0017053~transcriptional repressor complex	13	0.424421	0.0910043	AKIRIN2, JUN, CDX2, CTBP1, GFI1, HMGB1, LIN9, TFAP4, CCND1, TBL1XR1, MIER1, RLIM, INSM1	2635	55	18224	1.63472	1	1	0.980813
GOTERM_CC_DIRECT	GO:0005905~clathrin-coated pit	13	0.424421	0.0910043	FNBP1, VLDLR, SELE, SNAP91, NECAP1, CTTN, RAB35, FCHO2, AP1S2, ACKR3, AP1S1, AP1S3, PICALM	2635	55	18224	1.63472	1	1	0.980813
GOTERM_CC_DIRECT	GO:0036464~cytoplasmic ribonucleoprotein granule	12	0.391773	0.000352202	DDX3Y, RPS4X, TUBA1A, ROCK2, DHX9, FMR1, TUBB, SMN2, HNRNPU, INA, RPL28, ACTB	2635	25	18224	3.31974	0.268354	0.0183766	0.0180037
GOTERM_CC_DIRECT	GO:0032040~small-subunit processome	12	0.391773	0.00828323	NOP56, NOP58, EMG1, NOP14, PDCD11, WDR3, UTP23, UTP20, FBLL1, WDR46, DCAF13, RRP9	2635	35	18224	2.37124	0.999375	0.244908	0.239938
GOTERM_CC_DIRECT	GO:0005689~U12-type spliceosomal complex	11	0.359125	0.00225772	SF3B4, SF3B3, PHF5A, PDCD7, SNRPD1, SNRNP48, YBX1, SNRPF, RNPC3, SF3B1, SNRPB	2635	26	18224	2.92605	0.865321	0.0953619	0.0934267
GOTERM_CC_DIRECT	GO:0030687~preribosome, large subunit precursor	11	0.359125	0.00564976	BOP1, WDR37, EIF6, TEX10, NIP7, RRP1, WDR74, RRS1, ZNF622, AAMP, RRP15	2635	29	18224	2.62336	0.993432	0.200453	0.196386
GOTERM_CC_DIRECT	GO:0010494~cytoplasmic stress granule	11	0.359125	0.0278073	ATXN2L, RBM4, DDX6, ZFP36, RBPMS, OGFOD1, KHSRP, RC3H1, YBX1, EIF4E, PQBP1	2635	36	18224	2.11326	1	0.601587	0.589379
GOTERM_CC_DIRECT	GO:0005876~spindle microtubule	11	0.359125	0.0937013	NEIL2, PARP4, KIF2A, TBL1XR1, KIF4A, XIAP, NLRC4, SKA1, HAUS2, AURKB, SKA2	2635	44	18224	1.72903	1	1	0.980813
GOTERM_CC_DIRECT	GO:0035861~site of double-strand break	10	0.326477	0.0273708	ATF2, RAD51, KDM4D, RFWD3, H2AFX, HUS1B, HUS1, RPA2, ESCO2, RAD18	2635	31	18224	2.23101	1	0.601587	0.589379
GOTERM_CC_DIRECT	GO:0005697~telomerase holoenzyme complex	9	0.29383	0.00660516	GNL3L, DKC1, PTGES3, GAR1, HNRNPU, NAT10, HNRNPC, SMG5, SNRPB	2635	21	18224	2.96406	0.9972	0.225338	0.220765
GOTERM_CC_DIRECT	GO:0000794~condensed nuclear chromosome	9	0.29383	0.0400232	RAD51, CDX2, NIFK, H2AFX, DMC1, RRS1, NEK2, LRPPRC, BRD4	2635	28	18224	2.22304	1	0.70018	0.685971
GOTERM_CC_DIRECT	GO:0016604~nuclear body	9	0.29383	0.0934892	CBX4, GFI1, MDM2, CREBRF, GEMIN5, ARIH1, TP53, RREB1, HIPK2	2635	33	18224	1.88622	1	1	0.980813
GOTERM_CC_DIRECT	GO:0000307~cyclin-dependent protein kinase holoenzyme complex	8	0.261182	0.00289003	CDKN1A, CCND2, CCND1, CCNE1, CDK4, CDK2, CCNL1, CKS1B	2635	15	18224	3.6886	0.923248	0.116521	0.114156
GOTERM_CC_DIRECT	GO:0005657~replication fork	7	0.228534	0.0269339	RAD51B, UHRF1, XRCC2, H2AFX, XRCC3, TP53, RAD18	2635	17	18224	2.84782	1	0.601587	0.589379
GOTERM_CC_DIRECT	GO:0031258~lamellipodium membrane	7	0.228534	0.0458376	VASP, FAP, ITGB3, CFL1, PLEK2, FERMT2, EPHA2	2635	19	18224	2.54805	1	0.70018	0.685971
GOTERM_CC_DIRECT	GO:0005685~U1 snRNP	7	0.228534	0.0458376	PRPF39, SNRNP70, SNRPD1, LUC7L3, SNRPF, SNRPC, SNRPB	2635	19	18224	2.54805	1	0.70018	0.685971
GOTERM_CC_DIRECT	GO:0005666~DNA-directed RNA polymerase III complex	7	0.228534	0.0458376	CRCP, POLR3A, POLR3B, POLR3D, POLR3F, POLR3G, POLR3K	2635	19	18224	2.54805	1	0.70018	0.685971
GOTERM_CC_DIRECT	GO:0000792~heterochromatin	7	0.228534	0.0713221	MECP2, DDX6, PHC2, UHRF1, MBD2, ORC2, CHD5	2635	21	18224	2.30538	1	0.944219	0.925058
GOTERM_CC_DIRECT	GO:0030863~cortical cytoskeleton	7	0.228534	0.0865732	MPP1, CTTN, MYH9, FLNA, EZR, SELE, ACTB	2635	22	18224	2.20059	1	1	0.980813
GOTERM_CC_DIRECT	GO:0035145~exon-exon junction complex	7	0.228534	0.0865732	UPF2, ALYREF, MAGOH, UPF3B, MAGOHB, R3HCC1L, UHMK1	2635	22	18224	2.20059	1	1	0.980813
GOTERM_CC_DIRECT	GO:0030686~90S preribosome	6	0.195886	0.013577	RSL1D1, NOP14, BMS1, SRFBP1, UTP20, WDR46	2635	11	18224	3.77243	0.999995	0.364934	0.357528
GOTERM_CC_DIRECT	GO:0031588~nucleotide-activated protein kinase complex	6	0.195886	0.013577	PRKAA1, PRKAR1A, PRKAR2A, SESN2, PRKAG2, PRKAB1	2635	11	18224	3.77243	0.999995	0.364934	0.357528
GOTERM_CC_DIRECT	GO:0034709~methylosome	6	0.195886	0.0205454	PRMT5, SNRPD1, PRMT1, SNRPF, SNRPB, WDR77	2635	12	18224	3.45806	1	0.510118	0.499766
GOTERM_CC_DIRECT	GO:0005732~small nucleolar ribonucleoprotein complex	6	0.195886	0.029489	NOP56, SNRNP40, NOP58, NAF1, SNRPF, SNRPB	2635	13	18224	3.19206	1	0.613444	0.600995
GOTERM_CC_DIRECT	GO:0000178~exosome (RNase complex)	6	0.195886	0.0692324	EXOSC7, EXOSC6, ZFP36, KHSRP, EXOSC2, MPHOSPH6	2635	16	18224	2.59355	1	0.930442	0.91156
GOTERM_CC_DIRECT	GO:0005682~U5 snRNP	6	0.195886	0.0868568	SNRNP40, TXNL4B, SNRPD1, CD2BP2, TXNL4A, SNRPB	2635	17	18224	2.44099	1	1	0.980813
GOTERM_CC_DIRECT	GO:0034719~SMN-Sm protein complex	6	0.195886	0.0868568	SNRPD1, GEMIN4, SMN2, GEMIN5, SNRPF, SNRPB	2635	17	18224	2.44099	1	1	0.980813
GOTERM_CC_DIRECT	GO:0071004~U2-type prespliceosome	6	0.195886	0.0868568	PRPF39, SNRNP70, LUC7L3, SNRPC, SF3B1, SNRPB	2635	17	18224	2.44099	1	1	0.980813
GOTERM_CC_DIRECT	GO:0022624~proteasome accessory complex	6	0.195886	0.0868568	PSMD12, PSMC5, PSMD11, PSMD14, PSMC3, PSMD2	2635	17	18224	2.44099	1	1	0.980813
GOTERM_CC_DIRECT	GO:0005664~nuclear origin of replication recognition complex	5	0.163239	0.0299292	ORC5, ORC6, ORC1, ORC2, MCM2	2635	9	18224	3.84229	1	0.613444	0.600995
GOTERM_CC_DIRECT	GO:0031080~nuclear pore outer ring	5	0.163239	0.0442857	AHCTF1, SEH1L, NUP133, NUP43, NUP37	2635	10	18224	3.45806	1	0.70018	0.685971
GOTERM_CC_DIRECT	GO:0005845~mRNA cap binding complex	5	0.163239	0.0824775	NCBP1, RNMT, FMR1, EIF4E2, EIF4E	2635	12	18224	2.88172	1	1	0.980813
GOTERM_CC_DIRECT	GO:1990234~transferase complex	4	0.130591	0.0240082	PIAS4, PTAR1, UBE2I, PDSS1	2635	5	18224	5.5329	1	0.560402	0.54903
GOTERM_CC_DIRECT	GO:0031428~box C/D snoRNP complex	4	0.130591	0.0429013	NOP56, NOP58, FBLL1, RRP9	2635	6	18224	4.61075	1	0.70018	0.685971
GOTERM_CC_DIRECT	GO:0070937~CRD-mediated mRNA stability complex	4	0.130591	0.0429013	SYNCRIP, DHX9, HNRNPU, YBX1	2635	6	18224	4.61075	1	0.70018	0.685971
GOTERM_CC_DIRECT	GO:0000808~origin recognition complex	4	0.130591	0.0429013	ORC5, ORC6, ORC1, ORC2	2635	6	18224	4.61075	1	0.70018	0.685971
GOTERM_CC_DIRECT	GO:0000243~commitment complex	4	0.130591	0.0671481	PRPF39, SNRNP70, SNRPD1, SNRPC	2635	7	18224	3.95207	1	0.930442	0.91156
GOTERM_CC_DIRECT	GO:0031298~replication fork protection complex	4	0.130591	0.0671481	GINS2, TIPIN, MCM10, TOP1	2635	7	18224	3.95207	1	0.930442	0.91156
GOTERM_CC_DIRECT	GO:0008541~proteasome regulatory particle, lid subcomplex	4	0.130591	0.0961911	PSMD12, PSMD11, PSMD14, ADRM1	2635	8	18224	3.45806	1	1	0.980813
GOTERM_CC_DIRECT	GO:0031253~cell projection membrane	4	0.130591	0.0961911	DLG1, KIRREL, RAB35, MAPRE1	2635	8	18224	3.45806	1	1	0.980813
GOTERM_CC_DIRECT	GO:0005883~neurofilament	4	0.130591	0.0961911	NEFL, NEFM, NEFH, INA	2635	8	18224	3.45806	1	1	0.980813
GOTERM_CC_DIRECT	GO:0000940~condensed chromosome outer kinetochore	4	0.130591	0.0961911	NUP133, SPDL1, SKA1, SKA2	2635	8	18224	3.45806	1	1	0.980813
GOTERM_CC_DIRECT	GO:0071598~neuronal ribonucleoprotein granule	3	0.0979432	0.0566176	FMR1, PQBP1, UHMK1	2635	3	18224	6.91613	1	0.823276	0.806569

## Sheet: MF
Category	Term	Count	%	PValue	Genes	List Total	Pop Hits	Pop Total	Fold Enrichment	Bonferroni	Benjamini	FDR
GOTERM_MF_DIRECT	GO:0005515~protein binding	1535	50.1143	2.37189e-22	ATF2, JRK, PID1, ZFYVE9, ALKBH8, ZFYVE28, ALKBH3, PPP4R2, PPP4R4, FAM110C, PSMD2, FGFR1OP2, AKT3, WLS, CCBE1, SAP30BP, RBFOX2, CSNK2A1, FNBP1, ZNF281, HPCAL1, DNTTIP1, HPCAL4, PRKAB1, EID2, SCO1, PRKAR1B, PRKAR1A, SCO2, DDIT3, ZC3H11A, FEZ2, ORAI2, TCEANC2, RBCK1, ATF5, ATF3, ZNF274, ZBTB8A, SET, ZNF273, ABCB1, PARPBP, MEAF6, COL13A1, CRABP2, SAR1A, CDCA4, GATA6, ZNF20, COPS7B, CDCA8, MRPL15, MRP…	2525	8785	16881	1.16816	4.04408e-19	4.04408e-19	4.00376e-19
GOTERM_MF_DIRECT	GO:0046872~metal ion binding	389	12.7	2.5292e-07	ATF2, ZNF296, ZNF174, ZFYVE9, ZNF292, ZFYVE28, ZXDA, RNF114, ZXDC, CDK5RAP1, MT1HL1, PRKCE, ZNF281, ZC3H11A, ASPHD2, ZNF397, ZNF28, ZNF275, ZNF274, ZBTB8A, ZNF273, ZNF20, MYNN, PRDM13, ZNF24, CYB5R4, RNF216, ZSCAN10, HMOX1, ZSCAN12, RREB1, ZNF268, ZNF267, HMOX2, TOE1, ZNF141, TIPARP, ZNF260, ZNF35, COL1A2, SNAI1, OGDH, SNAI2, ZNF136, ZNF256, ZNF134, ZNF254, CDKN1A, ZNF493, PFAS, SLC6A2, ZNF280A, …	2525	2069	16881	1.25697	0.000431135	6.1604e-05	6.09898e-05
GOTERM_MF_DIRECT	GO:0003677~DNA binding	356	11.6226	2.67998e-13	JRK, ZNF292, HNRNPU, ENO1, ELK4, SOX3, ZNF607, MYC, MYB, BBX, ZNF844, SOX8, ZNF600, ZNF841, IER2, PKNOX2, HES7, TIPIN, ESX1, RECQL, EBF1, DNTTIP1, WDR76, RUNX2, OVOL2, RUNX1, THAP5, HOXB9, ZNF717, DDIT3, ZNF836, TFAM, TCEANC2, ZNF711, TP53, BLZF1, ZNF28, ZNF275, ZBTB8A, PARPBP, SET, SRCAP, DHX9, EPAS1, SP140, GATA6, MYNN, ZNF20, PRDM13, ZNF24, ZBTB2, ZNF709, ZNF827, MIER3, MIER1, NKX2-1, ZNF701, …	2525	1674	16881	1.42178	4.56953e-10	1.52312e-10	1.50794e-10
GOTERM_MF_DIRECT	GO:0044822~poly(A) RNA binding	269	8.78224	4.52123e-16	EIF4A1, TES, RRP1, HNRNPU, GPATCH4, ENO1, UBE2L3, RRP9, LGALS1, SNRPD1, DHX57, MAGOH, UBAP2L, DDX17, RBFOX2, RC3H1, DDX10, HLA-A, DYNC1LI1, ZC3H11A, GRWD1, XRN2, TFAM, SRFBP1, KCTD12, EZR, RPL28, ANP32A, DHX9, NOLC1, NMD3, MRPL15, HNRNPLL, GSPT1, RRP7A, DHX33, PDCD11, S100A16, GAR1, RRS1, MAP4, JUN, HIST1H4K, PNO1, RCC2, MYO5A, UPF3B, EIF2AK2, PA2G4, LARP4, MAGOHB, RPS27, HNRNPK, HIST1H4B, FUBP3,…	2525	1129	16881	1.59292	7.57172e-13	3.85435e-13	3.81592e-13
GOTERM_MF_DIRECT	GO:0005524~ATP binding	268	8.74959	0.000610282	EIF4A1, ACSM1, HNRNPU, ACSM5, EPRS, ABCA13, ACTB, UBE2L3, SMC2, RPS6KA4, RPS6KA2, DHX57, AKT3, PIP4K2C, EPHB2, XYLB, DDX17, ENTPD1, CSNK2A1, PRKCE, RECQL, DDX10, RUNX2, RUNX1, UHMK1, AFG3L2, DYNC1LI1, TRIB3, TTLL11, TTLL12, KIF20B, TP53, PI4K2A, EPHA2, ABCB1, SRCAP, DHX9, HSPA4L, NOLC1, UBE2J2, ATP5B, DHX33, LARS, FIGNL1, PIP5K1A, TRPM7, TRPM6, ABCA1, PLK4, DNAH17, XRCC2, DNAH14, XRCC3, MYO5A, EI…	2525	1495	16881	1.19848	0.646845	0.0578072	0.0572309
GOTERM_MF_DIRECT	GO:0003676~nucleic acid binding	220	7.1825	2.29366e-10	ATF2, EIF4A1, ZNF296, GFI1, ZNF292, GPATCH2, GPATCH4, GPATCH3, ALKBH8, ZXDA, ZNF607, ZNF728, KIAA1586, ZXDC, ZNF844, DPF3, ZNF841, ZNF720, SCAPER, DDX17, RBFOX2, RECQL, OVOL1, THAP5, ZNF718, ZNF717, ZNF836, ZNF714, XRN2, SSX4B, ZNF28, ZNF275, ZNF274, ZBTB8A, ZNF273, DHX9, MYNN, ZNF20, HNRNPLL, RNPC3, ZNF24, ZNF709, DHX33, ZNF827, ERI2, ZSCAN10, ZNF701, ZNF268, RREB1, ZNF267, PPARGC1B, TOE1, EGR2,…	2525	985	16881	1.49322	3.91069e-07	9.77673e-08	9.67925e-08
GOTERM_MF_DIRECT	GO:0003700~transcription factor activity, sequence-specific DNA binding	207	6.75808	1.86471e-08	ATF2, ZNF174, GABPB1, BACH1, ELK1, IKZF5, ELK3, ELK4, SOX3, ZXDA, ZNF607, ZNF728, MYC, ZXDC, ZNF600, ZNF841, ZNF281, OVOL1, RUNX2, RUNX1, ZNF717, DDIT3, ZNF836, TFAM, ZNF711, ATF5, TP53, BLZF1, ATF3, ZNF397, ZNF28, ZNF275, ZNF274, CTBP1, EPAS1, SP140, GATA6, MYNN, ZNF24, ZSCAN10, NKX2-1, ZSCAN12, ZNF268, RREB1, HOXC8, ZNF146, ZNF267, ZBED4, EGR1, JUN, EGR2, EGR4, ZNF260, PBX3, NR1D2, PA2G4, ZNF35…	2525	961	16881	1.44007	3.17927e-05	6.35865e-06	6.29525e-06
GOTERM_MF_DIRECT	GO:0008270~zinc ion binding	198	6.46425	0.0320624	TES, MT1L, MT1X, ALKBH8, RASSF1, RNF114, HERC2, ANPEP, DPF3, SCAPER, RC3H1, AFG3L2, NEIL3, NEIL2, MT1A, TRIM17, CRYZL1, RBCK1, MT1B, RFPL4AL1, TP53, TRIM11, MT1E, SP140, GATA6, MYNN, ZNF24, ADAMTS16, RFPL4B, ADAMTS18, ERI2, TRIM49D1, ZNF146, BARD1, BRAP, VAT1, EGR1, PHC2, ZFR2, MICAL3, NR1D2, LNPEP, ACR, RPS27, RAD18, INTS12, SUV39H2, ZFAND2A, ZCCHC18, BMI1, ING1, PHF6, RNF157, ING5, TRIM9, TRIM7…	2525	1169	16881	1.13237	1	1	0.99061
GOTERM_MF_DIRECT	GO:0042802~identical protein binding	133	4.34215	0.0210051	SH3GL3, FMR1, ZBTB26, MSANTD3, ETS1, TNF, ACTB, MCIDAS, TNN, PIP4K2C, EPHB2, NUDT14, IER5, BNIP3L, FNBP1, MAPK8IP1, JMJD6, ERN1, KCTD9, SFRP1, CHMP4B, SQSTM1, TP53, ATF3, KMT2A, TPRG1L, UAP1, KLHL12, STK4, LDHA, BAG2, DVL1, SMN2, TP53BP2, SFN, SNX8, BRAP, PLK4, PHC2, JUN, SYT1, SMURF2, GOT1, FUS, CAV1, PYCR1, PTK6, INHBA, MINA, DRAP1, GLUD1, COL1A2, ATG16L1, PCDHB6, BCL2, MDM2, HNRNPC, MAP3K13, R…	2525	749	16881	1.18715	1	0.961568	0.95198
GOTERM_MF_DIRECT	GO:0046982~protein heterodimerization activity	112	3.65655	1.90005e-07	ATF2, FMR1, GABPB1, SMC2, SOX17, PPP2R1A, HIST1H2AE, HIST1H2AD, IL12A, SOX8, HIST1H2AC, HIST1H2AB, HIST1H2AM, BNIP3L, HIST1H2AI, RALGAPA1, HIST1H2AH, HIST1H2AK, PGF, RUNX1, HIST2H3A, RRAGC, DDIT3, RRAGD, HIST1H2BH, HIST1H2BG, HIST2H3D, HIST1H2BB, TP53, HIST1H2BD, ATF3, HIST1H2BC, MAX, EPAS1, NEUROD2, SCGB1D1, HIST1H3G, HIST1H3I, HIST1H3C, NTSR1, HIST1H3D, MCL1, BARD1, JUN, HIST1H4K, H3F3B, CAV2, …	2525	465	16881	1.61028	0.000323906	5.39931e-05	5.34548e-05
GOTERM_MF_DIRECT	GO:0003723~RNA binding	112	3.65655	0.000372089	FMR1, RPP30, THUMPD2, HNRNPU, RBMX2, SNRPD1, KHSRP, PAPOLA, DDX17, NOM1, RBFOX2, PUS1, THOC1, DDX10, SARS, TRNT1, JMJD6, DKC1, SRSF3, SNRPF, SRSF6, RPL28, SNRPB, KHDRBS3, MRPL12, HNRNPLL, EMG1, RNASEH1, PDCD11, ZMAT3, SMN2, BRIX1, PPARGC1B, BARD1, RPL39L, CPSF6, RBPMS, FUS, CPSF2, MRPL23, DNAJC17, QKI, RCL1, CNOT4, HNRNPK, FUBP3, FUBP1, NABP1, HNRNPC, FARSB, SUGP1, DDX3Y, CELF1, CELF2, ELAVL4, DD…	2525	547	16881	1.36889	0.469815	0.0396846	0.0392889
GOTERM_MF_DIRECT	GO:0005525~GTP binding	83	2.70976	0.000423797	RAB3B, ARF3, HBS1L, HSP90AB1, RASL11B, ACSM1, DIRAS2, ACSM5, ARHGAP5, RND3, RND1, TUBB8, TUBA1C, ARL5B, SEPT6, TUBA1A, OPA1, TUBB3, HRAS, TGM2, MB21D1, GBP6, HSP90AA1, ARL14, TUBB, RHOG, RHOC, SEPT5, RHOA, GEM, TUBA4A, SEPT2, RHOB, NME1, RAB33B, RAP2C, DYNC1LI1, RAB30, TUBB2B, TUBB2A, RRAGC, RAB35, RRAGD, FKBP4, ARL8B, GUCY2C, ARL9, ATL3, SAR1A, ARL6, RRAD, ATL1, GTPBP10, NOLC1, AK4, GSPT1, ARL17…	2525	384	16881	1.44505	0.514573	0.0425044	0.0420806
GOTERM_MF_DIRECT	GO:0000166~nucleotide binding	80	2.61182	6.93592e-05	RBM27, RBM25, HNRNPCL1, CRCP, CELF1, CELF2, ELAVL4, CYR61, ALKBH8, ELAVL3, RBM3, RBM4, SYNCRIP, RBMX2, SNRNP70, ATP7A, RBM33, RBM14, HSP90AA1, RBM15, RBFOX2, RBM19, PPRC1, DMC1, RBM12B, SRSF2, SRSF3, HNRNPH3, SRSF6, R3HCC1L, RBM22, RBMS3, SRSF9, SLC27A4, SF3B4, PXK, SRRT, TYMS, RNPC3, HNRNPLL, ORC5, RRP7A, NXF1, NT5E, NXF2, TRA2B, POLR2D, SNRPB2, IGF2BP2, HNRNPA1, NXF5, PPARGC1B, BRAP, HNRNPA3, C…	2525	348	16881	1.53691	0.111536	0.0110943	0.0109837
GOTERM_MF_DIRECT	GO:0019901~protein kinase binding	77	2.51388	0.00324784	ERRFI1, ATF2, GSK3B, PTPRR, CCNK, HSP90AB1, PRKAG2, PTPRK, CKS1B, ZFP36, CCND2, CCND1, SUFU, SPDYE1, CDK5RAP1, CCNL1, NEFH, MAP2K3, MAP2K1, PPP1R12A, PARP1, PDPK1, ANK2, TEX14, TICAM1, MAPK8IP2, PRKAB1, YWHAZ, CDC25A, NME1, LATS1, CCNA2, GPRC5B, CCNE2, CCNY, CCNE1, CD8A, TRIB3, ITGB1BP1, PPP1R12B, SQSTM1, TP53, PPP1R15A, BRSK2, PXN, GATA6, DBF4B, NOD2, FOXO3, EGFR, SOCS1, DVL1, E2F1, RGS20, SFN, …	2525	376	16881	1.36911	0.996099	0.230732	0.228431
GOTERM_MF_DIRECT	GO:0000978~RNA polymerase II core promoter proximal region sequence-specific DNA binding	74	2.41593	0.00245281	PRDM5, BHLHE41, SIX1, YBX1, PRDM1, ELK1, ACTB, ELK3, ZNF727, MYC, MYB, HOXA2, MYBL1, ZNF486, MED1, BATF3, NKX6-2, FOXD1, H2AFZ, ZNF281, FOS, OVOL1, RUNX2, ELF1, ZNF718, ZNF519, IRF4, MYOD1, DDIT3, HAND1, ZNF714, TFAM, ZNF676, ZNF675, ZNF114, ATF3, ZNF431, ZNF430, CEBPB, ZNF273, MAX, LEF1, RBBP4, ZNF502, TCF7L2, JUN, EGR2, ZNF141, ZNF460, MBD2, STAT3, FOXJ1, GRHL1, MAFA, FLI1, TBX3, POU4F3, FOSL1,…	2525	355	16881	1.39361	0.984811	0.190093	0.188197
GOTERM_MF_DIRECT	GO:0098641~cadherin binding involved in cell-cell adhesion	72	2.35064	1.19669e-05	YWHAE, TES, HSP90AB1, ENO1, BZW1, PCMT1, KIF5B, RUVBL1, LRRFIP1, MB21D2, CLIC1, NUDC, GAPVD1, YWHAZ, SEPT2, EPN2, ATXN2L, GPRC5A, CTTN, EEF1D, MYH9, CHMP4B, CDC42EP1, ITGA6, EZR, MAPRE1, EPHA2, DDX6, TXNDC9, AHNAK, SLC3A2, UBFD1, EGFR, LIMA1, LDHA, BAG3, FLNA, HIST1H3G, EPS8L1, SNX9, SFN, HIST1H3I, RPS2, YKT6, HIST1H3C, ARGLU1, WASF2, HIST1H3D, MARK2, NOP56, VASP, PTPN1, RANBP1, HSPA8, BAIAP2, EH…	2525	290	16881	1.65986	0.020197	0.00255045	0.00252502
GOTERM_MF_DIRECT	GO:0019899~enzyme binding	72	2.35064	0.00104149	YWHAE, ECM1, LDB1, ITGB3, MCM10, PHF6, UBE2L3, CDC20, ZFP36, CCND1, COTL1, SPDL1, IL6R, CTNNBL1, YWHAH, HIST1H2AM, PARP4, HIST1H2AI, PARP1, PRMT1, RFC2, HIST1H2AK, PDE4D, PRKCE, H2AFX, PLAUR, PAWR, ANK2, TUBA4A, ERN1, HAND1, PPARG, TP53, CRK, BLZF1, MCM2, RPS19BP1, PHB, NOD2, CYP2C19, EGFR, MAPK8, CBS, STC2, DVL1, NKX2-1, HMOX1, TSPAN5, RPS2, EIF4E, PTPN1, AKIRIN2, HSPA8, JUN, NOP14, UBE2I, NPM2,…	2525	333	16881	1.44552	0.8308	0.0887874	0.0879021
GOTERM_MF_DIRECT	GO:0008134~transcription factor binding	70	2.28534	2.06454e-05	CCNT1, FHL2, RORA, HMGB1, ETS1, TAF7L, MECP2, HEY1, SOX17, CCND1, MYC, SUFU, UBXN7, SOX8, NKX3-1, HES7, MED1, RBFOX2, PARP1, FOS, PPRC1, YWHAZ, MED6, RUNX1, RBL1, IRF4, MYOD1, DDIT3, HAND1, PPARG, ARHGEF2, TP53, TRIM11, PPID, CEBPB, CTBP1, EPAS1, LEF1, GATA6, STK4, HDAC8, HDAC9, PURB, PDCD11, E2F1, FLNA, NLRP3, APBB2, HES1, BRD7, ATG7, PPARGC1B, HES4, TRAPPC2, TCF7L2, JUN, UBE2I, STAT3, HMGA1, HM…	2525	284	16881	1.64785	0.0345885	0.00391117	0.00387217
GOTERM_MF_DIRECT	GO:0004674~protein serine/threonine kinase activity	67	2.1874	0.0895014	GSK3B, CCNK, DYRK3, CCNT1, RPS6KA4, RPS6KA2, AKT3, TLK2, NEK1, TLK1, SPEG, PRKG2, NEK2, RIOK1, STK32B, STK32C, MAP2K3, MAP2K1, RPS6KL1, CSNK2A1, PDPK1, PRKCE, TNNI3K, MASTL, UHMK1, CIT, LATS1, ERN1, BMP2K, TSSK6, TNIK, SGK1, SQSTM1, CAMK1G, CDKL1, CAMK2D, PRKAA1, BRSK2, ROCK2, TTK, PKMYT1, STK4, AURKB, MAPK8, GRK5, STK35, MKNK2, TRPM7, TRPM6, MARK2, PLK4, MAP3K2, NEK6, EIF2AK2, HIPK1, DCLK1, HIPK…	2525	376	16881	1.19131	1	1	0.99061
GOTERM_MF_DIRECT	GO:0004842~ubiquitin-protein transferase activity	61	1.99151	0.0565144	UBE3C, RNF14, UBE2D3, RNF19B, TNFAIP3, UBE3A, FBXO22, BACH1, UBE2L3, TRIM9, HERC4, HERC3, HERC2, RNF114, CDC23, ARIH1, RNF152, UNKL, HERC6, WSB1, AREL1, UBE2E2, ZFP91, RNF167, TRIM17, HECW1, RBCK1, DTL, KLHL18, MAGEL2, KLHL15, UHRF1, XIAP, RNF6, KLHL12, RNF7, NLRC4, ASB15, RNF216, RBBP6, BARD1, BRAP, FEM1A, SMURF2, UBE2C, WWP2, KLHL23, KLHL4, MARCH4, CNOT4, UBE2W, SPSB1, UBE2S, ZNF738, RFWD3, RLI…	2525	329	16881	1.23957	1	1	0.99061
GOTERM_MF_DIRECT	GO:0031625~ubiquitin protein ligase binding	58	1.89357	0.0138635	YWHAE, GSK3B, CDKN1A, UBE2Z, SMG5, UBE2L3, MAP1LC3B, CASP8, HERC2, UBXN7, ARIH1, CCDC50, PIAS4, PDE4D, TUBB, MAGEA2B, YWHAZ, PRKAR1A, MYOD1, TCP1, TRIB3, EIF4E2, ZNF675, SQSTM1, TP53, BLZF1, USP13, HM13, KLHL11, DTX1, PRR5L, AMBRA1, UBE2J2, EGFR, ASB15, BAG4, CBS, UBE2NL, PRKAR2A, SNX9, NGFR, HSPA8, EGR2, UBE2I, UBE2C, ERLIN1, RPA2, PA2G4, BTBD9, LRPPRC, CUL4A, PER1, UBE2W, UBE2S, BCL2, MDM2, RAD…	2525	287	16881	1.35109	1	0.762491	0.754888
GOTERM_MF_DIRECT	GO:0016874~ligase activity	52	1.69768	0.0438123	ZNF451, RNF14, UBE3D, RNF19B, TNFAIP3, UBE3A, TRIM9, HERC4, HERC3, HERC2, RNF114, KIAA1586, ARIH1, RNF152, UNKL, PIAS4, AREL1, MSL2, LIG4, ZFP91, RNF167, TRIM17, TTLL11, TTLL12, RBCK1, TRIM11, UHRF1, DTX1, XIAP, RNF6, RNF216, RNF170, RBBP6, RANBP2, BARD1, BRAP, EGR2, UBE2I, CBX4, SMURF2, WWP2, MARCH4, CNOT4, TRIML2, RFWD3, RLIM, MDM2, RNF182, TRIM36, RNF185, RAD18, TTLL9	2525	270	16881	1.28759	1	1	0.99061
GOTERM_MF_DIRECT	GO:0003714~transcription corepressor activity	49	1.59974	0.000672106	KDM5B, LDB1, BHLHE41, LOXL2, ELK3, MECP2, CCND1, SUFU, ANKRD1, PIAS4, TLE4, PRMT5, KLF12, BATF3, RBFOX2, ZNF281, PAWR, CDYL, CBFA2T3, RUNX1, TBL1XR1, DDIT3, HAND1, SRSF2, TRIB3, ATF5, AJUBA, SSX4B, ATF3, ZNF274, HDAC9, NEUROD2, MXI1, MSC, BRD7, E2F6, E2F7, ATF7IP, WWTR1, CDX2, CBX4, HIPK2, ASXL1, DRAP1, PSMC3, LHX1, RLIM, MXD1, ZNF136	2525	203	16881	1.61375	0.682198	0.0603127	0.0597113
GOTERM_MF_DIRECT	GO:0003924~GTPase activity	48	1.56709	0.0195995	RAB3B, ARF3, HBS1L, ATL3, RRAD, ATL1, GTPBP10, ARHGAP5, RND3, GSPT1, RND1, GNGT1, TUBB8, TUBA1C, RASD1, TUBA1A, OPA1, TUBB3, GNA11, BMS1, HRAS, TGM2, GBP6, TUBB, RHOG, TBCC, TUBE1, RAB27B, TUBB4B, SEPT5, RHOA, GEM, TUBA4A, RHOB, RAB33B, GNAO1, TUBB2B, RAB30, GNL3L, TUBB2A, RRAGC, GNB2, RAB35, RRAGD, RAB18, KRAS, RAN, ARL8B	2525	234	16881	1.37139	1	0.954775	0.945255
GOTERM_MF_DIRECT	GO:0000977~RNA polymerase II regulatory region sequence-specific DNA binding	44	1.4365	0.0155615	ZNF551, DLX1, ATF2, DLX2, CEBPB, LEF1, GATA6, RORA, BARX1, PHF21B, IKZF5, PURB, NEUROD2, ZNF549, NKX2-1, ZNF304, MSX1, E2F7, ZBED4, PKNOX2, ZIK1, EOMES, FOXD3, EGR1, PCGF6, KLF12, TFAP2C, ESX1, LMO2, ARID5B, ZNF79, ZFX, ETV5, RUNX1, NME1, GATAD2A, MYOD1, SNAI1, ZNF711, ATF5, TP53, ATF3, ZNF773, ZNF256	2525	208	16881	1.41425	1	0.829134	0.820867
GOTERM_MF_DIRECT	GO:0044212~transcription regulatory region DNA binding	44	1.4365	0.0228088	FOXC2, ZNF174, CCNT1, KMT2A, GFI1, PRDM5, LEF1, GATA6, SIX1, ARID4B, PHB, GABPB1, TNF, TAF7L, WNT11, SOX17, TBX21, NKX2-1, BRD7, NKX3-1, TCF7L2, JUN, EGR2, CBX4, ZNF281, STAT3, ARID5B, FOS, GRHL1, KLF4, KLF15, ETV5, OVOL2, TFAP4, WT1, TBL1XR1, DDIT3, HAND1, ZNF217, PPARG, TAF5, ATF5, TP53, ATF3	2525	213	16881	1.38105	1	0.972226	0.962532
GOTERM_MF_DIRECT	GO:0061630~ubiquitin protein ligase activity	39	1.27326	0.0280731	RNF14, UHRF1, XIAP, RNF19B, RNF6, UBE3A, RNF7, UBE2J2, UBE2Z, FBXL22, RNF114, RNF216, UBE2NL, MED10, VHLL, RBBP6, ARIH1, RNF152, BRAP, MED1, UBE2I, SMURF2, UBE2C, MSL2, RC3H1, WWP2, MED27, MED6, CUL4A, UBE2W, UBE2S, HECW1, MDM2, RLIM, MDM4, ASB2, RAD18, TRIM11, UBE2M	2525	187	16881	1.39431	1	1	0.99061
GOTERM_MF_DIRECT	GO:0042393~histone binding	36	1.17532	7.16964e-05	SET, ANP32A, UHRF1, LEF1, PHF6, IPO7, CKS1B, PHF21B, HIST2H4B, RBBP4, HIST1H3G, HIST1H3I, BRD7, HIST1H3C, HIST1H3D, SUPT16H, NPM2, H3F3B, HIST1H4K, H2AFX, ATRX, HIST2H3A, HIST1H4B, TBL1XR1, ANP32E, ANP32D, HIST1H4H, ANP32C, HIST1H4I, ANP32B, HIST1H4C, HIST2H3D, HIST1H4D, HIST1H4E, MCM2, HIST1H4F	2525	122	16881	1.97278	0.11507	0.0110943	0.0109837
GOTERM_MF_DIRECT	GO:0003729~mRNA binding	35	1.14267	0.000277988	EIF4A1, RBM25, JRK, CELF1, FMR1, ELAVL4, TYMS, HNRNPLL, MECP2, PURB, RBM4, NXF1, ZFP36, SNRNP70, TRA2B, DENR, IGF2BP2, RPS2, SF3B1, HSP90AA1, HNRNPA3, CPSF6, RBFOX2, MBD2, SAMD4A, UPF3B, HNRNPAB, TSN, QKI, UHMK1, DHFR, NUDT21, LUC7L3, SNRPC, RBMX	2525	125	16881	1.87195	0.377515	0.033855	0.0335174
GOTERM_MF_DIRECT	GO:0051015~actin filament binding	30	0.979432	0.0194992	WIPF2, WIPF3, ARPC5L, NEXN, AIF1, EGFR, SYNE1, CORO1C, ADD2, LIMA1, CFL1, ABL1, FLNA, ABL2, CTNNAL1, GAS2L2, PKNOX2, ACTR3, ACTR2, TPM3, TPM1, ARPC4, CORO2B, LRPPRC, MYO1D, MYO1B, MYH9, LCP1, EZR, AJUBA	2525	132	16881	1.51944	1	0.954775	0.945255
GOTERM_MF_DIRECT	GO:0003697~single-stranded DNA binding	28	0.914136	0.000372406	PRIM2, MCM7, MCM10, HMGB1, YBX1, BRCA2, PURB, POLR2D, PMS2, HNRNPA1, PMS1, CNBP, XRCC2, XRCC3, RPA2, RAD23B, TSN, LRPPRC, NME1, RAD51B, NEIL3, RAD51, HNRNPK, FUBP1, DMC1, MCM4, NABP1, NUP35	2525	93	16881	2.01285	0.470102	0.0396846	0.0392889
GOTERM_MF_DIRECT	GO:0042826~histone deacetylase binding	28	0.914136	0.00174554	YWHAE, CEBPB, HSP90AB1, LEF1, BHLHE41, PHB, PRDM1, HDAC9, PHF6, SMG5, CDC20, MECP2, MAPK8, CCND1, RBBP4, ANKRD1, HES1, DACT1, NKX3-1, HSP90AA1, PARP1, KLF4, MAGEA2B, USF1, NUDT21, TFAP4, PKN2, INSM1	2525	102	16881	1.83525	0.949143	0.141721	0.140308
GOTERM_MF_DIRECT	GO:0005200~structural constituent of cytoskeleton	28	0.914136	0.00544903	ACTL7B, ACTB, TUBB8, TUBA1C, TUBA1A, TUBB3, EPB41L2, NEFL, NEFM, NEFH, KRT6B, KRT6A, ACTR3, ACTR2, TUBB, TPM1, ANK2, TUBE1, ARPC4, KRT5, TUBB4B, TUBA4A, ACTA1, TUBB2B, FRMD6, TUBB2A, KRT15, INA	2525	110	16881	1.70177	0.99991	0.358169	0.354598
GOTERM_MF_DIRECT	GO:0044325~ion channel binding	25	0.816193	0.0448842	YWHAE, CAMK2D, HSP90AB1, USP10, FMR1, FHL1, YWHAQ, FLNA, SCN3B, YWHAH, TRAPPC2, HSP90AA1, ACTN3, CAV3, HOMER1, KCNB1, PDE4D, CAV1, ANK2, FKBP1A, DLG1, ASPH, ID2, FGF13, GRINA	2525	113	16881	1.4791	1	1	0.99061
GOTERM_MF_DIRECT	GO:0001078~transcriptional repressor activity, RNA polymerase II core promoter proximal region sequence-specific binding	24	0.783546	0.0619137	TFAP2C, BATF3, NKX6-2, ZNF281, GFI1, PRDM5, BHLHE41, HMGA2, PRDM1, OVOL1, BACH1, TBX3, HAND1, SNAI1, ZNF217, SNAI2, HOXA2, HES1, INSM1, MXD1, PAXBP1, ATF3, CC2D1B, GZF1	2525	111	16881	1.44552	1	1	0.99061
GOTERM_MF_DIRECT	GO:0001228~transcriptional activator activity, RNA polymerase II transcription regulatory region sequence-specific binding	23	0.750898	0.0219948	ATF2, DLX2, LMO2, LEF1, STAT3, GATA6, BARX1, FOXO3, MAFA, ETV5, POU4F3, RUNX1, OVOL2, NEUROD2, MAFB, SOX17, MAFG, MYOD1, MAFF, MSX1, ATF5, TP53, ATF3	2525	95	16881	1.61861	1	0.961568	0.95198
GOTERM_MF_DIRECT	GO:0001047~core promoter binding	18	0.587659	0.011151	MED1, TFAP2C, GADD45A, ZNF281, HNRNPU, HMGA2, KLF4, FOXO3, ELK1, RUNX1, ELK4, MYOD1, NKX2-1, E2F1, INSM1, RBMX, E2F7, NKX3-1	2525	64	16881	1.88031	1	0.655602	0.649065
GOTERM_MF_DIRECT	GO:0051087~chaperone binding	18	0.587659	0.0891812	UBL4A, USP13, HLA-B, TBCC, TIMM44, TSC1, STIP1, BAG4, SLC25A17, BAG2, BAG3, GRPEL2, DNLZ, OGDH, BAX, HES1, TP53, CTSC	2525	81	16881	1.48568	1	1	0.99061
GOTERM_MF_DIRECT	GO:0001227~transcriptional repressor activity, RNA polymerase II transcription regulatory region sequence-specific binding	16	0.522364	0.024378	FOXD3, PCGF6, KLF12, CDX2, ESX1, ZC3H8, ARID5B, FOXO3, VAX1, PURB, ZEB2, CHCHD3, ZNF280A, ZNF280C, MSX1, E2F7	2525	59	16881	1.81303	1	1	0.99061
GOTERM_MF_DIRECT	GO:0003705~transcription factor activity, RNA polymerase II distal enhancer sequence-specific binding	16	0.522364	0.0602155	TLE4, ATF2, FOXC2, JUN, CEBPB, LEF1, GATA6, BHLHE41, USF1, TFAP4, SOX17, MYOD1, NKX2-1, IRF8, SNAI2, VGLL1	2525	66	16881	1.62074	1	1	0.99061
GOTERM_MF_DIRECT	GO:0031490~chromatin DNA binding	15	0.489716	0.0436619	MED1, FOXC2, KDM4D, H2AFZ, STAT3, FOXO3, VAX1, GRHL1, PER1, ZIC2, MYOD1, HIST1H1D, HIST1H1E, INSM1, HIST1H1C	2525	58	16881	1.72902	1	1	0.99061
GOTERM_MF_DIRECT	GO:0000980~RNA polymerase II distal enhancer sequence-specific DNA binding	15	0.489716	0.0976241	ATF2, JUN, H3F3B, CDX2, H2AFZ, MBD2, PBX3, BACH1, FLI1, ACTB, RBBP4, REL, HNRNPC, MSC, GZF1	2525	65	16881	1.54282	1	1	0.99061
GOTERM_MF_DIRECT	GO:0000049~tRNA binding	14	0.457068	0.0339536	CARS, YARS, THUMPD2, TRMT1, TRNT1, YARS2, ALKBH8, AIMP1, YRDC, SEPSECS, XPOT, TRMT11, IARS, FDXACB1	2525	51	16881	1.83525	1	1	0.99061
GOTERM_MF_DIRECT	GO:0019003~GDP binding	14	0.457068	0.0516707	PRPS2, RAB3B, RAB27B, GEM, RHOB, RAP2C, DYNC1LI1, RRAGC, RAB12, RAB35, RAB18, KRAS, RAN, ARL8B	2525	54	16881	1.73329	1	1	0.99061
GOTERM_MF_DIRECT	GO:0051721~protein phosphatase 2A binding	13	0.424421	0.000234743	PTPN1, ANKLE2, SPHK1, PPP2R2A, MASTL, ARPP19, SMG5, STRN3, ENSA, BCL2, EIF4EBP1, STRN, TP53	2525	27	16881	3.21897	0.32987	0.0307875	0.0304805
GOTERM_MF_DIRECT	GO:0031492~nucleosomal DNA binding	13	0.424421	0.0344452	H3F3B, H2AFZ, MBD2, HMGA2, ACTB, HIST2H3A, RBBP4, HIST1H3G, HIST1H3I, HNRNPC, HIST2H3D, HIST1H3C, HIST1H3D	2525	46	16881	1.88939	1	1	0.99061
GOTERM_MF_DIRECT	GO:0030374~ligand-dependent nuclear receptor transcription coactivator activity	13	0.424421	0.0696808	MED1, RBM14, BUD31, NCOA3, HMGA1, ZCCHC18, PPRC1, FGF2, WDR77, PSMC3IP, SFR1, PPARG, PPARGC1B	2525	51	16881	1.70416	1	1	0.99061
GOTERM_MF_DIRECT	GO:0097110~scaffold protein binding	12	0.391773	0.0936014	CASP8, CAV2, PDE4D, KRT15, P2RY1, MDM2, ATP2B4, KRT5, DLL1, PHF6, SHANK1, CIT	2525	48	16881	1.67139	1	1	0.99061
GOTERM_MF_DIRECT	GO:0043021~ribonucleoprotein complex binding	11	0.359125	0.00938269	PRMT5, BOP1, SECISBP2L, CD2BP2, HNRNPU, PPIH, PHF6, SMG5, PQBP1, PPP1CA, UHMK1	2525	30	16881	2.45137	1	0.5925	0.586592
GOTERM_MF_DIRECT	GO:0003899~DNA-directed RNA polymerase activity	11	0.359125	0.0483413	CRCP, ZNRD1, POLR3A, POLR3B, POLR1A, POLR3D, POLR2D, POLR3F, POLR1E, POLR3G, POLR3K	2525	38	16881	1.93529	1	1	0.99061
GOTERM_MF_DIRECT	GO:0016791~phosphatase activity	11	0.359125	0.0657961	DUSP4, PTP4A1, DUSP11, DUSP5, DUSP10, CA3, CTDSP2, PGAM5, PPM1F, SSH1, PPP1CA	2525	40	16881	1.83852	1	1	0.99061
GOTERM_MF_DIRECT	GO:0003727~single-stranded RNA binding	11	0.359125	0.0987002	NXF1, DLX2, ZFP36, CBX4, CNBP, POLR2D, HMGB1, SNRPC, HNRNPA1, RBMX, JMJD6	2525	43	16881	1.71026	1	1	0.99061
GOTERM_MF_DIRECT	GO:0016538~cyclin-dependent protein serine/threonine kinase regulator activity	10	0.326477	7.80834e-05	CCNK, CCND1, CCNT1, CCNY, CCNE2, CCNE1, CCNH, CDK4, CCNL1, CKS1B	2525	15	16881	4.45703	0.124655	0.0110943	0.0109837
GOTERM_MF_DIRECT	GO:0051020~GTPase binding	10	0.326477	0.0103228	AIMP1, STOML2, HSP90AA1, GNB2, FLNA, IARS, LCP1, ENO1, YBX1, EPRS	2525	26	16881	2.57136	1	0.628583	0.622316
GOTERM_MF_DIRECT	GO:0019888~protein phosphatase regulator activity	10	0.326477	0.0218132	PPP1R15A, ANKLE2, SET, PPP4R2, PPP2R1A, PPP4R4, ENSA, EIF2AK2, PPP2R2A, ARPP19	2525	29	16881	2.30536	1	0.961568	0.95198
GOTERM_MF_DIRECT	GO:0030331~estrogen receptor binding	10	0.326477	0.0907019	DDX17, MED1, PARP1, FUS, LEF1, STRN, PPARG, PPARGC1B, PPID, NKX3-1	2525	37	16881	1.8069	1	1	0.99061
GOTERM_MF_DIRECT	GO:0005112~Notch binding	9	0.29383	0.00264773	ADAM17, JAG1, NOV, DNER, DTX1, CHAC1, HIF1AN, DLL1, DLL3	2525	18	16881	3.34277	0.989115	0.196278	0.194321
GOTERM_MF_DIRECT	GO:0030295~protein kinase activator activity	9	0.29383	0.0314178	GPRC5B, WNT11, PRKAG2, HMGB1, DBF4B, FGF13, MAPK8IP2, MARK2, NKX3-1	2525	26	16881	2.31423	1	1	0.99061
GOTERM_MF_DIRECT	GO:0008094~DNA-dependent ATPase activity	9	0.29383	0.0942396	RAD51B, CDK7, RAD51, RBBP4, CCNH, XRCC2, DMC1, XRCC3, GTF2H3	2525	32	16881	1.88031	1	1	0.99061
GOTERM_MF_DIRECT	GO:0070034~telomerase RNA binding	8	0.261182	0.00546182	DKC1, PINX1, GAR1, HNRNPU, NAF1, HNRNPC, SMG5, SNRPB	2525	16	16881	3.34277	0.999912	0.358169	0.354598
GOTERM_MF_DIRECT	GO:0008327~methyl-CpG binding	8	0.261182	0.0281996	MECP2, PRMT5, UHRF1, PRMT1, MBD1, MBD2, MBD3L2, WDR77	2525	21	16881	2.54687	1	1	0.99061
GOTERM_MF_DIRECT	GO:0000982~transcription factor activity, RNA polymerase II core promoter proximal region sequence-specific binding	8	0.261182	0.0454933	FOSL1, JUN, FOSB, FOS, MSX1, ETS1, ATF3, ARNTL2	2525	23	16881	2.32541	1	1	0.99061
GOTERM_MF_DIRECT	GO:0030552~cAMP binding	8	0.261182	0.0562238	HCN4, PDE10A, PRKAR1B, PRKAR1A, PDE4D, PRKAR2A, PDE2A, RAPGEF2	2525	24	16881	2.22851	1	1	0.99061
GOTERM_MF_DIRECT	GO:0005031~tumor necrosis factor-activated receptor activity	8	0.261182	0.0562238	NGFR, TNFRSF9, TNFRSF19, FAS, TNFRSF8, TNFRSF10A, TNFRSF11A, TNFRSF10D	2525	24	16881	2.22851	1	1	0.99061
GOTERM_MF_DIRECT	GO:0070742~C2H2 zinc finger domain binding	7	0.228534	0.0165115	ZXDA, WT1, MBD2, ZXDC, LEF1, EBF1, HMGA2	2525	15	16881	3.11992	1	0.853095	0.844589
GOTERM_MF_DIRECT	GO:0051536~iron-sulfur cluster binding	7	0.228534	0.0412314	GLRX3, PPAT, TYW1, CDK5RAP1, TYW1B, CIAPIN1, FXN	2525	18	16881	2.59993	1	1	0.99061
GOTERM_MF_DIRECT	GO:0008301~DNA binding, bending	7	0.228534	0.0412314	FOXD4, FOXD1, LEF1, TFAM, HMGA2, HMGB1, FOXL1	2525	18	16881	2.59993	1	1	0.99061
GOTERM_MF_DIRECT	GO:0001056~RNA polymerase III activity	7	0.228534	0.0412314	CRCP, POLR3A, POLR3B, POLR3D, POLR3F, POLR3G, POLR3K	2525	18	16881	2.59993	1	1	0.99061
GOTERM_MF_DIRECT	GO:0031267~small GTPase binding	7	0.228534	0.0663201	ABCA1, FGD4, ERRFI1, RCC2, FLNA, RILP, RNF152	2525	20	16881	2.33994	1	1	0.99061
GOTERM_MF_DIRECT	GO:0008601~protein phosphatase type 2A regulator activity	7	0.228534	0.0815683	ANKLE2, SET, PPP2R1A, ENSA, EIF2AK2, PPP2R2A, ARPP19	2525	21	16881	2.22851	1	1	0.99061
GOTERM_MF_DIRECT	GO:0008080~N-acetyltransferase activity	7	0.228534	0.0985927	NAA50, NAA30, NAA40, NAT10, ESCO2, NAT8L, NAT16	2525	22	16881	2.12722	1	1	0.99061
GOTERM_MF_DIRECT	GO:0017017~MAP kinase tyrosine/serine/threonine phosphatase activity	6	0.195886	0.0336803	DUSP4, DUSP5, DUSP2, DUSP10, DUSP1, DUSP14	2525	13	16881	3.08564	1	1	0.99061
GOTERM_MF_DIRECT	GO:0000400~four-way junction DNA binding	6	0.195886	0.0461049	RAD51B, RAD51, XRCC2, DMC1, XRCC3, HMGB1	2525	14	16881	2.86523	1	1	0.99061
GOTERM_MF_DIRECT	GO:0070063~RNA polymerase binding	6	0.195886	0.0609015	ZFP36, RRN3, CCNT1, GSG1, PKN2, ANP32B	2525	15	16881	2.67422	1	1	0.99061
GOTERM_MF_DIRECT	GO:0008353~RNA polymerase II carboxy-terminal domain kinase activity	6	0.195886	0.0780653	CDK8, CCNK, CDK7, CCNH, CDK12, GTF2H3	2525	16	16881	2.50708	1	1	0.99061
GOTERM_MF_DIRECT	GO:0008603~cAMP-dependent protein kinase regulator activity	5	0.163239	0.0119457	CXCL10, PRKAR1B, PRKAR1A, PRKAR2A, PRKAG2	2525	7	16881	4.77539	1	0.678914	0.672145
GOTERM_MF_DIRECT	GO:0000150~recombinase activity	5	0.163239	0.0210869	RAD51B, RAD51, XRCC2, DMC1, XRCC3	2525	8	16881	4.17847	1	0.961568	0.95198
GOTERM_MF_DIRECT	GO:0004862~cAMP-dependent protein kinase inhibitor activity	5	0.163239	0.0335283	PKIB, PRKAR1B, PRKAR1A, PRKAR2A, PRKAG2	2525	9	16881	3.71419	1	1	0.99061
GOTERM_MF_DIRECT	GO:0042975~peroxisome proliferator activated receptor binding	5	0.163239	0.0494031	ASXL1, MED1, ASXL2, MDM2, HMGA1	2525	10	16881	3.34277	1	1	0.99061
GOTERM_MF_DIRECT	GO:0003688~DNA replication origin binding	5	0.163239	0.068694	ORC5, ORC6, ORC2, MCM10, MCM2	2525	11	16881	3.03888	1	1	0.99061
GOTERM_MF_DIRECT	GO:0043169~cation binding	5	0.163239	0.0912567	PPM1A, PDP2, PPM1K, PPM1F, ILKAP	2525	12	16881	2.78564	1	1	0.99061
GOTERM_MF_DIRECT	GO:0010385~double-stranded methylated DNA binding	4	0.130591	0.0263569	MECP2, EGR1, WT1, MBD1	2525	5	16881	5.34844	1	1	0.99061
GOTERM_MF_DIRECT	GO:0019208~phosphatase regulator activity	4	0.130591	0.0731309	ZEB2, PPP1R12A, BMP2K, PPP1R12B	2525	7	16881	3.82031	1	1	0.99061
GOTERM_MF_DIRECT	GO:0019205~nucleobase-containing compound kinase activity	4	0.130591	0.0731309	AK2, AK4, AK5, AK9	2525	7	16881	3.82031	1	1	0.99061
GOTERM_MF_DIRECT	GO:1990247~N6-methyladenosine-containing RNA binding	4	0.130591	0.0731309	YTHDF1, YTHDF2, HNRNPA2B1, HNRNPC	2525	7	16881	3.82031	1	1	0.99061
GOTERM_MF_DIRECT	GO:0034602~oxoglutarate dehydrogenase (NAD+) activity	3	0.0979432	0.0603653	OGDH, FAR1, FAR2	2525	3	16881	6.68554	1	1	0.99061
GOTERM_MF_DIRECT	GO:0008330~protein tyrosine/threonine phosphatase activity	3	0.0979432	0.0603653	DUSP4, DUSP2, DUSP1	2525	3	16881	6.68554	1	1	0.99061
GOTERM_MF_DIRECT	GO:0044729~hemi-methylated DNA-binding	3	0.0979432	0.0603653	EGR1, WT1, UHRF1	2525	3	16881	6.68554	1	1	0.99061
GOTERM_MF_DIRECT	GO:0080019~fatty-acyl-CoA reductase (alcohol-forming) activity	3	0.0979432	0.0603653	FAR2P1, FAR1, FAR2	2525	3	16881	6.68554	1	1	0.99061

## Sheet: Pathway
Category	Term	Count	%	PValue	Genes	List Total	Pop Hits	Pop Total	Fold Enrichment	Bonferroni	Benjamini	FDR
KEGG_PATHWAY	hsa05200:Pathways in cancer	78	2.54652	0.00452678	GSK3B, CDKN1A, HSP90AB1, LAMC2, BRCA2, ETS1, FGF2, CKS1B, GNGT1, RASSF1, CASP8, CCND1, MYC, CASP3, SUFU, AKT3, HRAS, NKX3-1, MAP2K1, HSP90AA1, TPM3, MMP1, ITGA3, ITGA2, PLEKHG5, F2R, FOS, MMP9, RHOA, PGF, RUNX1, CCNE2, CCNE1, ITGA6, PPARG, PLCB2, TP53, CRK, CSF1R, LAMA2, ROCK2, MAX, CTBP1, EPAS1, LAMA4, LEF1, PIK3R3, XIAP, TGFA, STK4, CSF2RA, EGFR, NRAS, MAPK8, WNT11, GNA11, DVL1, ABL1, E2F1, NTR…	1018	393	6879	1.34116	0.721809	0.0610037	0.0556147
KEGG_PATHWAY	hsa04151:PI3K-Akt signaling pathway	74	2.41593	0.000675187	CHRM2, YWHAE, ATF2, GSK3B, CDKN1A, HSP90AB1, ITGB3, PPP2R2A, LAMC2, FGF2, GNGT1, TCL1B, CCND2, CCND1, YWHAQ, PPP2R1A, TNN, MYC, AKT3, MYB, HRAS, IL6R, YWHAH, MAP2K1, HSP90AA1, ITGA4, PDPK1, ITGA3, ITGA2, F2R, TSC1, YWHAZ, PGF, COL2A1, CCNE2, CCNE1, DDIT4, ITGA6, SGK1, EIF4E2, TP53, EPHA2, CREB5, CSF1R, PRKAA1, LAMA2, CSH2, LAMA4, PIK3R3, FOXO3, IL2RG, EGFR, NRAS, RELN, EIF4EBP1, THEM4, EIF4E, MCL…	1018	345	6879	1.44941	0.173427	0.0139506	0.0127182
KEGG_PATHWAY	hsa05203:Viral carcinogenesis	72	2.35064	4.89362e-13	YWHAE, ATF2, CDKN1A, UBE3A, CDC20, CASP8, CCND2, CCND1, YWHAQ, CASP3, HRAS, YWHAH, ACTN3, HLA-B, MRPS18B, HLA-A, YWHAZ, HIST2H2BF, RHOA, HIST2H2BE, DDB1, CCNA2, CCNA1, RBL1, CCNE2, CCNE1, RASA2, HIST1H2BH, HIST1H2BG, ATP6V0D1, HIST1H2BB, IL6ST, ATP6V0D2, TP53, HIST1H2BD, HIST1H2BC, CREB5, HIST1H2BM, HIST1H2BO, HIST1H2BJ, HIST1H2BI, HIST1H2BL, PXN, HIST1H2BK, PIK3R3, HDAC8, HDAC9, NRAS, HIST2H4B, …	1018	205	6879	2.37332	1.38007e-10	1.3849e-10	1.26255e-10
KEGG_PATHWAY	hsa05034:Alcoholism	58	1.89357	2.50124e-09	ATF2, HIST2H2AA4, HIST2H2AB, GNGT1, H2AFJ, HIST1H2AE, HIST1H2AD, HRAS, HIST1H2AC, HIST1H2AB, HIST1H2AM, MAP2K1, HIST1H2AI, H2AFZ, HIST1H2AH, HIST1H2AK, HIST1H2AJ, H2AFX, HIST2H2BF, HIST2H2BE, HIST2H3A, HIST1H2BH, HIST1H2BG, HIST2H3D, HIST1H2BB, HIST1H2BD, HIST1H2BC, CREB5, HIST1H2BM, HIST1H2BO, HIST1H2BJ, HIST1H2BI, HIST1H2BL, HIST1H2BK, HDAC8, HDAC9, NRAS, HIST2H4B, HIST1H3G, HIST1H3I, HIST1H3C,…	1018	177	6879	2.21428	7.05349e-07	1.76963e-07	1.6133e-07
KEGG_PATHWAY	hsa04010:MAPK signaling pathway	57	1.86092	0.000933317	ATF2, PTPRR, RASGRF2, FGF2, ELK1, TNF, RPS6KA4, ELK4, DUSP10, MYC, RPS6KA2, CASP3, AKT3, HRAS, DUSP4, MAP2K3, DUSP5, DUSP2, MAP2K1, DUSP1, FOS, MAPK8IP2, MAPK8IP1, CACNB1, IL1A, PPM1A, DDIT3, RASA2, RAPGEF2, TP53, CRK, MAX, CACNA1B, STK4, CACNA1E, EGFR, NRAS, PPP3R1, MAPK8, NTF3, MKNK2, FLNA, CACNG1, NTRK1, MAP3K2, HSPA8, JUN, GADD45B, GADD45A, HSPA6, GADD45G, TAOK2, FAS, KRAS, FGF13, MAP3K13, FG…	1018	253	6879	1.52241	0.231503	0.0165081	0.0150497
KEGG_PATHWAY	hsa05166:HTLV-I infection	51	1.66503	0.018266	ATF2, GSK3B, CDKN1A, CSF2, ETS1, ELK1, TNF, ELK4, CDC20, ZFP36, CDC23, CCND2, CCND1, MYC, AKT3, MYB, HRAS, IL15RA, HLA-B, HLA-A, FOS, CANX, TP53, ANAPC1, ATF3, SLC25A6, PIK3R3, XIAP, IL2RG, NRAS, PPP3R1, WNT11, DVL1, E2F1, MSX1, BUB3, RANBP1, EGR1, WNT10B, JUN, EGR2, POLE4, FOSL1, DLG1, CDK4, POLE2, POLE3, BAX, KRAS, RAN, MAD2L1	1018	254	6879	1.35679	0.994476	0.166751	0.15202
KEGG_PATHWAY	hsa05322:Systemic lupus erythematosus	49	1.59974	8.91479e-10	HIST2H2AA4, HIST2H2AB, TNF, H2AFJ, SNRPD1, HIST1H2AE, HIST1H2AD, HIST1H2AC, HIST1H2AB, HIST1H2AM, HIST1H2AI, ACTN3, H2AFZ, HIST1H2AH, HIST1H2AK, HIST1H2AJ, H2AFX, HIST2H2BF, HIST2H2BE, HIST2H3A, HIST1H2BH, HIST1H2BG, HIST2H3D, HIST1H2BB, HIST1H2BD, HIST1H2BC, SNRPB, HIST1H2BM, HIST1H2BO, HIST1H2BJ, HIST1H2BI, HIST1H2BL, HIST1H2BK, TROVE2, HIST2H4B, HIST1H3G, HIST1H3I, HIST1H3C, HIST1H3D, HIST1H4K…	1018	134	6879	2.47098	2.51397e-07	8.40962e-08	7.66672e-08
KEGG_PATHWAY	hsa05205:Proteoglycans in cancer	48	1.56709	0.000612346	CDKN1A, CAMK2D, SDC4, ROCK2, ITGB3, PXN, PIK3R3, FGF2, ELK1, TNF, EGFR, ACTB, NRAS, WNT11, CCND1, PLAU, MYC, CASP3, AKT3, FLNA, HRAS, WNT10B, MAP2K1, PPP1R12A, CAV3, CAV2, PDPK1, CAV1, ITGA2, STAT3, PLAUR, IGF2, PTPN11, ANK2, MMP9, RHOA, PPP1CA, VEGFA, TFAP4, CTTN, MDM2, FAS, KRAS, EZR, PPP1R12B, TP53, FGFR1, HBEGF	1018	200	6879	1.62177	0.158639	0.0139506	0.0127182
KEGG_PATHWAY	hsa04110:Cell cycle	47	1.53444	5.3251e-10	CDKN1C, YWHAE, GSK3B, ANAPC13, CDKN1A, MCM7, CCNH, TTK, PKMYT1, CDC14A, ORC5, CDC20, ORC6, CDC23, CCND2, ORC1, CCND1, YWHAQ, MYC, ORC2, E2F1, ABL1, SFN, BUB3, YWHAH, GADD45B, GADD45A, CDC6, YWHAZ, CDC25A, GADD45G, CCNA2, CCNA1, CDK7, RBL1, DBF4, STAG2, CCNE2, CCNE1, CDK4, CDK2, MDM2, MCM4, TP53, ANAPC1, MCM2, MAD2L1	1018	124	6879	2.56126	1.50168e-07	7.53501e-08	6.86937e-08
KEGG_PATHWAY	hsa05202:Transcriptional misregulation in cancer	46	1.5018	2.64641e-05	CSF1R, CDKN1A, CEBPB, CSF2, CCNT1, KMT2A, BCL2A1, LDB1, MAX, PRCC, SIX1, BMI1, ELK4, CCND2, PLAU, MYC, HIST1H3G, HIST1H3I, WHSC1, HIST1H3C, HIST1H3D, NTRK1, NGFR, TAF15, H3F3B, FUS, LMO2, ASPSCR1, PBX3, HMGA2, MMP9, ETV5, FLI1, SUPT3H, RUNX2, RUNX1, HIST2H3A, WT1, ID2, DDIT3, REL, MDM2, BMP2K, PPARG, HIST2H3D, TP53	1018	167	6879	1.86131	0.0074352	0.00106991	0.000975392
KEGG_PATHWAY	hsa04510:Focal adhesion	44	1.4365	0.0103713	GSK3B, LAMA2, ROCK2, LAMA4, ITGB3, PXN, XIAP, PIK3R3, LAMC2, ARHGAP5, ELK1, EGFR, ACTB, MAPK8, RELN, CCND2, CCND1, TNN, AKT3, FLNA, HRAS, VASP, JUN, MAP2K1, PPP1R12A, ACTN3, CAV3, ITGA4, CAV2, ITGA3, PDPK1, CAV1, ITGA2, RHOA, PGF, PPP1CA, VEGFA, COL2A1, COL1A2, COL5A3, BCL2, ITGA6, PPP1R12B, CRK	1018	206	6879	1.44332	0.947134	0.104825	0.0955645
KEGG_PATHWAY	hsa03013:RNA transport	43	1.40385	0.000510714	EIF4A1, SNORD3B-1, SEH1L, NXT1, FMR1, RPP30, NMD3, NXF1, NXF2, MAGOH, SMN2, EIF4EBP1, NUP43, EIF4E, NXF5, RANBP2, UPF2, PRMT5, EIF2B3, UBE2I, NUP133, NCBP1, EIF1AX, ALYREF, RPP40, THOC1, UPF3B, TRNT1, MAGOHB, NUP93, NUP210L, XPOT, EIF3I, GEMIN4, GEMIN5, ACIN1, NUP35, EIF3C, NUPL2, EIF4E2, RAN, EIF3B, NUP37	1018	172	6879	1.68934	0.134163	0.0139506	0.0127182
KEGG_PATHWAY	hsa03040:Spliceosome	40	1.30591	1.10562e-05	SF3B4, RBM25, SF3B3, HNRNPU, PQBP1, SNRNP70, SNRPD1, TRA2B, MAGOH, SNRPB2, TXNL4A, HNRNPA1, SF3B1, CTNNBL1, HSPA8, PPIL1, HNRNPA3, NCBP1, BUD31, ALYREF, HSPA6, THOC1, MAGOHB, LSM4, PRPF4, SNRNP40, PHF5A, HNRNPK, SRSF2, ACIN1, SRSF3, PPIH, SNRPF, HNRNPC, SRSF6, SNRPC, RBMX, RBM22, SNRPB, SRSF9	1018	133	6879	2.03229	0.00311302	0.000521486	0.000475418
KEGG_PATHWAY	hsa00230:Purine metabolism	39	1.27326	0.00891981	PRPS2, GUCY2C, PRIM2, GDA, AK2, GMPR, AK4, AK5, PFAS, AK9, NT5E, ZNRD1, PNP, PPAT, POLR2D, ENTPD1, RRM2, PDE4D, PDE2A, AMPD1, AMPD3, DCK, NME1, POLE4, POLA2, PDE10A, POLR3A, POLR3B, RRM2B, POLR1A, POLR3D, POLE2, POLE3, POLR3F, POLR1E, POLR3G, ALLC, POLR3K, GART	1018	176	6879	1.49737	0.920075	0.0934928	0.0852337
KEGG_PATHWAY	hsa05161:Hepatitis B	37	1.20797	0.000906235	ATF2, CDKN1A, PIK3R3, ELK1, TNF, NRAS, MAPK8, CASP8, CCND1, YWHAQ, MYC, CASP3, AKT3, E2F1, HRAS, JUN, MAP2K1, EGR2, STAT3, FOS, TICAM1, MMP9, YWHAZ, DDB1, CCNA2, CCNA1, CCNE2, CCNE1, CDK4, CDK2, BCL2, BAX, FAS, CYCS, KRAS, TP53, CREB5	1018	145	6879	1.72429	0.225606	0.0165081	0.0150497
KEGG_PATHWAY	hsa05168:Herpes simplex infection	37	1.20797	0.0410153	TNF, TAF5L, NXF1, SOCS3, NXF2, MAPK8, CASP8, CASP3, CCL5, IL12A, NXF5, JUN, CSNK2A1, ALYREF, HLA-B, TAP2, MED8, EIF2AK2, PTPN11, HLA-A, FOS, HCFC2, TICAM1, PPP1CA, PER1, HNRNPK, EEF1D, CDK2, SRSF2, SRSF3, FAS, CYCS, TAF5, SRSF6, TP53, SRSF9, NFKBIB	1018	183	6879	1.36624	0.999993	0.269938	0.246092
KEGG_PATHWAY	hsa04068:FoxO signaling pathway	33	1.07738	0.00331258	CDKN1A, PRKAA1, PRKAG2, PIK3R3, FOXO3, STK4, EGFR, NRAS, MAPK8, CCND2, CCND1, AKT3, S1PR1, HRAS, PCK2, PLK4, MAP2K1, GADD45B, HOMER1, PRMT1, HOMER2, GADD45A, PDPK1, STAT3, SOD2, PRKAB1, ATG12, KLF2, GADD45G, CDK2, MDM2, KRAS, SGK1	1018	134	6879	1.66413	0.607688	0.04934	0.0449813
KEGG_PATHWAY	hsa04390:Hippo signaling pathway	32	1.04473	0.0329636	YWHAE, GSK3B, LEF1, SERPINE1, PPP2R2A, AREG, ACTB, PARD6B, RASSF1, WNT11, CCND2, CCND1, YWHAQ, PPP2R1A, MYC, DVL1, TP53BP2, YWHAH, WWTR1, TCF7L2, WNT10B, BMP7, YWHAZ, GDF7, PPP1CA, LATS1, MOB1A, DLG1, FRMD6, ID2, SNAI2, AJUBA	1018	151	6879	1.43202	0.999921	0.233218	0.212615
KEGG_PATHWAY	hsa04120:Ubiquitin mediated proteolysis	30	0.979432	0.0264084	ANAPC13, UBE3C, UBE2D3, XIAP, UBE3A, RNF7, UBE2J2, UBE2Z, UBE2L3, CDC20, HERC4, SOCS3, HERC3, SOCS1, HERC2, CDC23, UBE2NL, PIAS4, UBE2I, SMURF2, UBE2C, UBE2E2, WWP2, CUL4A, DDB1, UBE2W, UBE2S, MDM2, ANAPC1, UBE2M	1018	137	6879	1.47972	0.999472	0.212716	0.193925
KEGG_PATHWAY	hsa04910:Insulin signaling pathway	30	0.979432	0.0288872	GSK3B, PRKAA1, PRKAG2, PIK3R3, ELK1, HK2, SOCS2, SOCS3, NRAS, MAPK8, SOCS1, PRKAR2A, AKT3, MKNK2, EIF4EBP1, HRAS, EIF4E, PCK2, PTPN1, MAP2K1, PDPK1, PHKA1, TSC1, PRKAB1, PPP1CA, PRKAR1B, PRKAR1A, KRAS, EIF4E2, CRK	1018	138	6879	1.46899	0.999743	0.220948	0.20143
KEGG_PATHWAY	hsa04921:Oxytocin signaling pathway	30	0.979432	0.074202	CDKN1A, OXTR, CAMK2D, PRKAA1, ROCK2, PRKAG2, ELK1, EGFR, ACTB, TRPM2, NRAS, PPP3R1, RGS2, CCND1, CACNG1, HRAS, JUN, MAP2K1, PPP1R12A, FOS, PRKAB1, RHOA, PPP1CA, CACNB1, GNAO1, CAMK4, KRAS, PPP1R12B, PLCB2, CAMK1G	1018	150	6879	1.35147	1	0.456504	0.416176
KEGG_PATHWAY	hsa04145:Phagosome	30	0.979432	0.074202	CLEC4M, ITGB3, ACTB, SEC61A2, TUBB8, TUBA1C, TUBA1A, TUBB3, MRC1, RILP, DYNC1H1, ATP6V0B, ITGA2, TUBB, STX7, HLA-B, M6PR, TAP2, HLA-A, TUBB4B, TUBA4A, DYNC1LI1, TUBB2B, TUBB2A, CD209, CANX, ATP6V1B2, TLR6, ATP6V0D1, ATP6V0D2	1018	150	6879	1.35147	1	0.456504	0.416176
KEGG_PATHWAY	hsa04668:TNF signaling pathway	28	0.914136	0.0029702	ATF2, CEBPB, CSF2, TNFAIP3, PIK3R3, NOD2, TNF, RPS6KA4, SOCS3, MAPK8, BAG4, CASP8, CASP3, CCL5, AKT3, MAP2K3, JUN, MAP2K1, JAG1, CCL20, FOS, SELE, MMP9, CXCL10, FAS, PGAM5, IL18R1, CREB5	1018	107	6879	1.76828	0.567789	0.0466981	0.0425728
KEGG_PATHWAY	hsa04115:p53 signaling pathway	27	0.881489	1.15888e-06	CDKN1A, STEAP3, SERPINE1, CASP8, CCND2, CCND1, ZMAT3, CASP3, SESN2, PMAIP1, SFN, RPRM, RRM2, GADD45B, GADD45A, GADD45G, CCNE2, RRM2B, CCNE1, CDK4, CDK2, MDM2, BAX, FAS, CYCS, MDM4, TP53	1018	67	6879	2.72312	0.000326751	6.55927e-05	5.97983e-05
KEGG_PATHWAY	hsa04722:Neurotrophin signaling pathway	27	0.881489	0.0261974	YWHAE, GSK3B, ZNF274, CAMK2D, PIK3R3, FOXO3, NRAS, MAPK8, RPS6KA2, AKT3, NTF3, ABL1, HRAS, NTRK1, NGFR, JUN, MAP2K1, PDPK1, PTPN11, RHOA, CAMK4, BCL2, BAX, KRAS, TP53, CRK, NFKBIB	1018	120	6879	1.52041	0.999439	0.212716	0.193925
KEGG_PATHWAY	hsa03008:Ribosome biogenesis in eukaryotes	26	0.848841	0.00057267	SNORD3B-1, NXT1, WDR3, RPP30, NAT10, NMD3, RRP7A, NXF1, NXF2, EMG1, TCOF1, BMS1, GAR1, RIOK1, NXF5, NOP56, NOP58, CSNK2A1, RPP40, RCL1, GNL3L, EIF6, DKC1, XRN2, SBDS, RAN	1018	87	6879	2.01944	0.149167	0.0139506	0.0127182
KEGG_PATHWAY	hsa05215:Prostate cancer	26	0.848841	0.000690135	GSK3B, CDKN1A, HSP90AB1, LEF1, PIK3R3, TGFA, EGFR, NRAS, CCND1, AKT3, E2F1, HRAS, NKX3-1, TCF7L2, MAP2K1, HSP90AA1, PDPK1, CCNE2, CCNE1, CDK2, BCL2, MDM2, KRAS, TP53, FGFR1, CREB5	1018	88	6879	1.99649	0.176906	0.0139506	0.0127182
KEGG_PATHWAY	hsa00240:Pyrimidine metabolism	26	0.848841	0.00544606	PRIM2, TYMS, AK9, NT5E, ZNRD1, PNP, POLR2D, UPP1, ENTPD1, RRM2, DCK, NME1, POLE4, UCK2, POLA2, POLR3A, POLR3B, RRM2B, POLR1A, POLR3D, POLE2, POLE3, POLR3F, POLR1E, POLR3G, POLR3K	1018	101	6879	1.73952	0.785616	0.0700561	0.0638674
KEGG_PATHWAY	hsa05169:Epstein-Barr virus infection	26	0.848841	0.0525373	CDKN1A, PSMD12, PSMD11, PSMD14, TNFAIP3, PIK3R3, MAPK8, MYC, PSMD2, AKT3, MAP2K3, JUN, ENTPD1, STAT3, HLA-B, EIF2AK2, HLA-A, CCNA2, CCNA1, PSMC5, PSMC3, CDK2, BCL2, MDM2, TP53, NFKBIB	1018	122	6879	1.44009	1	0.337911	0.30806
KEGG_PATHWAY	hsa03015:mRNA surveillance pathway	24	0.783546	0.00572845	UPF2, HBS1L, CPSF6, NXT1, NCBP1, RNMT, ALYREF, CPSF2, UPF3B, PPP2R2A, MAGOHB, SMG5, GSPT1, WDR33, PPP1CA, NUDT21, NXF1, NXF2, PPP2R1A, WDR82, MAGOH, PAPOLA, ACIN1, NXF5	1018	91	6879	1.78216	0.802115	0.0704848	0.0642582
KEGG_PATHWAY	hsa04012:ErbB signaling pathway	23	0.750898	0.00675814	GSK3B, CDKN1A, MAP2K1, JUN, CAMK2D, PIK3R3, TGFA, NRG1, ELK1, AREG, EGFR, EREG, NRAS, MAPK8, MYC, AKT3, ABL1, EIF4EBP1, ABL2, KRAS, HRAS, CRK, HBEGF	1018	87	6879	1.78643	0.852255	0.0763323	0.0695892
KEGG_PATHWAY	hsa05132:Salmonella infection	21	0.685602	0.0163004	DYNC1H1, JUN, CSF2, ROCK2, CCL3L3, RHOG, ARPC5L, ARPC4, FOS, NLRC4, KLC1, ACTB, IL1A, DYNC1LI1, MAPK8, CCL4, CCL3, FLNA, PKN2, WASF2, RILP	1018	83	6879	1.7097	0.99029	0.153767	0.140184
KEGG_PATHWAY	hsa05222:Small cell lung cancer	21	0.685602	0.0209671	LAMA2, MAX, ITGA3, LAMA4, ITGA2, XIAP, PIK3R3, LAMC2, CKS1B, CCNE2, CCND1, CCNE1, CDK4, MYC, AKT3, CDK2, E2F1, BCL2, CYCS, ITGA6, TP53	1018	85	6879	1.66947	0.99746	0.185428	0.169048
KEGG_PATHWAY	hsa04915:Estrogen signaling pathway	21	0.685602	0.0864531	GABBR2, ATF2, HSPA8, MAP2K1, JUN, HSP90AA1, HSP90AB1, HSPA6, PIK3R3, FOS, MMP9, EGFR, GNAO1, NRAS, AKT3, KRAS, FKBP4, HRAS, PLCB2, HBEGF, CREB5	1018	99	6879	1.43338	1	0.499311	0.455202
KEGG_PATHWAY	hsa05130:Pathogenic Escherichia coli infection	19	0.620307	0.000215186	ROCK2, TUBB, ARPC5L, ARPC4, TUBB4B, RHOA, TUBA4A, ACTB, TUBB8, TUBA1C, TUBB2B, OCLN, TUBA1A, TUBB2A, CTTN, TUBB3, ABL1, ARHGEF2, EZR	1018	51	6879	2.51745	0.0588841	0.00676641	0.00616867
KEGG_PATHWAY	hsa05210:Colorectal cancer	18	0.587659	0.00701286	GSK3B, TCF7L2, MAP2K1, JUN, LEF1, PIK3R3, FOS, RHOA, MAPK8, CCND1, MYC, CASP3, AKT3, BCL2, BAX, CYCS, KRAS, TP53	1018	62	6879	1.96182	0.862564	0.0763323	0.0695892
KEGG_PATHWAY	hsa04917:Prolactin signaling pathway	18	0.587659	0.0270593	GSK3B, MAP2K1, STAT3, PIK3R3, FOS, TNFRSF11A, FOXO3, SOCS2, SOCS3, NRAS, MAPK8, SOCS1, CCND2, CCND1, AKT3, KRAS, HRAS, SOCS7	1018	71	6879	1.71314	0.999563	0.212716	0.193925
KEGG_PATHWAY	hsa05220:Chronic myeloid leukemia	18	0.587659	0.0307211	CDKN1A, MAP2K1, CTBP1, PIK3R3, PTPN11, RUNX1, NRAS, CCND1, CDK4, MYC, AKT3, MDM2, E2F1, ABL1, KRAS, HRAS, TP53, CRK	1018	72	6879	1.68934	0.999849	0.222925	0.203232
KEGG_PATHWAY	hsa05219:Bladder cancer	17	0.555011	0.000123884	CDKN1A, MAP2K1, MMP1, MMP9, EGFR, VEGFA, RASSF1, NRAS, CCND1, CDK4, MYC, MDM2, E2F1, KRAS, HRAS, TP53, HBEGF	1018	41	6879	2.80184	0.0343342	0.0043824	0.00399526
KEGG_PATHWAY	hsa05213:Endometrial cancer	16	0.522364	0.0066704	GSK3B, TCF7L2, MAP2K1, PDPK1, LEF1, PIK3R3, FOXO3, ELK1, EGFR, NRAS, CCND1, MYC, AKT3, KRAS, HRAS, TP53	1018	52	6879	2.07919	0.848528	0.0763323	0.0695892
KEGG_PATHWAY	hsa05223:Non-small cell lung cancer	16	0.522364	0.0136754	MAP2K1, PDPK1, PIK3R3, TGFA, FOXO3, STK4, EGFR, RASSF1, NRAS, CCND1, CDK4, AKT3, E2F1, KRAS, HRAS, TP53	1018	56	6879	1.93068	0.979413	0.133453	0.121664
KEGG_PATHWAY	hsa05218:Melanoma	16	0.522364	0.0932016	CDKN1A, MAP2K1, PIK3R3, FGF2, EGFR, NRAS, CCND1, CDK4, AKT3, MDM2, E2F1, KRAS, FGF13, HRAS, TP53, FGFR1	1018	71	6879	1.52279	1	0.507232	0.462423
KEGG_PATHWAY	hsa04150:mTOR signaling pathway	15	0.489716	0.0398101	PRKAA1, CAB39L, PDPK1, PIK3R3, TSC1, TNF, RRAGC, RPS6KA2, RRAGD, DDIT4, AKT1S1, AKT3, EIF4EBP1, EIF4E2, EIF4E	1018	58	6879	1.7476	0.999989	0.268244	0.244548
KEGG_PATHWAY	hsa05230:Central carbon metabolism in cancer	15	0.489716	0.0813558	NTRK1, MAP2K1, PIK3R3, SLC1A5, EGFR, HK2, GLS, NRAS, MYC, AKT3, KRAS, HRAS, TP53, PFKP, FGFR1	1018	64	6879	1.58376	1	0.47966	0.437287
KEGG_PATHWAY	hsa05212:Pancreatic cancer	15	0.489716	0.0902712	MAP2K1, STAT3, PIK3R3, TGFA, BRCA2, EGFR, VEGFA, MAPK8, RAD51, CCND1, CDK4, AKT3, E2F1, KRAS, TP53	1018	65	6879	1.55939	1	0.500916	0.456666
KEGG_PATHWAY	hsa05214:Glioma	15	0.489716	0.0902712	CDKN1A, MAP2K1, CAMK2D, PIK3R3, TGFA, EGFR, NRAS, CCND1, CDK4, AKT3, MDM2, E2F1, KRAS, HRAS, TP53	1018	65	6879	1.55939	1	0.500916	0.456666
KEGG_PATHWAY	hsa05014:Amyotrophic lateral sclerosis (ALS)	14	0.457068	0.0265554	MAP2K3, TOMM40, TNF, PPP3R1, ALS2, CASP3, BCL2, BAX, NEFL, CYCS, NEFM, NEFH, TP53, PRPH	1018	50	6879	1.89206	0.999494	0.212716	0.193925
KEGG_PATHWAY	hsa03030:DNA replication	13	0.424421	0.00412949	PRIM2, FEN1, RFC3, MCM7, RFC2, RPA2, POLE4, POLA2, RNASEH1, POLE2, POLE3, MCM4, MCM2	1018	36	6879	2.44016	0.688678	0.0584322	0.0532704
KEGG_PATHWAY	hsa05216:Thyroid cancer	12	0.391773	0.00186522	NTRK1, TCF7L2, MAP2K1, NRAS, CCND1, TPM3, MYC, LEF1, KRAS, PPARG, HRAS, TP53	1018	29	6879	2.79615	0.409322	0.0310505	0.0283075
KEGG_PATHWAY	hsa03420:Nucleotide excision repair	12	0.391773	0.077247	CUL4A, DDB1, POLE4, CDK7, RFC3, CCNH, RFC2, POLE2, POLE3, RPA2, GTF2H3, RAD23B	1018	47	6879	1.72529	1	0.465125	0.424037
KEGG_PATHWAY	hsa03020:RNA polymerase	10	0.326477	0.0377058	ZNRD1, POLR3A, POLR3B, POLR1A, POLR3D, POLR2D, POLR3F, POLR1E, POLR3G, POLR3K	1018	32	6879	2.11168	0.99998	0.260262	0.23727
KEGG_PATHWAY	hsa00270:Cysteine and methionine metabolism	10	0.326477	0.097983	LDHC, LDHA, AHCY, MAT2A, GOT1, ADI1, CBS, AMD1, SMS, CDO1	1018	38	6879	1.77825	1	0.523192	0.476974
KEGG_PATHWAY	hsa00910:Nitrogen metabolism	7	0.228534	0.0297051	GLUD1, GLUD2, CA3, CA2, CA9, CA8, CA13	1018	17	6879	2.78245	0.999797	0.221225	0.201682
