# Supplementary material for: PDGFBB facilitates tumorigenesis and malignancy of lung adenocarcinoma associated with PI3K-AKT/MAPK signaling
Source: Sci Rep. 2024 Feb 20;14:4191. doi: 10.1038/s41598-024-54801-7 (PMC10879171; doi:10.1038/s41598-024-54801-7)
Supplement: Supplementary file 8 — Supplementary Table S5. [file 41598_2024_54801_MOESM8_ESM.xlsx]

## Sheet: BP
Category	Term	Count	%	PValue	Genes	List Total	Pop Hits	Pop Total	Fold Enrichment	Bonferroni	Benjamini	FDR
GOTERM_BP_DIRECT	GO:0007165~signal transduction	221	7.41611	6.42894e-07	SPARC, RAPH1, OR52N5, ANTXR1, EPS8, RPS6KA3, GJA1, SYNGAP1, ALCAM, OPHN1, RASSF4, AKT2, TNFSF10, IL15RA, PRKCH, DAPK1, ARRDC2, UNC5C, UNC5D, ANK3, CD2AP, BCR, INPP4B, BCAM, ADCY9, CLDN3, ULK2, PRKD1, OPTN, CDS1, GRB7, PDE1C, PDE1A, IGSF1, CRABP1, PIK3R2, IQGAP2, PRKCZ, C3, INPP5D, OR51I2, TNFSF14, JUP, LRRN2, RASSF7, NR2F1, RASSF9, NR2F2, GNG12, ICK, NOSTRIN, TNFSF9, TNFSF8, INTS6, NOX1, GABRB3, …	2346	1161	16792	1.36249	0.00364818	0.0018271	0.00182614
GOTERM_BP_DIRECT	GO:0055114~oxidation-reduction process	111	3.72483	0.000884886	NCF1, NDUFA10, LOXL3, LOXL4, HR, TM7SF2, FADS2, IL4I1, CYP2D6, FADS1, PDIA3, GSTK1, HGD, TYW5, DIO1, PIPOX, HSD11B1L, CYP27A1, ALDH3A2, ALDH3A1, TMX4, CYP2U1, HHIPL2, IDO2, STEAP1, STEAP2, HPD, ALDH7A1, IDO1, MAOB, MAOA, FAXDC2, HSD11B1, RDH10, AGMO, ALDH3B1, LDHD, RDH16, KDSR, PRODH, SURF1, VCAM1, CYP4F2, ADHFE1, CYP4F3, DHCR24, CYP4F8, CYP4F11, CP, CYP4F12, COQ7, ALDH6A1, AKR1B10, CYP2S1, FASN,…	2346	592	16792	1.34207	0.993479	0.432956	0.432728
GOTERM_BP_DIRECT	GO:0007275~multicellular organism development	101	3.38926	0.000475707	CSF3, EHF, TNFRSF6B, UPK2, PLEKHB1, FGF1, TCL1A, HHAT, DMBT1, TMEM88, CREB3L1, MAEL, C19ORF57, HOXA1, TCP11, ST6GAL2, TLE1, MUSK, SERPINF1, WNT5A, EBF4, PRM3, DKK3, DKK4, SFRP4, SFRP2, OBSCN, PSME4, PRR15, HOXB2, ERG, HOXB8, GCM2, CRABP1, SPATA6, WNT6, PDGFD, TSNAXIP1, MORC1, RREB1, WNT4, ZNF541, NFE2, PHC1, FZD4, TNFRSF10C, TDRD6, PHC3, ICK, IGSF10, DAB2, MC1R, VANGL2, HOOK1, GTF2IRD1, MYCBPAP, …	2346	521	16792	1.38758	0.933132	0.334424	0.334248
GOTERM_BP_DIRECT	GO:0007155~cell adhesion	100	3.3557	4.64489e-06	APP, SPON2, COL12A1, LGALS4, CDH6, ALCAM, CDH2, SVEP1, HABP2, CDON, MAGI1, ENTPD1, APLP1, CASK, ATP1B1, PCDHA11, MAG, BCAM, COL4A3, NINJ1, ADAM9, IGFALS, TLN2, GNE, HEPACAM, CD99L2, NID2, VTN, PDZD2, CNTNAP3B, PCDHA5, MYH10, VCAM1, AMBP, MUC16, JUP, LRRN2, SIGLEC11, FN1, IGSF11, FERMT1, GP9, COL5A1, ITGA10, CNTN1, TGFBI, CD24, CNTNAP3, PTPRT, LGALS3BP, PTPRU, COL18A1, ITGAM, PTPRS, ITGB4, ITGB2, …	2346	459	16792	1.55942	0.0260606	0.00880051	0.00879587
GOTERM_BP_DIRECT	GO:0043547~positive regulation of GTPase activity	99	3.32215	0.012459	ITSN2, TBC1D3B, FAM13A, KNDC1, IRS2, FGF1, TBC1D3G, SYNGAP1, OPHN1, RGS8, AGFG2, TSC2, BCR, OBSCN, ELMO1, LLGL2, SPTBN4, SHC2, ARHGEF25, ARHGAP18, PIK3R2, RASGRP1, RASGRP4, RAP1GAP, GRIN2A, RIC8B, TBXA2R, FGF20, SRGAP2, TBC1D17, SPTBN1, WNT4, RAP1GAP2, IQSEC2, IQSEC3, RAB3IP, TBCD, ARHGAP27, ARHGAP26, ARHGAP25, GNAO1, FGF16, RGL3, PLXNB1, RGL1, SERGEF, FGFR4, FGFR3, FGFR2, DENND1C, RET, DOCK3, DO…	2346	565	16792	1.25418	1	0.885211	0.884744
GOTERM_BP_DIRECT	GO:0006915~apoptotic process	94	3.15436	0.0526232	HIP1, PPP1R13B, NCF1, ITGB2, JADE1, PCSK9, ARRB1, FAIM2, TNFAIP1, HIF3A, KRT20, RPS6KA3, GJA1, MECOM, TCTN3, AKT2, TNFSF10, FAM3B, CTSH, MAP3K8, JAK2, TNS4, ZNF385A, SH3GLB1, KLF11, PDCD6IP, DAPK1, IGFBP3, DAPK2, MAGI3, APLP1, C8ORF4, UNC5C, UNC5D, TMEM173, TGFBR2, TRAF7, PLSCR1, SFRP2, TMEM214, IL1B, LTA, ELMO1, DPEP1, IAPP, BIRC6, PRKD1, BIRC7, S100A8, NAIP, PPARD, KANK2, RTN3, SEMA3A, PRUNE2, …	2346	567	16792	1.18664	1	1	0.999648
GOTERM_BP_DIRECT	GO:0030154~cell differentiation	81	2.71812	0.0232301	PTPRU, PIWIL4, HIP1, PIWIL3, CSF1, CXCL17, TNFAIP2, CHRDL2, FGF1, MECOM, MAEL, THSD7A, JAK2, CCHCR1, ROS1, TCP11, SLC2A14, PRKCH, MUSK, ANXA13, MYO7B, C9ORF24, PRM3, TGFBR2, ETV6, TEX19, NR5A1, NPAS4, SFRP4, ELF2, ANGPTL6, CATSPERG, NME8, SPATA31D3, TFF1, ERG, VAMP5, GAS7, PPARD, LAMA5, PKDCC, NXN, PBXIP1, CPLX2, NDRG2, RASGRP1, SPATA6, FXR1, PURB, ACVR1C, ATOH8, AGR2, TSNAXIP1, MORC1, SPDEF, TCF…	2346	462	16792	1.25492	1	1	0.999648
GOTERM_BP_DIRECT	GO:0008284~positive regulation of cell proliferation	78	2.61745	0.0622231	COL18A1, CSF3, CDKN1B, CSF1, REG1A, HILPDA, HTR2B, ADRA1D, IRS2, TCIRG1, GLI1, FGF1, IGF1R, MECP2, RAC2, CTSH, TNS3, SOX4, PROK1, SERPINB3, MYOCD, EDN1, CNOT6L, IL15, HGF, GLP2R, TBC1D8, TET1, ADAM10, F2, ADRA2A, TGFBR2, ALDH3A1, SFRP2, CEACAM6, SYF2, CLDN7, PRTN3, BIRC6, KMT2D, CTF1, CUL3, LRP5, PTN, PRKCZ, CIAO1, SLC25A27, DPP4, CST3, GHRHR, PAK1, EPCAM, PDGFD, PDGFC, FGF20, PTK2B, SSR1, MARK4,…	2346	466	16792	1.19807	1	1	0.999648
GOTERM_BP_DIRECT	GO:0006468~protein phosphorylation	77	2.58389	0.0552809	EPHB6, RET, ACVRL1, APP, LRRK2, TESK2, IKBKAP, MYLK3, MYLK4, IKBKB, LIPE, RPS6KA3, CHEK2, PDK4, MAP3K8, CTSG, JAK2, MAP3K6, JAK3, ROS1, PDK2, PSKH1, MAP4K1, CAMK1D, PRKCH, DAPK1, MMD, IGFBP3, DAPK2, LMTK3, ADAM10, CASK, PHKA2, RUNX3, TGFBR2, BCR, OBSCN, SIK3, ALPK3, SIK1, BIRC6, ERG, SIK2, PRKD1, ALPK2, ANKK1, CSNK1G2, RNASEL, PRKAA2, WNK4, PRKCZ, STK3, PAK1, MAPK8, ACVR1C, SGK494, ERBB2, GRK6, P…	2346	456	16792	1.20865	1	1	0.999648
GOTERM_BP_DIRECT	GO:0035556~intracellular signal transduction	76	2.55034	0.00518535	GUCY1B2, MAST4, DGKB, LRRK2, RASGRF1, CXCL1, RPS6KA3, DEPTOR, AKT2, MCF2L, JAK2, SH2D6, JAK3, TNS3, RALGPS1, MAP4K1, EDN1, ARHGEF12, RASA4B, PRKCH, UNC13A, CISH, KSR1, DAPK1, S100A1, DAPK2, MAGI3, ACOT11, BCR, CARHSP1, TYROBP, ADCY9, RASA4, ARHGEF3, SIK1, SIK2, PRKD1, PLCB1, SHC2, PRKAA2, SRC, CCDC68, ADCY4, WNK4, PRKCZ, STK3, ADCY5, EFS, RAB40B, PRKAR2B, INPP5D, CHN2, STK38L, APBB2, GPR155, SH2B…	2346	403	16792	1.34984	1	0.685431	0.685069
GOTERM_BP_DIRECT	GO:0045087~innate immune response	71	2.38255	0.0931138	SPON2, APP, CSF1, NCF1, HMGB3, DEFB1, C4BPA, CLU, C4B, IKBKB, BPIFA1, DMBT1, DHX58, CLEC5A, C1RL, TNFAIP8L2, LBP, JAK2, PGLYRP1, JAK3, FBXO9, FGB, FGA, DDX58, SFTPD, TMEM173, TLR1, TYROBP, SLPI, ANG, PRKD1, SMPDL3B, TLR5, TLR4, S100A8, NAIP, DEFB103A, NLRX1, C1S, DEFB129, SRC, C1R, UNC93B1, CFI, DDX60, AGER, LY9, C2, RNF135, IFNL2, PTK2B, CD14, GSDMD, APOBEC3H, MX2, TNK1, KIR2DS4, MX1, NR1H4, DEF…	2346	430	16792	1.18186	1	1	0.999648
GOTERM_BP_DIRECT	GO:0042493~response to drug	62	2.08054	0.00197097	RET, COL18A1, CDKN1B, ABCD3, NDUFA10, HTR2B, ABAT, SLC8A1, AQP1, CDH1, AMH, VAV3, SREBF1, USP47, ARG1, NPFF, ABCC6, SORD, TGFBR2, ALDH3A1, SFRP2, LTA, TXNIP, ABCG2, HDAC5, NNMT, MAOB, FECH, SRC, ABCB4, LPL, PTN, PTGS2, ACACB, CST3, GRIN2A, TBXA2R, NPC1L1, MYO6, PTK2B, APOD, PPARGC1A, MAP2K6, FZD1, BCHE, AOC1, RPH3AL, SLC12A5, TRPA1, PTCH1, NFATC2, ASS1, GNAO1, DAB1, RPS6KB1, CPS1, SCGB1A1, PDE3A,…	2346	304	16792	1.4598	0.999987	0.526736	0.526458
GOTERM_BP_DIRECT	GO:0006810~transport	62	2.08054	0.0343159	GABRB3, OSCP1, ATP2A3, SERPINA6, SLC4A4, AQP3, GJA1, CLIC2, PTGDS, TMED6, ABCC3, SLC15A1, ABCC6, SLC6A14, SLCO1B7, SLC51A, SLC7A7, PITPNM1, SLC9A6, CDH17, ABCG1, CFTR, ABCG2, TMED10, ABCB6, STAU2, ABCB4, CRABP1, CACNA1B, CLCNKB, ITPR2, SLC7A2, CACNA1H, SLC25A27, SEC14L3, CHRND, GRIN2A, SLC25A29, ASIC4, SEC14L6, CHRNE, G3BP1, UCP2, GABRD, ASIC3, RAB11FIP4, ASIC1, SLC12A2, ACBD5, SLC12A5, TRPV1, AT…	2346	348	16792	1.27523	1	1	0.999648
GOTERM_BP_DIRECT	GO:0030198~extracellular matrix organization	61	2.04698	1.31045e-09	COL18A1, APP, SPARC, ITGAM, COL14A1, ITGB4, ELN, POMT1, ITGB2, NR2E1, OLFML2A, ITGAL, CDH1, COL10A1, ITGB8, ATP7A, FGB, FGA, COL27A1, VWF, FGG, SPINK5, NPNT, HSPG2, VCAN, CCDC80, SPINT1, COL4A4, COL4A3, PECAM1, COL4A5, VWA1, CD44, LAMA5, LAMA1, LAMA3, NDNF, FBLN1, NID2, FBLN5, VTN, SPOCK2, NPHP3, APBB2, VCAM1, LAMB2, LUM, FN1, LAMB1, KAZALD1, DSPP, COL3A1, COL5A1, ITGA10, COL5A2, BCL3, COL9A3, TG…	2346	196	16792	2.22766	7.44986e-06	7.44858e-06	7.44465e-06
GOTERM_BP_DIRECT	GO:0010628~positive regulation of gene expression	53	1.77852	0.00507939	CALCOCO1, CSF1, HNRNPU, PTPN22, CD3E, LRRC32, GJA1, CTSH, ITGB8, LGALS9, AMH, TLE1, MUSK, DDX58, TESC, MST1, ANK3, POU5F1, SFRP4, PLSCR1, SMO, IL1B, RNF207, TLR4, PPARD, ARX, FBLN1, WNT6, MAPK8, CUX2, ERBB3, ERBB2, AGR2, WNT3, STOX1, TFAP2A, SEC16B, GSN, ODAM, NTRK3, FN1, AZU1, RGCC, PIP, TRPV4, FEV, CD28, LCN2, CNTN1, CALR, SLC26A9, FGFR4, PF4	2346	262	16792	1.44793	1	0.685431	0.685069
GOTERM_BP_DIRECT	GO:0055085~transmembrane transport	46	1.54362	0.0295186	ABCD4, SLC22A3, RNASEL, SLC44A3, ABCD3, SLC35B4, ABCB6, SLC44A1, SLC44A2, ABCB4, SLC5A10, SLC5A1, ABCA12, ADD3, SLC8A2, SV2B, ANKH, SV2A, SLC22A17, SLC22A18, MFSD3, SLC17A7, SLC25A23, GPR155, SLC17A2, ABCD1, SLC37A3, PANX3, SLC22A10, SLC16A5, SLC22A11, ABCC3, SLC14A1, DMTN, ABCA5, ABCA6, ABCC6, SLC16A11, ABCA8, DSPP, SLC22A23, PIP, STEAP1, SLC22A20, ABCG1, CFTR	2346	244	16792	1.34941	1	1	0.999648
GOTERM_BP_DIRECT	GO:0030335~positive regulation of cell migration	42	1.4094	0.00141227	RET, GRB7, COL18A1, CSF1, ATP8A1, SEMA3D, SEMA3B, IRS2, SEMA3F, IKBKAP, FGF1, GLI1, SYNE2, IGF1R, PAK1, GPNMB, AKT2, PDGFD, PDGFC, PTK2B, CTSH, JAK2, SERPINB3, SEMA6C, EDN1, SEMA4D, HSPA5, HGF, NTRK3, INSR, ADAM10, LAMB1, SEMA4G, ADRA2A, BMP4, PTP4A1, F7, DAB2, CEACAM6, NUMB, LGR6, CCL26	2346	184	16792	1.63383	0.999676	0.48722	0.486963
GOTERM_BP_DIRECT	GO:0007507~heart development	41	1.37584	0.00232773	SPARC, CALCRL, DNAH5, HTR2B, PTN, CACNA1C, MOSPD3, PKD2, PCSK5, GJA1, SALL1, ERBB3, FLRT3, MB, TRPS1, ERBB2, TNNI3, DNAI1, SOX4, STRA6, PSKH1, HEXIM1, EDN1, KCNJ8, IFT140, NTRK3, TSC2, ACVR2B, HOPX, BICC1, TGFBR2, NFATC4, COL3A1, RIPPLY3, RBP4, PKP2, ALPK3, PPARA, PAM, FBN1, PPARD	2346	183	16792	1.60364	0.999998	0.526736	0.526458
GOTERM_BP_DIRECT	GO:0016055~Wnt signaling pathway	41	1.37584	0.00349365	CALCOCO1, PRKAA2, TNKS, NXN, CUL3, LRP5, DIXDC1, LRP4, NDRG2, CELSR2, CXXC4, NKD1, LRP6, WNT6, TMEM88, GRK6, NPHP3, MARK4, PITX2, WNT3, WNT4, RNF43, TLE2, TLE1, DST, FZD4, CTNNBIP1, WNT5A, KREMEN1, AXIN2, AES, DKK3, DKK4, CYLD, DAB2, SFRP2, CPE, AMOTL1, CD24, LGR6, CSNK1G2	2346	187	16792	1.56934	1	0.617067	0.616741
GOTERM_BP_DIRECT	GO:0034220~ion transmembrane transport	40	1.34228	0.0367258	GABRB3, ATP8A1, CLCNKB, ATP2A3, NEDD4L, ATP2A2, ATP2A1, ATP10A, TCIRG1, ATP2C2, AQP3, NCALD, GABRR3, GJA1, BSND, PIEZO2, ATP6V0A4, ATP7A, ASIC3, ASIC1, GABRQ, ATP8B1, ANO8, ANO9, HTR3D, ATP2B1, ATP1B1, ANO5, TPCN2, TPCN1, CLCN6, P2RX4, DLG3, SCNN1B, FXYD2, SCNN1A, FXYD6, FXYD5, KCNK3, ATP6V1B1	2346	210	16792	1.36337	1	1	0.999648
GOTERM_BP_DIRECT	GO:0001525~angiogenesis	40	1.34228	0.0791991	ACVRL1, LAMA5, COL18A1, CALCRL, PLXND1, TNFAIP2, STAB2, CXCL17, NDNF, HIF3A, FGF1, PTGS2, HOXB13, SAT1, HS6ST1, RASIP1, PTK2B, APOD, THSD7A, PROK1, VAV3, ANGPT1, EGF, FN1, VASH1, HSPG2, TBX4, PLXDC1, EFNA1, PTPRB, CEACAM1, ANGPTL6, PECAM1, ANG, ADAM8, TGFBI, PRKD1, PLCD1, FGFR2, NOX1	2346	223	16792	1.2839	1	1	0.999648
GOTERM_BP_DIRECT	GO:0042127~regulation of cell proliferation	39	1.30872	0.00863579	LAMA5, TNFRSF6B, CDKN1B, BMPR2, SRC, PTGER2, HP1BP3, ARX, CXCL13, PKD2, SAT1, PTGS1, ERBB3, SIX3, PTK2B, JAK2, EPS15, NKX2-3, BRICD5, TCFL5, KCNH1, EGLN3, JUP, TNK1, TNFRSF10C, PLA2G4A, PPBP, AGT, TGFBR2, NR5A2, BCL6, FXYD2, AGTR1, TXNIP, BIRC6, BIRC7, DHCR7, PLCD1, PF4	2346	185	16792	1.50892	1	0.846307	0.84586
GOTERM_BP_DIRECT	GO:0032496~response to lipopolysaccharide	37	1.24161	0.00346563	TNFRSF6B, SPARC, MAOB, CNP, PTGER2, C5AR1, MGST2, PTPN22, CXCL1, CXCL13, PTGS2, RPS6KA3, BDKRB1, CCR7, CTSG, LBP, LGALS9, JAK2, ELANE, EDN1, VCAM1, KCNJ8, TNFRSF10C, FMO1, PPBP, OPRM1, GNG12, BCR, CPS1, RPS6KB1, SLPI, SCGB1A1, LTA, TLR4, S100A8, PF4, IDO1	2346	164	16792	1.61485	1	0.617067	0.616741
GOTERM_BP_DIRECT	GO:0070374~positive regulation of ERK1 and ERK2 cascade	36	1.20805	0.0168829	IL26, SRC, C5AR1, HTR2B, PTPN22, ARRB1, FGF1, RASGRP1, PRKCZ, CX3CL1, GPNMB, PDGFD, PDGFC, FGF20, PTK2B, CCL1, CCR7, LGALS9, PDE8A, FGB, FGA, ANGPT1, CCL21, GPR55, FGG, OPRM1, NPNT, BMP4, ST5, TRPV4, FGFR4, FGFR3, TLR4, CD44, FGFR2, CCL26	2346	175	16792	1.47244	1	1	0.999648
GOTERM_BP_DIRECT	GO:0006629~lipid metabolic process	34	1.14094	0.00975077	ABCB4, LPL, GDPD5, PLA2G6, CLU, PTGS1, APOL5, FADS2, ALDH3B1, LIPH, LCN12, UCP3, RDH16, NPHP3, APOD, ENPP6, PTGDS, FADS1, SREBF1, PTPRN2, PNPLA7, SLC16A11, TRPV1, NR2F2, GPCPD1, PLCXD3, PITPNM1, ACOX1, PDE3A, PLIN1, PPARA, UGT2B7, PPARD, PLA1A	2346	157	16792	1.55008	1	0.852668	0.852218
GOTERM_BP_DIRECT	GO:0008152~metabolic process	34	1.14094	0.0253498	AGPAT5, PCSK1, ACY3, ACSS3, ACSM3, INSIG1, AGPAT4, LIPE, UGP2, AUH, DBT, MAN1C1, ENPP6, ARSD, ARSE, UGT1A8, UGT1A6, GSTM4, GSTM2, PLA2G4F, BCKDHB, STARD9, HOGA1, ACSF2, SULF2, GALC, FGF16, GLB1, GSTA3, FASN, CPE, ECHDC2, UGT2B7, CES1	2346	168	16792	1.44859	1	1	0.999648
GOTERM_BP_DIRECT	GO:0006898~receptor-mediated endocytosis	34	1.14094	0.0856026	NLGN3, LGALS3BP, SPARC, LRP1, CFI, ILDR1, LOXL3, STAB2, LOXL4, LRP3, VTN, DMBT1, ENPP1, CD14, TINAG, SCARA3, DBNL, AMBP, SCARA5, SUSD2, SFTPD, APOBR, ARHGAP27, SORL1, LRP1B, TGFBR2, SCART1, TMPRSS15, DAB2, PIKFYVE, ALB, SAA1, CALR, PLA2R1	2346	186	16792	1.3084	1	1	0.999648
GOTERM_BP_DIRECT	GO:0007605~sensory perception of sound	33	1.10738	0.00121991	GABRB3, SPTBN4, UCN, CDKN1B, THRB, PGAP1, COL11A2, CACNA1D, FAM107B, OTOA, MYO6, CDH23, SLITRK6, LRIG1, OTOG, ATP6V0A4, HOXA1, CRYM, TFAP2A, GRXCR2, EYA1, FZD4, ATP8B1, SLC52A3, DCDC2, TSPEAR, STRC, MYO1A, MYO15A, KCNQ1, COL4A3, ALDH7A1, ATP6V1B1	2346	133	16792	1.77597	0.999031	0.462265	0.462021
GOTERM_BP_DIRECT	GO:0007156~homophilic cell adhesion via plasma membrane adhesion molecules	33	1.10738	0.0182173	RET, PTPRT, CLSTN3, CELSR1, CELSR2, CDH9, CDH7, CDH6, CDH2, CDH1, CDH23, PCDHA5, CADM1, CADM2, PCDH7, PCDHB14, PCDHB12, PCDHA11, PCDHB10, SDK1, CEACAM1, DCHS2, CDH11, PCDHB16, CDH12, PLXNB2, PCDHB5, CDHR4, DSG4, DSCAML1, CDH17, SDK2, CDH19	2346	158	16792	1.49497	1	1	0.999648
GOTERM_BP_DIRECT	GO:0005975~carbohydrate metabolic process	33	1.10738	0.0605671	IDUA, POMT1, SLC2A3, GBA3, SLC2A5, ALDH2, MAN2A2, HYAL1, HYAL2, GUSB, MDH1B, GALNT7, CHST6, MGAM, GALNT4, GALNT3, ST8SIA1, GAA, INSR, NAGA, PHKA2, HEXDC, GBGT1, GALC, CHIT1, MGAT4C, UGDH, GLB1, MGAT4A, HHIPL2, GALM, MAN2B1, TFF1	2346	174	16792	1.3575	1	1	0.999648
GOTERM_BP_DIRECT	GO:0007568~aging	32	1.07383	0.0502861	KCNE2, LRP1, CNP, ITGB2, ABAT, PPP1R9A, UCP3, UCP2, APOD, DMD, AMH, PPARGC1A, FADS1, SLC12A2, SREBF1, MMP7, VCAM1, KRTAP4-8, IL15, ARG1, PDE4D, SERPINF1, ATP2B1, AGT, ASS1, TGFBR2, SIRT3, GNAO1, ALDH3A1, COL3A1, RPS6KB1, KRT14	2346	165	16792	1.38816	1	1	0.999648
GOTERM_BP_DIRECT	GO:0051607~defense response to virus	32	1.07383	0.0502861	IFITM3, SPON2, IFITM1, RNASEL, IFITM2, UNC93B1, IFIT1, DDX60, IFI44L, IFIT2, OASL, IFNL2, DMBT1, HYAL2, DHX58, TRIM22, IFNAR2, KCNJ8, APOBEC3H, STAT2, MX2, MX1, AZU1, TMEM173, PML, ITCH, MAVS, PLSCR1, SLFN11, OAS1, OAS2, APOBEC3A	2346	165	16792	1.38816	1	1	0.999648
GOTERM_BP_DIRECT	GO:0016477~cell migration	32	1.07383	0.0793195	LAMA5, CUL3, ASAP3, TNFAIP1, PTPRK, PRKCZ, CDH2, PSTPIP2, MYO18A, BDKRB1, JAK2, JAK3, LURAP1, GPC6, TNS3, JUP, SHROOM2, NFATC2, SORBS2, EFNA1, CEACAM1, COL5A1, RPS6KB1, BAMBI, ELMO1, ADAM9, ANG, PLXNB1, ERG, CD24, FGFR4, NOX1	2346	172	16792	1.33167	1	1	0.999648
GOTERM_BP_DIRECT	GO:0007010~cytoskeleton organization	31	1.04027	0.0585197	LAMA5, HIP1, MAST4, EPB42, AVIL, NEDD9, ADD3, PPL, ARHGAP4, PLD2, ABLIM1, FGD5, ZMYM3, PSTPIP2, ZMYM4, PALM, DMD, SPTBN1, DMTN, KRT4, DST, TUBB4A, SPTB, CD2AP, KISS1, DES, BFSP1, CCDC6, RHOU, C21ORF2, BRWD1	2346	161	16792	1.37819	1	1	0.999648
GOTERM_BP_DIRECT	GO:0090090~negative regulation of canonical Wnt signaling pathway	31	1.04027	0.0668709	CUL3, JADE1, LRP4, GLI1, NKD1, STK3, LRP6, SOX2, ZNRF3, CDH2, TMEM88, G3BP1, GPC3, NPHP3, NPHP4, WNT4, FZD1, TLE2, WNT5A, FUZ, AXIN2, BICC1, AES, DKK3, MAD2L2, DKK4, CYLD, SFRP4, DAB2, SFRP2, PSME4	2346	163	16792	1.36128	1	1	0.999648
GOTERM_BP_DIRECT	GO:0010951~negative regulation of endopeptidase activity	30	1.00671	0.00214503	WFDC12, SERPINA3, APP, ITIH4, SERPINA1, LXN, ITIH2, PROS1, SERPINA9, SERPINA6, TFPI, C3, C4B, VTN, C5, SPOCK2, CPAMD8, SPOCK3, SERPINB3, CAST, SERPINB4, AMBP, SERPINF1, SERPINB7, AGT, SPINT1, SLPI, COL4A3, BIRC6, SERPINI1	2346	121	16792	1.77464	0.999995	0.526736	0.526458
GOTERM_BP_DIRECT	GO:0007411~axon guidance	30	1.00671	0.0774674	SPTBN4, SPON2, SEMA3A, ARX, SEMA3B, SEMA3F, EFNA5, ZNF280D, EFNB3, OPHN1, FLRT3, APBB2, MYH10, WNT3, SPTBN1, SEMA6C, LAMB2, BDNF, WNT5A, ETV1, UNC5C, ANK3, UNC5D, SPTB, MAPK8IP3, EFNA1, NR4A3, KIF26B, PLA2G10, MATN2	2346	159	16792	1.35051	1	1	0.999648
GOTERM_BP_DIRECT	GO:0070588~calcium ion transmembrane transport	29	0.973154	0.003359	CACNA1B, ATP2A3, ATP2A2, CACNA1D, PKD1L2, ATP2A1, CACNA1C, ATP2C2, PKD2, CACNA1H, SLC8A1, SLC8A2, CACNG6, CACNG7, GRIN2A, CALHM1, TRPM6, ASIC1, TRPA1, TRPC4, CACFD1, CACNA2D2, TRPV1, ATP2B1, OPRM1, TMEM37, CACNB2, GRIN3B, TRPV4	2346	119	16792	1.74432	1	0.617067	0.616741
GOTERM_BP_DIRECT	GO:0001934~positive regulation of protein phosphorylation	29	0.973154	0.00862256	LRRK2, ITLN1, KNDC1, ARRB1, PLA2G6, EFNA5, RASGRP1, C3, CCND3, PAK1, GPNMB, CHEK2, AKT2, ERBB2, PDE8A, FZD1, SEMA4D, MUSK, ODAM, NTRK3, INSR, AXIN2, F2, BMP4, CLIP3, DAB2, MAVS, IL1B, FAM20A	2346	127	16792	1.63444	1	0.846307	0.84586
GOTERM_BP_DIRECT	GO:0060271~cilium morphogenesis	29	0.973154	0.0211733	ARL3, DNAH5, IFT172, AVIL, FBF1, RPGR, PCM1, TCTN3, TCTN1, NPHP3, C5ORF42, BBS1, GSN, IFT140, WDR19, RFX2, IFT122, FUZ, IFT80, RPGRIP1L, SEPT2, ICK, AHI1, TMEM237, IFT81, NME8, C21ORF2, RAB17, DZIP1	2346	136	16792	1.52628	1	1	0.999648
GOTERM_BP_DIRECT	GO:0030036~actin cytoskeleton organization	28	0.939597	0.0209505	TNXB, TESK2, CXCL1, ATXN3, FGD5, ABLIM2, OPHN1, NPHP1, RAC2, NPHP4, SH2B2, PHACTR4, DMTN, IQSEC2, ARHGEF17, IQSEC3, CORO2A, ARHGAP26, ADRA2A, BCR, BCL6, DAAM2, MAP3K19, CORO6, SPIRE2, ELMO1, RHOU, PAFAH1B1	2346	130	16792	1.54166	1	1	0.999648
GOTERM_BP_DIRECT	GO:0007160~cell-matrix adhesion	27	0.90604	0.000172772	SNED1, ITGB4, ITGB2, ITGAL, NID2, FBLN5, THBS3, SGCE, VTN, OTOA, ADAMTS13, BCL2L11, ITGB8, TMEM8B, FGB, FGA, VCAM1, FGG, SORBS1, NPNT, COL3A1, BCAM, STRC, ITGA10, ADAM9, FREM1, CD44	2346	90	16792	2.14731	0.625548	0.196407	0.196303
GOTERM_BP_DIRECT	GO:0007229~integrin-mediated signaling pathway	27	0.90604	0.000872022	LAMA5, ITGAM, ITGB4, SRC, CUL3, ITGB2, NEDD9, FBLN1, ITGAL, ADAMTS10, PRAM1, ADAMTS13, PTK2B, ITGB8, VAV3, DST, ADAM10, COL3A1, DAB2, CEACAM1, TYROBP, C6ORF25, ITGA10, ADAM9, ADAM8, PRKD1, CDH17	2346	99	16792	1.9521	0.992984	0.432956	0.432728
GOTERM_BP_DIRECT	GO:0002576~platelet degranulation	27	0.90604	0.00162864	CFD, LGALS3BP, SERPINA3, APP, ITIH4, SERPINA1, SPARC, PROS1, A1BG, ORM2, CLU, APOH, LAMP2, PHACTR2, FGB, FGA, VWF, EGF, HGF, PCDH7, FGG, FN1, PPBP, ALB, PECAM1, SCG3, PF4	2346	103	16792	1.87629	0.999905	0.48722	0.486963
GOTERM_BP_DIRECT	GO:0071222~cellular response to lipopolysaccharide	27	0.90604	0.00627727	HDAC5, SPON2, CSF3, CEBPE, SRC, TFPI, MAPK8, ADAMTS13, TBXA2R, PDE4B, LBP, CD14, PPARGC1A, CDK19, ARG1, PDE4D, WNT5A, NR1H4, AICDA, ASS1, PLSCR4, LCN2, CMPK2, ADAM9, TLR5, TLR4, PPARD	2346	113	16792	1.71025	1	0.775652	0.775243
GOTERM_BP_DIRECT	GO:0030168~platelet activation	27	0.90604	0.00796034	DGKB, SRC, ITPR2, ARRB1, GNA14, ADAMTS13, RAC2, CLEC1B, FGB, VAV3, FGA, PRKCH, ENTPD2, VWF, GP1BB, FGG, F2, ADRA2A, GP9, COL3A1, PLSCR1, RAP2B, C6ORF25, P2RX1, SAA1, PTPN6, PF4	2346	115	16792	1.68051	1	0.846307	0.84586
GOTERM_BP_DIRECT	GO:0042384~cilium assembly	27	0.90604	0.0206694	LAMA5, DNAH5, IFT172, FBF1, RPGR, ABLIM1, PCM1, C5ORF42, BBS1, IFT140, WDR19, RAB3IP, RFX2, IFT122, FUZ, IFT80, RPGRIP1L, SEPT2, ICK, AHI1, TMEM237, IFT81, RFX4, NME8, ATXN10, RAB17, DZIP1	2346	124	16792	1.55853	1	1	0.999648
GOTERM_BP_DIRECT	GO:0007204~positive regulation of cytosolic calcium ion concentration	27	0.90604	0.0492695	PTGER2, C5AR1, LPAR1, CIB2, ADRA1D, CACNA1C, CXCL13, PLA2G6, LRP6, ADCY5, GJA1, CALCR, TBXA2R, BDKRB2, PTK2B, BDKRB1, CCR7, JAK2, HCRT, EDN1, NPFF, OPRM1, AGT, TRPV4, SAA1, AGTR1, CD24	2346	134	16792	1.44223	1	1	0.999648
GOTERM_BP_DIRECT	GO:0008360~regulation of cell shape	27	0.90604	0.0764185	EPB42, ITGB2, LPAR1, ARHGAP18, ATP10A, PTN, TTBK1, EPS8, FGD5, PALMD, PALM, PTK2B, MYH10, DMTN, SEMA4D, MYO10, FN1, SHROOM3, F2, BAMBI, PLXNB2, RHOU, C21ORF2, PLXNB1, BRWD1, RHOQ, CSNK1G2	2346	140	16792	1.38042	1	1	0.999648
GOTERM_BP_DIRECT	GO:0009615~response to virus	26	0.872483	0.00853881	IFITM3, IFITM1, IFITM2, SRC, IFIT1, DDX60, CLU, IFIT2, OASL, IKBKB, HYAL1, HYAL2, DHX58, TRIM22, IVNS1ABP, IFNAR2, DDX58, MX2, MX1, IFI44, OAS1, OAS2, BCL3, LCN2, SPACA3, XPR1	2346	110	16792	1.69182	1	0.846307	0.84586
GOTERM_BP_DIRECT	GO:0050900~leukocyte migration	26	0.872483	0.0297293	GRB7, ITGAM, SRC, PROS1, C5AR1, ITGB2, PIK3R2, ITGAL, GRB14, INPP5D, PDE4B, NKX2-3, CD177, PPIL2, ANGPT1, FN1, ATP1B1, F2, MAG, CEACAM1, SLC7A7, SLC7A9, CEACAM6, PECAM1, PTPN6, CD44	2346	122	16792	1.52541	1	1	0.999648
GOTERM_BP_DIRECT	GO:0010629~negative regulation of gene expression	26	0.872483	0.0950726	ACVRL1, UCN, TMF1, PTPN22, CD3E, ACACB, C1QTNF3, GJA1, ITGB8, ZNF503, LGALS9, ZNF148, ROS1, STOX1, WNT4, TIPARP, SERPINF1, SLC35C2, UPK3B, POU5F1, AGT, AES, SFRP2, SMO, CD28, TARDBP	2346	137	16792	1.3584	1	1	0.999648
GOTERM_BP_DIRECT	GO:0001822~kidney development	25	0.838926	0.000529525	TMED10, ARL3, LRP4, PCSK9, PCSK5, SALL1, BCL2L11, HYAL2, NPHP3, C5ORF42, WNT4, STRA6, TFAP2A, KCNJ8, TIPARP, SERPINF1, ARID5B, RPGRIP1L, UPK3A, ACVR2B, AGT, ASS1, SULF2, BMP4, AGTR1	2346	86	16792	2.08073	0.950765	0.334424	0.334248
GOTERM_BP_DIRECT	GO:0007626~locomotory behavior	24	0.805369	0.000914053	SNAP25, APP, NEGR1, UBA6, GAA, CACNA1B, ABAT, ZDHHC8, OPRM1, CELSR1, ADCY5, MECP2, GNAO1, RASD2, GRM5, OLFM2, ANKH, MYO15A, NOVA1, LRRTM1, CDH23, ATP7A, ZNF385A, PITX3	2346	84	16792	2.04506	0.994477	0.432956	0.432728
GOTERM_BP_DIRECT	GO:0044267~cellular protein metabolic process	24	0.805369	0.0589179	FGA, APP, NAPSA, GSN, USP9X, ODAM, IGFBP3, SFTPD, F2, SNCAIP, HSPG2, GIGYF2, BACE1, CST3, DMBT1, PAPPA, SAA1, CTSH, CTSG, IAPP, TGFBI, L2HGDH, IGFALS, ITM2B	2346	118	16792	1.45581	1	1	0.999648
GOTERM_BP_DIRECT	GO:0007416~synapse assembly	22	0.738255	4.46126e-05	FZD1, NLGN3, NLGN4Y, NLGN1, DBNL, PLXND1, CLSTN3, BDNF, WNT5A, PCDHB14, PCDHB10, DNM3, MECP2, SDK1, CDH1, FLRT3, SPOCK2, PCDHB16, SLITRK6, PCDHB5, SDK2, SHANK2	2346	61	16792	2.58147	0.22402	0.0633945	0.0633611
GOTERM_BP_DIRECT	GO:0009749~response to glucose	22	0.738255	0.000259003	PFKFB2, SREBF1, CDKN1B, PKLR, LPL, IRS2, CTSV, HNF1A, ACVR2B, SLC8A1, TGFBR2, GJA1, APOM, ACVR1C, UCN3, RPS6KB1, COL4A3, SARM1, TXNIP, PTK2B, SIDT2, PPARD	2346	68	16792	2.31573	0.770677	0.245362	0.245233
GOTERM_BP_DIRECT	GO:0007409~axonogenesis	22	0.738255	0.0280888	NTNG1, LINGO2, SPTBN4, TOP2B, NTNG2, APP, RAB3A, CNP, LRRN2, LUM, ANK3, LRRC55, PAK1, SLITRK1, PARD3, NUMB, SLITRK6, SLITRK5, ULK2, NEFH, DSCAML1, FGFR2	2346	98	16792	1.60683	1	1	0.999648
GOTERM_BP_DIRECT	GO:0031175~neuron projection development	22	0.738255	0.0343811	UCN, APP, NLGN1, CDNF, RASGRF1, LAMB1, PTPRK, GDPD5, FRY, PPP1R9A, AGER, SEPT2, GNAO1, VAPA, MAP2, CDH1, CLMN, FLRT3, CNTN1, PTK2B, EFHD1, ATXN10	2346	100	16792	1.5747	1	1	0.999648
GOTERM_BP_DIRECT	GO:0000187~activation of MAPK activity	22	0.738255	0.0646816	SHC2, EGF, HGF, NTRK3, INSR, LRRK2, WNT5A, C5AR1, LPAR1, CXCL17, ARRB1, FGF1, MAPK10, EFNA1, C5, IL1B, SAA1, TLR4, MUC20, MAP3K11, PROK1, MAP2K6	2346	107	16792	1.47168	1	1	0.999648
GOTERM_BP_DIRECT	GO:0030855~epithelial cell differentiation	21	0.704698	0.00108528	FZD1, FN3K, GSTK1, EHF, TAGLN, KRT4, UPK2, PIH1D1, AKR1C1, ANXA4, SPINK5, UPK3A, MUC1, UPK1B, BDH2, NR5A2, DMBT1, TST, KRT14, FGFR2, CES1	2346	70	16792	2.14731	0.997915	0.440623	0.44039
GOTERM_BP_DIRECT	GO:1902476~chloride transmembrane transport	21	0.704698	0.0304668	GABRB3, GABRQ, SLC12A2, SLC12A5, CLCNKB, ANO8, ANO9, ANO5, GABRR3, CLCN6, BEST4, BSND, SLC26A11, SLC17A7, SLC26A9, SLC26A10, GABRE, CLIC2, GABRD, CFTR, PCYOX1	2346	93	16792	1.61626	1	1	0.999648
GOTERM_BP_DIRECT	GO:0035335~peptidyl-tyrosine dephosphorylation	21	0.704698	0.0545597	PTPRT, PTPRU, MTMR3, PTPRN2, PTPRS, EYA1, PTPN21, PTPRJ, PTPN22, PTPRK, CDC14C, MTMR4, SSH3, DUSP13, PTP4A1, PTPRE, PTP4A3, PTPRB, PTPN6, PTPN5, PTPN3	2346	99	16792	1.5183	1	1	0.999648
GOTERM_BP_DIRECT	GO:0016337~single organismal cell-cell adhesion	21	0.704698	0.0649649	PTPRU, VCAM1, NEGR1, JUP, COL14A1, SRC, ZAN, FNDC3A, CDH9, LRP6, CDH7, CD2AP, CDH1, NPHP1, PKP2, ADAM8, NPHP4, ANXA9, CD24, DSG4, CD44	2346	101	16792	1.48824	1	1	0.999648
GOTERM_BP_DIRECT	GO:0042593~glucose homeostasis	21	0.704698	0.0649649	FOXA1, MBD5, RPH3AL, PRKAA2, INSR, PTCH1, ASPSCR1, NR1H4, PRCP, HNF1A, ADRA2A, MLXIPL, RBP4, OAS1, TRPV4, PDK4, FGFR4, SOX4, PDK2, SIDT2, FBN1	2346	101	16792	1.48824	1	1	0.999648
GOTERM_BP_DIRECT	GO:0030324~lung development	20	0.671141	0.0072553	SREBF1, LAMA5, RAB3A, SPARC, ARG1, SLC23A1, WNT5A, PTN, FGF1, GLI1, TBX4, ACVR2B, HSD11B1, RBP4, GPC3, NPHP3, DHCR7, FGFR2, CCDC40, STRA6	2346	76	16792	1.88361	1	0.841615	0.841171
GOTERM_BP_DIRECT	GO:0006805~xenobiotic metabolic process	20	0.671141	0.00968847	ACY3, AOC1, AKR1C1, EPHX1, RORC, MGST2, FMO1, AKR7L, CMBL, GLYAT, CYP3A5, PTGS1, CYP3A7, ALDH3A1, CYP2D6, DPEP1, GGT1, CES2, CES1, UGT1A6	2346	78	16792	1.83531	1	0.852668	0.852218
GOTERM_BP_DIRECT	GO:0016042~lipid catabolic process	20	0.671141	0.0236866	PLA2G2F, RARRES3, HRASLS2, LPL, PLA2G6, PLD2, LIPE, PLCXD3, LIPH, PLA2G10, PLBD1, PLCH1, CLPSL2, PLIN1, PLCH2, PLCB1, PLCD4, PLCD1, PLA1A, PAFAH1B1	2346	85	16792	1.68417	1	1	0.999648
GOTERM_BP_DIRECT	GO:0010468~regulation of gene expression	20	0.671141	0.0980727	SCARA5, SORT1, FAM46A, STAB2, KIAA0430, ATP1B1, F2, TC2N, MAPK8IP3, SLC4A5, POU5F1, TGFBR2, SOX2, NELL1, LBH, HNRNPDL, IL7, NANOG, MEGF8, STOX1	2346	100	16792	1.43154	1	1	0.999648
GOTERM_BP_DIRECT	GO:0016485~protein processing	19	0.637584	0.00882179	PCSK1, CPXM2, IFT172, PTCH1, RHBDF2, ADAM10, AZU1, PCSK5, PCSK4, CPN1, F7, NCSTN, ADAMTS13, CPD, PMPCB, ATG4B, CTSG, RHBDL3, RHBDL2	2346	72	16792	1.88884	1	0.849882	0.849433
GOTERM_BP_DIRECT	GO:0042060~wound healing	19	0.637584	0.0255469	SPARC, WNT5A, FN1, MIA3, GRHL3, OPRM1, CELSR1, TGFBR2, COL3A1, PAK1, VANGL2, ERBB3, ERBB2, PECAM1, TFF3, TFF1, PPARA, S100A8, PPARD	2346	80	16792	1.69996	1	1	0.999648
GOTERM_BP_DIRECT	GO:0051965~positive regulation of synapse assembly	18	0.604027	0.00399629	NLGN3, LINGO2, NLGN1, LRRC24, LRRN3, CLSTN3, BDNF, NTRK3, THBS2, EFNA5, MECP2, EEF2K, CUX2, SLITRK1, FLRT3, LRRTM1, SLITRK6, SLITRK5	2346	62	16792	2.07805	1	0.632088	0.631755
GOTERM_BP_DIRECT	GO:0051384~response to glucocorticoid	18	0.604027	0.00670651	BCHE, UCN, PTPRU, SPARC, CTSV, PTGS2, CPN1, GHRHR, ALDH3A1, CALCR, RPS6KB1, PAPPA, UCP3, SCGB1A1, ADAM9, CCL1, PTGDS, PAM	2346	65	16792	1.98214	1	0.794163	0.793744
GOTERM_BP_DIRECT	GO:0035725~sodium ion transmembrane transport	18	0.604027	0.0214735	SLC34A3, SLC23A2, SLC23A1, SHROOM2, SLC4A11, PKD2, SLC4A4, SLC4A5, SLC8A1, SLC8A2, ASIC4, SCNN1B, SCNN1A, SLC17A7, SLC17A2, ASIC3, HCN2, ASIC1	2346	73	16792	1.76492	1	1	0.999648
GOTERM_BP_DIRECT	GO:0022617~extracellular matrix disassembly	18	0.604027	0.0310078	GSN, MMP7, ELN, LAMA3, HTRA1, FN1, ADAM10, CTSV, HSPG2, MMP15, CDH1, CTSK, ADAM8, CTSG, TLL1, CD44, ELANE, FBN1	2346	76	16792	1.69525	1	1	0.999648
GOTERM_BP_DIRECT	GO:0032869~cellular response to insulin stimulus	18	0.604027	0.0347931	HDAC5, PKLR, SRC, INSR, PCSK9, INHBB, PIK3R2, IRS2, SORBS1, GHRHR, KAT2B, PAK1, CEACAM1, EEF2K, AKT2, UCP2, ENPP1, RHOQ	2346	77	16792	1.67323	1	1	0.999648
GOTERM_BP_DIRECT	GO:0008286~insulin receptor signaling pathway	18	0.604027	0.0389057	SREBF1, INSR, PIK3R2, IRS2, TCIRG1, SORBS1, PIK3C2A, PRKCZ, IGF1R, BAIAP2L2, AKT2, PDK4, EIF4EBP2, ATP6V0A4, RHOQ, SH2B2, PDK2, ATP6V1B1	2346	78	16792	1.65178	1	1	0.999648
GOTERM_BP_DIRECT	GO:0090630~activation of GTPase activity	18	0.604027	0.043359	ARHGEF10, RABGAP1, CCL21, TBC1D3B, GRTP1, NTRK3, RASGRF1, WNT5A, TBC1D8, CXCL13, RASGRP1, TBC1D3G, TBC1D1, TBCK, TBC1D2, AKT2, PTK2B, CCR7	2346	79	16792	1.63087	1	1	0.999648
GOTERM_BP_DIRECT	GO:0001558~regulation of cell growth	18	0.604027	0.0481655	CISH, CLSTN3, HTRA3, IGFBP3, HTRA1, TMEM97, KAZALD1, IL17RB, FBLN5, AGT, WISP2, MAD2L2, ITCH, CEACAM1, EPB41L1, FXYD2, MUC12, AGTR1	2346	80	16792	1.61049	1	1	0.999648
GOTERM_BP_DIRECT	GO:0060070~canonical Wnt signaling pathway	18	0.604027	0.0648138	FZD1, PTPRU, FZD4, EGF, FZD7, LRRK2, WNT5A, LRP5, DIXDC1, GLI1, LRP6, NR4A2, ZNRF3, SMO, LRP5L, SOX4, WNT3, WNT4	2346	83	16792	1.55228	1	1	0.999648
GOTERM_BP_DIRECT	GO:0009636~response to toxic substance	18	0.604027	0.0778604	PON3, MAOB, CNP, PON2, SLC23A1, PON1, EPHX1, SLC6A14, GLYAT, HDAC6, CST3, PDZD3, ADAMTS13, RPS6KB1, CPS1, CDH1, TRPM6, CES1	2346	85	16792	1.51575	1	1	0.999648
GOTERM_BP_DIRECT	GO:0043401~steroid hormone mediated signaling pathway	17	0.57047	0.00400337	PAQR6, THRB, THRA, RORC, NR2F1, NR1H4, NR2F2, NR2E1, NR2E3, NR4A2, BMP4, NR5A1, NR4A3, NR6A1, NR5A2, PPARA, PPARD	2346	57	16792	2.13476	1	0.632088	0.631755
GOTERM_BP_DIRECT	GO:0043406~positive regulation of MAP kinase activity	17	0.57047	0.00578112	EDN1, SRC, MAGED1, EGF, LRRK2, HTR2B, FGF1, TPD52L1, RASGRP1, ADRA2A, KITLG, PDGFD, PDGFC, ERBB2, PDE5A, CD24, ELANE	2346	59	16792	2.06239	1	0.73022	0.729834
GOTERM_BP_DIRECT	GO:0009952~anterior/posterior pattern specification	17	0.57047	0.0852716	BMPR2, CTNNBIP1, LRP5, NR2F2, CELSR1, PCSK5, ACVR2B, PBX1, VANGL2, SMO, HOXB2, HOXB8, CER1, HOXB6, BPTF, HOXB5, CDON	2346	80	16792	1.52101	1	1	0.999648
GOTERM_BP_DIRECT	GO:0045429~positive regulation of nitric oxide biosynthetic process	16	0.536913	0.000455362	EDN1, INSR, ITGB2, TRPV1, OPRM1, PTGS2, PKD2, CLU, AGT, ASS1, P2RX4, IL1B, PTK2B, JAK2, TLR5, TLR4	2346	43	16792	2.66334	0.924929	0.334424	0.334248
GOTERM_BP_DIRECT	GO:0050680~negative regulation of epithelial cell proliferation	16	0.536913	0.00835686	KRT4, IL26, MAGED1, IFT172, PTCH1, WNT5A, IFT122, IFT80, PTN, RUNX3, SOX2, BMP4, SFRP2, GPC3, FGFR2, PPARD	2346	56	16792	2.04506	1	0.846307	0.84586
GOTERM_BP_DIRECT	GO:0060337~type I interferon signaling pathway	16	0.536913	0.0280432	IFITM3, IFNAR2, IFITM1, RNASEL, IFITM2, STAT2, MX2, MX1, IFI6, IFIT1, IFIT2, OASL, IFI27, OAS1, OAS2, GBP2	2346	64	16792	1.78943	1	1	0.999648
GOTERM_BP_DIRECT	GO:0030574~collagen catabolic process	16	0.536913	0.0280432	COL18A1, MMP7, PHYKPL, COL11A2, COL12A1, MRC2, COL3A1, COL5A1, MMP15, COL4A4, CTSK, COL4A3, COL5A2, COL4A5, COL10A1, PRTN3	2346	64	16792	1.78943	1	1	0.999648
GOTERM_BP_DIRECT	GO:0050729~positive regulation of inflammatory response	16	0.536913	0.0775531	CDK19, IL15, WNT5A, LPL, CX3CL1, IL17RB, AGT, TRPV4, HYAL2, AGTR1, CCL1, JAK2, TLR4, S100A8, CCL26, TGM2	2346	73	16792	1.56881	1	1	0.999648
GOTERM_BP_DIRECT	GO:0030178~negative regulation of Wnt signaling pathway	15	0.503356	0.0101541	RNF43, TLE1, LRP1, NXN, CTNNBIP1, TSC2, CXXC4, NFATC4, DKK3, DKK4, SFRP4, ZNRF3, SFRP2, SIX3, CER1	2346	52	16792	2.06473	1	0.868749	0.86829
GOTERM_BP_DIRECT	GO:0007612~learning	15	0.503356	0.0226484	NLGN3, NLGN4Y, BCHE, SLC12A5, ATP8A1, UBA6, PTN, PTGS2, SLC8A2, NPAS4, JPH4, GRM5, PRKAR2B, SHANK2, STRA6	2346	57	16792	1.88361	1	1	0.999648
GOTERM_BP_DIRECT	GO:0009612~response to mechanical stimulus	15	0.503356	0.030006	DNAH1, SRC, PTCH1, INHBB, MEIS2, TGFBR2, CLCN6, COL3A1, RPS6KB1, TRPV4, BDKRB2, PIEZO2, TXNIP, PTK2B, BDKRB1	2346	59	16792	1.81976	1	1	0.999648
GOTERM_BP_DIRECT	GO:0001523~retinoid metabolic process	15	0.503356	0.0389712	LRP1, AKR1C1, AKR1C3, LPL, AKR1C4, HSPG2, RBP4, APOM, AKR1B10, RDH10, ALDH1A1, GPC3, BCO2, GPC6, STRA6	2346	61	16792	1.76009	1	1	0.999648
GOTERM_BP_DIRECT	GO:0009611~response to wounding	15	0.503356	0.0496955	VWF, DST, ITGB4, FN1, VASH1, F2, GLI1, HOXB13, AGER, POU5F1, SULF2, SOX2, GRIN2A, RPS6KB1, BPTF	2346	63	16792	1.70422	1	1	0.999648
GOTERM_BP_DIRECT	GO:0046330~positive regulation of JNK cascade	15	0.503356	0.0623061	UNC5CL, CCL21, FZD7, TPD52L1, RASGRP1, EDA2R, STK3, IL1B, TRPV4, PTK2B, CCR7, PLCB1, TLR4, MAP3K11, NOX1	2346	65	16792	1.65178	1	1	0.999648
GOTERM_BP_DIRECT	GO:0007224~smoothened signaling pathway	15	0.503356	0.0935393	IFT172, ARL3, PTCH1, IFT80, GLI1, SEPT2, TGFBR2, DISP1, BMP4, HHAT, SMO, TCTN3, C21ORF2, DZIP1, CDON	2346	69	16792	1.55603	1	1	0.999648
GOTERM_BP_DIRECT	GO:0034332~adherens junction organization	14	0.469799	0.000997715	JUP, CADM1, CADM2, SRC, CDH9, CDH7, CDH6, CDH2, CDH1, CDH11, NUMB, CDH12, ANG, CDH17	2346	37	16792	2.70832	0.996569	0.436232	0.436002
GOTERM_BP_DIRECT	GO:0007368~determination of left/right symmetry	14	0.469799	0.0367591	IFT140, DNAH5, RPGRIP1L, PKD2, PCSK5, ACVR2B, MMP21, BICC1, DISP1, DAAM2, NPHP3, PITX2, DNAI1, PSKH1	2346	55	16792	1.82196	1	1	0.999648
GOTERM_BP_DIRECT	GO:0045665~negative regulation of neuron differentiation	14	0.469799	0.0419709	NOTCH3, APP, DIXDC1, GPR37L1, NR2E1, RAP1GAP, PBX1, MIB1, SOX2, EIF4ENIF1, CTDSP1, SIX3, ID4, CALR	2346	56	16792	1.78943	1	1	0.999648
GOTERM_BP_DIRECT	GO:0051216~cartilage development	14	0.469799	0.0606571	EDN1, LUM, WNT5A, COL11A2, CHRDL2, BMP5, SULF2, HYAL1, PAX7, HYAL2, ITGB8, COL10A1, ATP7A, CD44	2346	59	16792	1.69844	1	1	0.999648
GOTERM_BP_DIRECT	GO:0048661~positive regulation of smooth muscle cell proliferation	14	0.469799	0.0679536	NOTCH3, EDN1, CALCRL, PTGS2, TGFBR2, BMP4, NR4A3, RPS6KB1, PDGFD, PPARGC1A, ELANE, FGFR2, NOX1, TGM2	2346	60	16792	1.67013	1	1	0.999648
GOTERM_BP_DIRECT	GO:0001933~negative regulation of protein phosphorylation	14	0.469799	0.0758029	ANGPT1, NTRK3, LRRK2, IGFBP3, CTDSPL, FBLN1, LRP6, IMPACT, CTDSP1, CTDSP2, BDKRB1, CHP1, TARDBP, PPARGC1A	2346	61	16792	1.64275	1	1	0.999648
GOTERM_BP_DIRECT	GO:0009967~positive regulation of signal transduction	14	0.469799	0.0758029	VAV3, ITSN2, GRB7, SORBS1, HDAC6, ARHGAP4, EPS8, HSH2D, SH3BGRL, GRB14, CHN2, GRAP2, SH2B2, SKAP1	2346	61	16792	1.64275	1	1	0.999648
GOTERM_BP_DIRECT	GO:0006968~cellular defense response	14	0.469799	0.0842126	LGALS3BP, NCF1, KLRC3, KLRC4, C5AR1, DCDC2, TCIRG1, KIR2DL4, TYROBP, GNLY, CLEC5A, PTK2B, LBP, ZNF148	2346	62	16792	1.61626	1	1	0.999648
GOTERM_BP_DIRECT	GO:0048286~lung alveolus development	13	0.436242	0.00148085	MYOCD, PKDCC, BMPR2, SFTPD, ABCA12, HS6ST1, MAPK8IP3, HOPX, BMP4, ATP7A, TNS3, FGFR2, STRA6	2346	34	16792	2.73677	0.999781	0.48722	0.486963
GOTERM_BP_DIRECT	GO:0007588~excretion	13	0.436242	0.00334784	KCNK5, NFAT5, CLCNKB, TACR2, NEDD4L, AQP3, NPHS1, NPHS2, SCNN1B, SLC22A18, NPHP1, ATP6V0A4, ATP6V1B1	2346	37	16792	2.51487	1	0.617067	0.616741
GOTERM_BP_DIRECT	GO:0007162~negative regulation of cell adhesion	13	0.436242	0.00334784	ACVRL1, SEMA4D, ANGPT1, ADAM10, FBLN1, MIA3, DAB1, ERBB3, CLDN7, DACT2, PLXNB2, PLXNB1, TGFBI	2346	37	16792	2.51487	1	0.617067	0.616741
GOTERM_BP_DIRECT	GO:0060291~long-term synaptic potentiation	13	0.436242	0.00428148	NLGN3, SNAP25, NLGN1, PTN, NR2E1, PRKCZ, SLC8A2, MECP2, GRIN2A, SYT12, LRRTM1, PTK2B, SHANK2	2346	38	16792	2.44869	1	0.64042	0.640082
GOTERM_BP_DIRECT	GO:0030522~intracellular receptor signaling pathway	13	0.436242	0.00428148	THRB, THRA, RORC, NR2F1, NR1H4, NR2F2, NR2E3, NR4A2, NR5A1, NR4A3, NR5A2, PPARA, PPARD	2346	38	16792	2.44869	1	0.64042	0.640082
GOTERM_BP_DIRECT	GO:0032024~positive regulation of insulin secretion	13	0.436242	0.00837836	PFKFB2, ABAT, IRS2, MYRIP, DOC2B, SIRT3, GJA1, RBP4, UCN3, JAK2, TARDBP, SOX4, PPARD	2346	41	16792	2.26952	1	0.846307	0.84586
GOTERM_BP_DIRECT	GO:0001755~neural crest cell migration	13	0.436242	0.0179655	RET, SEMA6C, LAMA5, SEMA4D, SEMA3D, SEMA3A, SEMA3B, HTR2B, SEMA3F, SEMA4G, KITLG, SMO, PHACTR4	2346	45	16792	2.06778	1	1	0.999648
GOTERM_BP_DIRECT	GO:0061337~cardiac conduction	13	0.436242	0.0179655	KCNH2, SPTBN4, KCNE2, KCNIP2, CACNA2D2, CACNA1D, CACNA1C, CACNG6, CACNB2, CACNG7, KCNQ1, KCNK3, KCNJ2	2346	45	16792	2.06778	1	1	0.999648
GOTERM_BP_DIRECT	GO:0032956~regulation of actin cytoskeleton organization	13	0.436242	0.0250814	DMTN, LRP1, ODAM, DIXDC1, ARHGAP18, GRHL3, CELSR1, EFNA5, TRIOBP, VANGL2, PAM, RHOQ, CLASP2	2346	47	16792	1.97979	1	1	0.999648
GOTERM_BP_DIRECT	GO:0019233~sensory perception of pain	13	0.436242	0.0514928	EDN1, TRPA1, OPRM1, PTGS2, MECP2, FAM134B, GRIN2A, P2RX4, MC1R, BDKRB1, IAPP, HOXB8, KCNK4	2346	52	16792	1.78943	1	1	0.999648
GOTERM_BP_DIRECT	GO:0008344~adult locomotory behavior	13	0.436242	0.0514928	APP, CNP, SEZ6L2, GIGYF2, NR4A2, EPS8, MECP2, NTF4, OTOG, SLITRK6, HOXB8, FOXA2, PAFAH1B1	2346	52	16792	1.78943	1	1	0.999648
GOTERM_BP_DIRECT	GO:0030317~sperm motility	13	0.436242	0.065991	DNAH1, TMF1, DNAH5, MST1, SORD, LRRC6, PRM3, NME8, NEURL1, NPHP4, SPEM1, DNAI1, CCDC40	2346	54	16792	1.72315	1	1	0.999648
GOTERM_BP_DIRECT	GO:0060548~negative regulation of cell death	13	0.436242	0.0741487	NTRK3, HTR2B, WISP2, BMP4, NTF4, CST3, IMPACT, AGR2, PRKD1, SRGAP2, SRSF6, PDE8A, SOX4	2346	55	16792	1.69182	1	1	0.999648
GOTERM_BP_DIRECT	GO:1903779~regulation of cardiac conduction	13	0.436242	0.0829245	ATP2A3, ATP2A2, ITPR2, ATP2A1, ATP2B1, ATP1B1, SLC8A1, AGT, SLC8A2, FXYD2, TNNI3, FXYD6, NOS1	2346	56	16792	1.66161	1	1	0.999648
GOTERM_BP_DIRECT	GO:0006749~glutathione metabolic process	13	0.436242	0.0829245	GSTM4, GGT5, GSTK1, GSTM2, IDH1, GGTLC2, GGTLC1, ALDH5A1, GSTA3, DPEP1, GGT3P, CLIC2, GGT1	2346	56	16792	1.66161	1	1	0.999648
GOTERM_BP_DIRECT	GO:0030449~regulation of complement activation	12	0.402685	0.00162353	C4B, C3, VTN, C5, C8G, CFH, PROS1, CFI, C5AR1, C4BPA, CFB, C2	2346	30	16792	2.86309	0.999903	0.48722	0.486963
GOTERM_BP_DIRECT	GO:0043588~skin development	12	0.402685	0.00499805	COL3A1, FRAS1, JUP, COL5A1, ABCB6, ITGB4, COL5A2, DACT2, SLITRK5, DHCR24, LTB, ATP7A	2346	34	16792	2.52625	1	0.685431	0.685069
GOTERM_BP_DIRECT	GO:0042157~lipoprotein metabolic process	12	0.402685	0.0124003	APOL5, APOM, LRP1, NPC1L1, ALB, LPL, PCSK9, ZDHHC8, PPARA, APOA5, HSPG2, ABCG1	2346	38	16792	2.26033	1	0.885211	0.884744
GOTERM_BP_DIRECT	GO:0006953~acute-phase response	12	0.402685	0.0151455	ITIH4, SERPINA3, PLSCR1, SERPINA1, SAA4, SAA1, FN1, SAA2, LBP, F2, ORM2, ASS1	2346	39	16792	2.20237	1	1	0.999648
GOTERM_BP_DIRECT	GO:0045071~negative regulation of viral genome replication	12	0.402685	0.018323	IFITM3, MAVS, IFITM1, RNASEL, PLSCR1, IFITM2, OAS1, SLPI, MX1, IFIT1, APOBEC3A, OASL	2346	40	16792	2.14731	1	1	0.999648
GOTERM_BP_DIRECT	GO:0090002~establishment of protein localization to plasma membrane	12	0.402685	0.0261201	IKBKB, SPTBN4, LAMA5, CACNB2, JUP, CDH2, CDH1, PKP2, EFR3B, CLASP2, WNT4, PACSIN1	2346	42	16792	2.04506	1	1	0.999648
GOTERM_BP_DIRECT	GO:0001658~branching involved in ureteric bud morphogenesis	12	0.402685	0.0261201	BMP4, WNT6, LAMA5, SALL1, EYA1, PTCH1, CTNNBIP1, GPC3, NPNT, PKD2, PBX1, WNT4	2346	42	16792	2.04506	1	1	0.999648
GOTERM_BP_DIRECT	GO:0006635~fatty acid beta-oxidation	12	0.402685	0.0360668	ABCD3, BDH2, ACOX2, AUH, ACOX1, ECHDC2, CROT, CPT1C, ABCD1, SLC27A2, CPT1B, PPARD	2346	44	16792	1.9521	1	1	0.999648
GOTERM_BP_DIRECT	GO:0009267~cellular response to starvation	12	0.402685	0.0555294	SREBF1, BMPR2, LRRK2, ALB, KIAA1324, AKR1C3, PDK4, PCSK9, INHBB, CTSV, FADS1, WNT4	2346	47	16792	1.8275	1	1	0.999648
GOTERM_BP_DIRECT	GO:0006909~phagocytosis	12	0.402685	0.0633198	CEBPE, EIF2AK1, CEACAM4, ITGB2, ELMO1, PECAM1, ANXA11, CD302, CD14, TULP1, ITGAL, ELANE	2346	48	16792	1.78943	1	1	0.999648
GOTERM_BP_DIRECT	GO:0048812~neuron projection morphogenesis	12	0.402685	0.0633198	NTF4, PAK1, GJA1, NYAP1, DBNL, SLC9A6, LRRK2, PLXNB1, DMD, SRGAP2, ATP7A, PACSIN1	2346	48	16792	1.78943	1	1	0.999648
GOTERM_BP_DIRECT	GO:0015992~proton transport	12	0.402685	0.0717886	SLC25A27, SLC15A1, SLC2A13, UCP3, MFSD3, UCP2, SLC2A12, SLC4A11, ATP6V0A4, TCIRG1, NOX1, ATP6V1B1	2346	49	16792	1.75291	1	1	0.999648
GOTERM_BP_DIRECT	GO:0015721~bile acid and bile salt transport	11	0.369128	0.00240942	ABCC3, SLCO1B1, CEACAM1, ATP8B1, AKR1C1, ALB, NR1H4, SLC51A, AKR1C4, HNF1A, SLC51B	2346	27	16792	2.91611	0.999999	0.526736	0.526458
GOTERM_BP_DIRECT	GO:0048008~platelet-derived growth factor receptor signaling pathway	11	0.369128	0.0043955	BCR, TIPARP, SRC, PDGFD, PDGFC, ZFAND5, TXNIP, ARID5B, PTPRJ, JAK2, PIK3C2A	2346	29	16792	2.715	1	0.640615	0.640277
GOTERM_BP_DIRECT	GO:0008016~regulation of heart contraction	11	0.369128	0.00748564	GNAO1, DES, THRB, THRA, KCNIP2, S100A1, KCNQ1, CACNA1B, FOXN4, CACNA1H, HOPX	2346	31	16792	2.53983	1	0.846307	0.84586
GOTERM_BP_DIRECT	GO:0019933~cAMP-mediated signaling	11	0.369128	0.0320977	GHRHR, ADCY9, KSR1, PDE4D, ADCY4, PDE3A, EIF4EBP2, DEFB1, TGM2, RAPGEF4, ADCY5	2346	38	16792	2.07197	1	1	0.999648
GOTERM_BP_DIRECT	GO:0007566~embryo implantation	11	0.369128	0.0597539	CST3, IL11RA, IL1B, MST1, SCGB1A1, FBLN1, PTGS2, RECK, PCSK5, TGFBR2, PPARD	2346	42	16792	1.87464	1	1	0.999648
GOTERM_BP_DIRECT	GO:0045785~positive regulation of cell adhesion	11	0.369128	0.0685251	VAV3, ANGPT1, HYAL1, ERBB2, SAA1, PTPRJ, CCR7, ADAM8, AZU1, SKAP1, TGM2	2346	43	16792	1.83104	1	1	0.999648
GOTERM_BP_DIRECT	GO:0023014~signal transduction by protein phosphorylation	11	0.369128	0.0780717	KCNH2, ACVRL1, BMPR2, ACVR1C, MAP3K19, INSR, ROS1, ACVR2B, STK3, TGFBR2, KCNH1	2346	44	16792	1.78943	1	1	0.999648
GOTERM_BP_DIRECT	GO:0060048~cardiac muscle contraction	11	0.369128	0.0883998	KCNH2, GAA, KCNQ1, TNNC1, TNNI1, TNNI2, TNNI3, DMD, ATP1B1, SLC8A1, MAP2K6	2346	45	16792	1.74966	1	1	0.999648
GOTERM_BP_DIRECT	GO:0010595~positive regulation of endothelial cell migration	11	0.369128	0.09951	BMP4, EDN1, BMPR2, SPARC, ANGPT1, ATOH8, WNT5A, PTK2B, PRKD1, FGF1, AGT	2346	46	16792	1.71163	1	1	0.999648
GOTERM_BP_DIRECT	GO:0030900~forebrain development	11	0.369128	0.09951	SOX2, GNAO1, TOP2B, NOTCH3, APP, CNP, SRC, ATRX, NR2F2, MAPK8IP3, PPARGC1A	2346	46	16792	1.71163	1	1	0.999648
GOTERM_BP_DIRECT	GO:0036152~phosphatidylethanolamine acyl-chain remodeling	10	0.33557	0.00358255	PLA2G2F, PLA2G4F, PLA2G4E, LPCAT3, JMJD7-PLA2G4B, PLA2G10, MBOAT1, PLA2G4A, PLBD1, PLA2G6	2346	24	16792	2.98238	1	0.617067	0.616741
GOTERM_BP_DIRECT	GO:0060976~coronary vasculature development	10	0.33557	0.00491365	BMP4, PLXND1, GPC3, MEGF8, SMAD6, MYH10, LTBP1, PCSK5, C5ORF42, MMP21	2346	25	16792	2.86309	1	0.685431	0.685069
GOTERM_BP_DIRECT	GO:0006027~glycosaminoglycan catabolic process	10	0.33557	0.00659844	HGSNAT, GLB1, IDUA, HYAL2, FUCA1, GPC3, GUSB, GPC6, HSPG2, GNS	2346	26	16792	2.75297	1	0.794163	0.793744
GOTERM_BP_DIRECT	GO:0060079~excitatory postsynaptic potential	10	0.33557	0.0112546	NPAS4, MECP2, NLGN3, GRIN2A, NPFF, LRRK2, SLC17A7, OPRM1, HCRT, PPP1R9A	2346	28	16792	2.55633	1	0.868749	0.86829
GOTERM_BP_DIRECT	GO:0007528~neuromuscular junction development	10	0.33557	0.0112546	CACNB2, UNC13A, MUSK, LAMB2, LRRK2, ERBB2, CACNA2D2, COL4A5, ANK3, UTRN	2346	28	16792	2.55633	1	0.868749	0.86829
GOTERM_BP_DIRECT	GO:0007205~protein kinase C-activating G-protein coupled receptor signaling pathway	10	0.33557	0.022315	EDN1, GRM5, CISH, LRP1, DGKB, PARD3, HTR2B, BDKRB1, AZU1, HCRT	2346	31	16792	2.30894	1	1	0.999648
GOTERM_BP_DIRECT	GO:0071526~semaphorin-plexin signaling pathway	10	0.33557	0.0330397	SEMA6C, PLXND1, SEMA4D, SEMA3D, SEMA3A, SEMA3B, PLXNB2, PLXNB1, SEMA4G, SEMA3F	2346	33	16792	2.169	1	1	0.999648
GOTERM_BP_DIRECT	GO:0030282~bone mineralization	10	0.33557	0.0395497	PKDCC, GPNMB, GPC3, PTN, AXIN2, PTGS2, FGFR3, CER1, LGR4, FGFR2	2346	34	16792	2.10521	1	1	0.999648
GOTERM_BP_DIRECT	GO:0006654~phosphatidic acid biosynthetic process	10	0.33557	0.0468762	PLA2G2F, SH3GLB1, AGPAT5, SLC27A1, JMJD7-PLA2G4B, PLA2G10, PLA2G4A, GPAT2, PLD2, AGPAT4	2346	35	16792	2.04506	1	1	0.999648
GOTERM_BP_DIRECT	GO:0048565~digestive tract development	10	0.33557	0.0468762	MYOCD, COL3A1, HRH2, ITGB4, TRPS1, PDGFC, COBL, LGR4, FGFR2, TGFBR2	2346	35	16792	2.04506	1	1	0.999648
GOTERM_BP_DIRECT	GO:0021549~cerebellum development	10	0.33557	0.064093	MECP2, CNTN1, LPAR1, ABAT, FAIM2, PTN, RPGRIP1L, PTF1A, PPARGC1A, C5ORF42	2346	37	16792	1.93452	1	1	0.999648
GOTERM_BP_DIRECT	GO:0006695~cholesterol biosynthetic process	10	0.33557	0.0740225	PRKAA2, NPC1L1, INSIG1, DHCR24, DHCR7, APOA5, LSS, CFTR, TM7SF2, CES1	2346	38	16792	1.88361	1	1	0.999648
GOTERM_BP_DIRECT	GO:0034446~substrate adhesion-dependent cell spreading	10	0.33557	0.0740225	EFNA1, LAMA5, FZD4, SRC, FZD7, FN1, LAMB1, SRGAP2, SRCIN1, ANTXR1	2346	38	16792	1.88361	1	1	0.999648
GOTERM_BP_DIRECT	GO:0030199~collagen fibril organization	10	0.33557	0.0848463	COL3A1, SFRP2, TNXB, COL5A1, LUM, COL14A1, COL11A2, COL12A1, COL5A2, ATP7A	2346	39	16792	1.83531	1	1	0.999648
GOTERM_BP_DIRECT	GO:0006605~protein targeting	10	0.33557	0.0848463	NLGN1, OS9, TOMM20L, KIF13B, KATNB1, RASSF9, TRAK1, SORL1, ZDHHC3, PML	2346	39	16792	1.83531	1	1	0.999648
GOTERM_BP_DIRECT	GO:0050715~positive regulation of cytokine secretion	9	0.302013	0.0170013	C1QTNF3, RGCC, CADM1, IL26, SRC, CLEC5A, SAA1, HTR2B, CD14	2346	25	16792	2.57678	1	1	0.999648
GOTERM_BP_DIRECT	GO:0048843~negative regulation of axon extension involved in axon guidance	9	0.302013	0.0216248	SEMA6C, SEMA4D, SEMA3D, SEMA3A, WNT5A, SEMA3B, SEMA4G, SEMA3F, WNT3	2346	26	16792	2.47767	1	1	0.999648
GOTERM_BP_DIRECT	GO:0036151~phosphatidylcholine acyl-chain remodeling	9	0.302013	0.0270697	PLA2G2F, PLA2G4F, PLA2G4E, LPCAT3, JMJD7-PLA2G4B, PLA2G10, PLA2G4A, PLBD1, PLA2G6	2346	27	16792	2.38591	1	1	0.999648
GOTERM_BP_DIRECT	GO:0050766~positive regulation of phagocytosis	9	0.302013	0.0406547	BCR, C3, CAMK1D, IL1B, SFTPD, SPACA3, AZU1, TULP1, CALR	2346	29	16792	2.22136	1	1	0.999648
GOTERM_BP_DIRECT	GO:0061024~membrane organization	9	0.302013	0.0684068	SGCE, TBC1D1, BAIAP2L2, SGCD, RAB14, SGCA, UPK2, CHP1, DHCR24	2346	32	16792	2.01311	1	1	0.999648
GOTERM_BP_DIRECT	GO:0048705~skeletal system morphogenesis	9	0.302013	0.0684068	TIPARP, IFT140, HYAL2, ZFAND5, COL11A2, ARID5B, TBX4, ACVR2B, FGFR2	2346	32	16792	2.01311	1	1	0.999648
GOTERM_BP_DIRECT	GO:0045907~positive regulation of vasoconstriction	9	0.302013	0.0684068	FGB, FGA, GJA1, TBXA2R, HRH2, TBXAS1, FGG, ADRA1D, PTGS2	2346	32	16792	2.01311	1	1	0.999648
GOTERM_BP_DIRECT	GO:0010634~positive regulation of epithelial cell migration	9	0.302013	0.0797243	BMPR2, SRC, HYAL1, CTSH, INSL3, RREB1, HDAC6, CLASP2, TGFBR2	2346	33	16792	1.9521	1	1	0.999648
GOTERM_BP_DIRECT	GO:0045787~positive regulation of cell cycle	9	0.302013	0.0920857	BCL2L11, CDKN1B, NR4A3, CCPG1, CALR, NR2E1, GDPD5, FGFR2, LRP6	2346	34	16792	1.89469	1	1	0.999648
GOTERM_BP_DIRECT	GO:0050919~negative chemotaxis	9	0.302013	0.0920857	SEMA6C, SEMA4D, FLRT3, SEMA3D, SEMA3A, SEMA3B, SEMA4G, SEMA3F, EFNA5	2346	34	16792	1.89469	1	1	0.999648
GOTERM_BP_DIRECT	GO:0007585~respiratory gaseous exchange	9	0.302013	0.0920857	MECP2, EDN1, ELN, UCP3, SFTPD, COX11, MAPK8IP3, CFTR, TAS2R4	2346	34	16792	1.89469	1	1	0.999648
GOTERM_BP_DIRECT	GO:0006198~cAMP catabolic process	8	0.268456	0.00235897	PDE1A, PDE4D, PDE3A, PDE4B, PDE4A, PDE7B, PDE8B, PDE8A	2346	15	16792	3.81745	0.999999	0.526736	0.526458
GOTERM_BP_DIRECT	GO:2000310~regulation of N-methyl-D-aspartate selective glutamate receptor activity	8	0.268456	0.00235897	NLGN3, NLGN1, DAPK1, RASGRF1, PTK2B, OPRM1, CNIH2, PPARGC1A	2346	15	16792	3.81745	0.999999	0.526736	0.526458
GOTERM_BP_DIRECT	GO:0001736~establishment of planar polarity	8	0.268456	0.00369216	VANGL2, DLG3, WNT5A, FUZ, GRHL3, RPGRIP1L, CELSR1, C5ORF42	2346	16	16792	3.57886	1	0.617242	0.616917
GOTERM_BP_DIRECT	GO:0070509~calcium ion import	8	0.268456	0.00552799	CACNB2, TRPC4, TRPV4, CASK, ATP2A1, CACNA1D, CACNA1H, SLC8A1	2346	17	16792	3.36834	1	0.714116	0.713739
GOTERM_BP_DIRECT	GO:0045807~positive regulation of endocytosis	8	0.268456	0.00796975	CLIP3, DAB2, EEF2K, WNT5A, GPC3, NEDD4L, CD14, MIB1	2346	18	16792	3.18121	1	0.846307	0.84586
GOTERM_BP_DIRECT	GO:0036150~phosphatidylserine acyl-chain remodeling	8	0.268456	0.00796975	PLA2G2F, PLA2G4F, PLA2G4E, LPCAT3, JMJD7-PLA2G4B, PLA2G10, MBOAT1, PLA2G4A	2346	18	16792	3.18121	1	0.846307	0.84586
GOTERM_BP_DIRECT	GO:0009083~branched-chain amino acid catabolic process	8	0.268456	0.0111219	BCKDHA, ALDH6A1, AUH, BCKDHB, MCCC1, DBT, PPM1K, ACADSB	2346	19	16792	3.01377	1	0.868749	0.86829
GOTERM_BP_DIRECT	GO:0030325~adrenal gland development	8	0.268456	0.0111219	NR5A1, SALL1, INSR, ARID5B, PBX1, DKK3, WNT4, STRA6	2346	19	16792	3.01377	1	0.868749	0.86829
GOTERM_BP_DIRECT	GO:0045736~negative regulation of cyclin-dependent protein serine/threonine kinase activity	8	0.268456	0.025834	HEXIM1, KAT2B, HEXIM2, MYOCD, CDKN1B, CDKN2C, INCA1, NR2F2	2346	22	16792	2.60281	1	1	0.999648
GOTERM_BP_DIRECT	GO:0010719~negative regulation of epithelial to mesenchymal transition	8	0.268456	0.025834	FOXA1, EFNA1, MAD2L2, SFRP2, LDLRAD4, VASN, FOXA2, BMP5	2346	22	16792	2.60281	1	1	0.999648
GOTERM_BP_DIRECT	GO:0001954~positive regulation of cell-matrix adhesion	8	0.268456	0.025834	CSF1, CCL21, NINJ1, PTK2B, CCR7, DMD, UTRN, PRKCZ	2346	22	16792	2.60281	1	1	0.999648
GOTERM_BP_DIRECT	GO:0090023~positive regulation of neutrophil chemotaxis	8	0.268456	0.025834	CAMK1D, CCL21, DAPK2, C5AR1, RAC2, CCR7, CXCL1, LBP	2346	22	16792	2.60281	1	1	0.999648
GOTERM_BP_DIRECT	GO:0045332~phospholipid translocation	8	0.268456	0.025834	ATP8B4, ATP8B3, TMEM30A, ATP8A1, ATP8B1, ABCB4, ATP10A, ATP9A	2346	22	16792	2.60281	1	1	0.999648
GOTERM_BP_DIRECT	GO:0060173~limb development	8	0.268456	0.0327834	BMPR2, SALL1, IFT172, SMOC1, IFT122, LRP4, NR2F2, PAM	2346	23	16792	2.48964	1	1	0.999648
GOTERM_BP_DIRECT	GO:0045880~positive regulation of smoothened signaling pathway	8	0.268456	0.0408746	FOXA1, SKOR2, SMO, IFT172, GPC3, DCDC2, IFT80, GLI1	2346	24	16792	2.38591	1	1	0.999648
GOTERM_BP_DIRECT	GO:0060135~maternal process involved in female pregnancy	8	0.268456	0.0501587	MMP7, IFI27, ARG1, NPFF, LGALS9, PLA2G6, PAM, KLF1	2346	25	16792	2.29047	1	1	0.999648
GOTERM_BP_DIRECT	GO:0019369~arachidonic acid metabolic process	8	0.268456	0.0501587	CYP2D6, CYP4F2, JMJD7-PLA2G4B, PLA2G10, FAAH2, PLA2G4A, CYP4F12, FADS1	2346	25	16792	2.29047	1	1	0.999648
GOTERM_BP_DIRECT	GO:0034612~response to tumor necrosis factor	8	0.268456	0.0501587	RPS6KB1, UBD, ADAM9, ADAM10, CD14, JAK2, AFF3, PTGS2	2346	25	16792	2.29047	1	1	0.999648
GOTERM_BP_DIRECT	GO:2000134~negative regulation of G1/S transition of mitotic cell cycle	8	0.268456	0.0501587	KANK2, SLFN11, GPNMB, CTDSP1, CTDSP2, CTDSPL, JADE1, PKD2	2346	25	16792	2.29047	1	1	0.999648
GOTERM_BP_DIRECT	GO:0051491~positive regulation of filopodium assembly	8	0.268456	0.0606711	DNM3, NLGN1, CCL21, PALM, NEURL1, CCR7, WASL, RHOQ	2346	26	16792	2.20237	1	1	0.999648
GOTERM_BP_DIRECT	GO:0032148~activation of protein kinase B activity	8	0.268456	0.0606711	SRC, NTRK3, INSR, WNT5A, ANG, FGF1, PRKCZ, ADRA2A	2346	26	16792	2.20237	1	1	0.999648
GOTERM_BP_DIRECT	GO:0046487~glyoxylate metabolic process	8	0.268456	0.0606711	BCKDHA, BCKDHB, DBT, AMT, HOGA1, PDHB, GNMT, DHTKD1	2346	26	16792	2.20237	1	1	0.999648
GOTERM_BP_DIRECT	GO:0045840~positive regulation of mitotic nuclear division	8	0.268456	0.0606711	EDN1, RGCC, EGF, IL1B, INSR, NUSAP1, LRP5, CD28	2346	26	16792	2.20237	1	1	0.999648
GOTERM_BP_DIRECT	GO:0010575~positive regulation of vascular endothelial growth factor production	8	0.268456	0.0724316	C3, C5, IL1B, C5AR1, CXCL17, PTGS2, NOX1, SULF2	2346	27	16792	2.1208	1	1	0.999648
GOTERM_BP_DIRECT	GO:0031032~actomyosin structure organization	8	0.268456	0.0724316	FRMD3, EPB41L4A, FRMD5, EPB41L1, LIMCH1, MYO18A, MYH10, LURAP1	2346	27	16792	2.1208	1	1	0.999648
GOTERM_BP_DIRECT	GO:0043001~Golgi to plasma membrane protein transport	8	0.268456	0.0724316	BBS1, RAB26, GOLPH3L, ANK3, VAMP4, VAMP5, OPTN, SPTBN1	2346	27	16792	2.1208	1	1	0.999648
GOTERM_BP_DIRECT	GO:0003341~cilium movement	8	0.268456	0.0724316	DNAH1, DNAH7, CCDC114, CCDC103, DNAH5, LRRC6, DNAI1, CCDC40	2346	27	16792	2.1208	1	1	0.999648
GOTERM_BP_DIRECT	GO:0042476~odontogenesis	8	0.268456	0.0724316	BMP4, LAMB1, AXIN2, PITX2, AQP3, PAM, FGFR2, AQP1	2346	27	16792	2.1208	1	1	0.999648
GOTERM_BP_DIRECT	GO:0016339~calcium-dependent cell-cell adhesion via plasma membrane cell adhesion molecules	8	0.268456	0.0854436	NLGN1, CDH2, PCDHB16, CDH23, PCDHB5, PCDHB14, CDH17, PCDHB10	2346	28	16792	2.04506	1	1	0.999648
GOTERM_BP_DIRECT	GO:0010942~positive regulation of cell death	8	0.268456	0.0996946	ACER2, BMP4, CDKN1B, UCP2, AKR1C3, KATNB1, AXIN2, PRODH	2346	29	16792	1.97454	1	1	0.999648
GOTERM_BP_DIRECT	GO:0048662~negative regulation of smooth muscle cell proliferation	8	0.268456	0.0996946	IL15, IGFBP3, CTNNBIP1, ANG, APOD, NDRG2, PPARGC1A, PPARD	2346	29	16792	1.97454	1	1	0.999648
GOTERM_BP_DIRECT	GO:0001937~negative regulation of endothelial cell proliferation	8	0.268456	0.0996946	ACVRL1, GJA1, SPARC, RGCC, APOH, ATOH8, NR2F2, VASH1	2346	29	16792	1.97454	1	1	0.999648
GOTERM_BP_DIRECT	GO:0046627~negative regulation of insulin receptor signaling pathway	8	0.268456	0.0996946	PTPRE, LMBRD1, CISH, RPS6KB1, IL1B, TSC2, ENPP1, PRKCZ	2346	29	16792	1.97454	1	1	0.999648
GOTERM_BP_DIRECT	GO:0055119~relaxation of cardiac muscle	7	0.234899	0.0031961	GSTM2, P2RX4, ATP2A2, PDE5A, ATP1B1, SLC8A1, KCNJ2	2346	12	16792	4.17533	1	0.617067	0.616741
GOTERM_BP_DIRECT	GO:0043149~stress fiber assembly	7	0.234899	0.0119216	SRC, CUL3, ELN, PTK2B, ARRB1, SORBS1, TNFAIP1	2346	15	16792	3.34027	1	0.868749	0.86829
GOTERM_BP_DIRECT	GO:0009888~tissue development	7	0.234899	0.0119216	NR5A1, NR5A2, GAA, TRPS1, DHCR24, PTF1A, EDA2R	2346	15	16792	3.34027	1	0.868749	0.86829
GOTERM_BP_DIRECT	GO:0008585~female gonad development	7	0.234899	0.0119216	TIPARP, IDH1, ARID5B, COL9A3, PITX2, LHX9, WNT4	2346	15	16792	3.34027	1	0.868749	0.86829
GOTERM_BP_DIRECT	GO:0042993~positive regulation of transcription factor import into nucleus	7	0.234899	0.0119216	CSF3, MAVS, DDX58, CDH1, PIK3R2, PTPN22, TMEM173	2346	15	16792	3.34027	1	0.868749	0.86829
GOTERM_BP_DIRECT	GO:0070507~regulation of microtubule cytoskeleton organization	7	0.234899	0.0168593	ATAT1, CYLD, PHLDB1, DIXDC1, RASSF7, EFNA5, PAFAH1B1	2346	16	16792	3.1315	1	1	0.999648
GOTERM_BP_DIRECT	GO:0050708~regulation of protein secretion	7	0.234899	0.0168593	RHBDD3, RHBDF2, SAA1, KRT20, PAM, DISP1, LLGL2	2346	16	16792	3.1315	1	1	0.999648
GOTERM_BP_DIRECT	GO:0010744~positive regulation of macrophage derived foam cell differentiation	7	0.234899	0.0168593	PRKCH, CSF1, PLA2G10, AGTR1, LPL, AGT, PF4	2346	16	16792	3.1315	1	1	0.999648
GOTERM_BP_DIRECT	GO:0030193~regulation of blood coagulation	7	0.234899	0.02304	LBH, SCARA5, FAM46A, STAB2, F2, TC2N, FOXA2	2346	17	16792	2.94729	1	1	0.999648
GOTERM_BP_DIRECT	GO:0060384~innervation	7	0.234899	0.0305751	GABRB3, RET, NTF4, UNC13A, LRIG1, SLITRK6, SULF2	2346	18	16792	2.78356	1	1	0.999648
GOTERM_BP_DIRECT	GO:0034142~toll-like receptor 4 signaling pathway	7	0.234899	0.0305751	ITGAM, ITGB2, NR1H4, CD14, LBP, LGALS9, TLR4	2346	18	16792	2.78356	1	1	0.999648
GOTERM_BP_DIRECT	GO:1904659~glucose transmembrane transport	7	0.234899	0.0395535	SLC2A14, SLC2A13, SLC2A12, SLC2A3, PPBP, SLC5A1, SLC2A5	2346	19	16792	2.63705	1	1	0.999648
GOTERM_BP_DIRECT	GO:0043393~regulation of protein binding	7	0.234899	0.0395535	HDAC5, APP, SMARCD3, ANGPT1, PAX7, SRC, HOPX	2346	19	16792	2.63705	1	1	0.999648
GOTERM_BP_DIRECT	GO:0006855~drug transmembrane transport	7	0.234899	0.0395535	SLC22A3, TMEM30A, ATP8B1, SLC22A18, ABCB4, ABCA8, ABCG2	2346	19	16792	2.63705	1	1	0.999648
GOTERM_BP_DIRECT	GO:0008589~regulation of smoothened signaling pathway	7	0.234899	0.0395535	IFT140, PTCH1, TCTN1, FUZ, RPGRIP1L, GLI1, FGFR2	2346	19	16792	2.63705	1	1	0.999648
GOTERM_BP_DIRECT	GO:0019229~regulation of vasoconstriction	7	0.234899	0.0500392	PER2, EDN1, BDKRB2, AGTR1, KCNMB4, ADRA2A, AGT	2346	20	16792	2.5052	1	1	0.999648
GOTERM_BP_DIRECT	GO:0034614~cellular response to reactive oxygen species	7	0.234899	0.0500392	SRC, NME8, AKR1C3, PTPRK, PKD2, SLC8A1, PDK2	2346	20	16792	2.5052	1	1	0.999648
GOTERM_BP_DIRECT	GO:0019370~leukotriene biosynthetic process	7	0.234899	0.0500392	GGTLC2, GGT5, GGTLC1, ALOX5, MGST2, GGT3P, GGT1	2346	20	16792	2.5052	1	1	0.999648
GOTERM_BP_DIRECT	GO:0045921~positive regulation of exocytosis	7	0.234899	0.0620705	FGB, FGA, RAB3A, FGG, PLA2G6, CFTR, CLASP2	2346	21	16792	2.38591	1	1	0.999648
GOTERM_BP_DIRECT	GO:0045987~positive regulation of smooth muscle contraction	7	0.234899	0.0620705	MYOCD, EDN1, TBXA2R, TACR2, ADRA1D, NPNT, PTGS2	2346	21	16792	2.38591	1	1	0.999648
GOTERM_BP_DIRECT	GO:0001676~long-chain fatty acid metabolic process	7	0.234899	0.0620705	SLC27A1, CYP4F2, ACSL5, SLC27A3, CYP4F12, SLC27A2, PAM	2346	21	16792	2.38591	1	1	0.999648
GOTERM_BP_DIRECT	GO:0002028~regulation of sodium ion transport	7	0.234899	0.0620705	NKAIN2, SPTBN4, NKAIN4, P2RX4, SIK1, NOS1, SLC8A1	2346	21	16792	2.38591	1	1	0.999648
GOTERM_BP_DIRECT	GO:0010906~regulation of glucose metabolic process	7	0.234899	0.0756592	IGFBP3, RORC, TFF3, SIK3, PDK4, ACACB, PDK2	2346	22	16792	2.27745	1	1	0.999648
GOTERM_BP_DIRECT	GO:0045453~bone resorption	7	0.234899	0.0756592	IL7, SRC, CTSK, GPR55, RAC2, PTK2B, HNF1A	2346	22	16792	2.27745	1	1	0.999648
GOTERM_BP_DIRECT	GO:0032967~positive regulation of collagen biosynthetic process	7	0.234899	0.0907918	BMP4, UCN, RGCC, CREB3L1, F2, SERPINB7, WNT4	2346	23	16792	2.17844	1	1	0.999648
GOTERM_BP_DIRECT	GO:0042117~monocyte activation	6	0.201342	0.00204906	CSF1, HYAL2, SPACA3, ADAM9, ADAM10, AZU1	2346	8	16792	5.36829	0.999991	0.526736	0.526458
GOTERM_BP_DIRECT	GO:0006081~cellular aldehyde metabolic process	6	0.201342	0.0117427	ALDH3A2, ALDH3A1, AKR1B10, ALDH3B1, ALDH1A1, ALDH7A1	2346	11	16792	3.90421	1	0.868749	0.86829
GOTERM_BP_DIRECT	GO:0035108~limb morphogenesis	6	0.201342	0.0117427	PKDCC, IFT140, PTCH1, MEGF8, PCSK5, TBX4	2346	11	16792	3.90421	1	0.868749	0.86829
GOTERM_BP_DIRECT	GO:0002523~leukocyte migration involved in inflammatory response	6	0.201342	0.0117427	ITGB2, ADAM8, PPBP, ELANE, S100A8, CX3CL1	2346	11	16792	3.90421	1	0.868749	0.86829
GOTERM_BP_DIRECT	GO:0050732~negative regulation of peptidyl-tyrosine phosphorylation	6	0.201342	0.0117427	DMTN, SFRP2, SEMA4D, PTPN6, PRKCZ, SAMSN1	2346	11	16792	3.90421	1	0.868749	0.86829
GOTERM_BP_DIRECT	GO:0090179~planar cell polarity pathway involved in neural tube closure	6	0.201342	0.0178474	FZD1, VANGL2, SFRP2, WNT5A, GRHL3, CELSR1	2346	12	16792	3.57886	1	1	0.999648
GOTERM_BP_DIRECT	GO:0006957~complement activation, alternative pathway	6	0.201342	0.0257275	CFD, C3, C5, C8G, CFH, CFB	2346	13	16792	3.30356	1	1	0.999648
GOTERM_BP_DIRECT	GO:0048712~negative regulation of astrocyte differentiation	6	0.201342	0.0257275	DAB1, NTRK3, ID4, GPR37L1, NR2E1, F2	2346	13	16792	3.30356	1	1	0.999648
GOTERM_BP_DIRECT	GO:0010952~positive regulation of peptidase activity	6	0.201342	0.0257275	APP, PSME4, FN1, CTSH, FBLN1, MAPK12	2346	13	16792	3.30356	1	1	0.999648
GOTERM_BP_DIRECT	GO:0051693~actin filament capping	6	0.201342	0.0257275	SPTBN4, GSN, DMTN, AVIL, SPTB, SPTBN1	2346	13	16792	3.30356	1	1	0.999648
GOTERM_BP_DIRECT	GO:2000147~positive regulation of cell motility	6	0.201342	0.0355225	CCL21, EPCAM, AKT2, SPOCK2, CLDN7, CCR7	2346	14	16792	3.06759	1	1	0.999648
GOTERM_BP_DIRECT	GO:0006768~biotin metabolic process	6	0.201342	0.0355225	PCCA, VNN2, HLCS, MCCC1, ACACB, ACACA	2346	14	16792	3.06759	1	1	0.999648
GOTERM_BP_DIRECT	GO:0009607~response to biotic stimulus	6	0.201342	0.0355225	IFITM3, PRRT1, IFITM1, IFITM10, IFITM2, TMEM91	2346	14	16792	3.06759	1	1	0.999648
GOTERM_BP_DIRECT	GO:0006691~leukotriene metabolic process	6	0.201342	0.047323	GGT5, ALOX5, CYP4F2, CYP4F3, DPEP1, GGT1	2346	15	16792	2.86309	1	1	0.999648
GOTERM_BP_DIRECT	GO:0030214~hyaluronan catabolic process	6	0.201342	0.047323	HYAL1, HYAL2, STAB2, CHP1, GUSB, CD44	2346	15	16792	2.86309	1	1	0.999648
GOTERM_BP_DIRECT	GO:0036149~phosphatidylinositol acyl-chain remodeling	6	0.201342	0.0611701	PLA2G2F, PLA2G4F, PLA2G4E, PLA2G10, PLA2G4A, PLBD1	2346	16	16792	2.68414	1	1	0.999648
GOTERM_BP_DIRECT	GO:0006885~regulation of pH	6	0.201342	0.0611701	EDN1, SLC9A6, PDK4, ATP6V0A4, PDK2, ATP6V1B1	2346	16	16792	2.68414	1	1	0.999648
GOTERM_BP_DIRECT	GO:0048535~lymph node development	6	0.201342	0.0770577	IL15, RORC, LTA, LTB, CXCL13, NKX2-3	2346	17	16792	2.52625	1	1	0.999648
GOTERM_BP_DIRECT	GO:0009948~anterior/posterior axis specification	6	0.201342	0.0770577	BMP4, CDX4, PGAP1, GPC3, WNT3, CER1	2346	17	16792	2.52625	1	1	0.999648
GOTERM_BP_DIRECT	GO:0061178~regulation of insulin secretion involved in cellular response to glucose stimulus	6	0.201342	0.0770577	NR1H4, LRP5, EFNA5, FOXA2, SIDT2, ADCY5	2346	17	16792	2.52625	1	1	0.999648
GOTERM_BP_DIRECT	GO:0035435~phosphate ion transmembrane transport	6	0.201342	0.0949356	SLC34A3, ANKH, SLC17A7, SLC17A2, SLC37A3, XPR1	2346	18	16792	2.38591	1	1	0.999648
GOTERM_BP_DIRECT	GO:0034199~activation of protein kinase A activity	6	0.201342	0.0949356	UCN, ADCY9, PRKAR2B, ADCY4, FBN1, ADCY5	2346	18	16792	2.38591	1	1	0.999648
GOTERM_BP_DIRECT	GO:0043691~reverse cholesterol transport	6	0.201342	0.0949356	APOM, ABCA5, HNF1A, APOA5, CLU, ABCG1	2346	18	16792	2.38591	1	1	0.999648
GOTERM_BP_DIRECT	GO:0030225~macrophage differentiation	6	0.201342	0.0949356	BMP4, SPI1, CSF1, CEBPE, EIF2AK1, NKX2-3	2346	18	16792	2.38591	1	1	0.999648
GOTERM_BP_DIRECT	GO:0007597~blood coagulation, intrinsic pathway	6	0.201342	0.0949356	GP9, VWF, GP1BB, APOH, PRCP, F2	2346	18	16792	2.38591	1	1	0.999648
GOTERM_BP_DIRECT	GO:0032308~positive regulation of prostaglandin secretion	5	0.167785	0.00933294	EDN1, P2RX4, IL1B, PLA2G10, MAP2K6	2346	7	16792	5.11265	1	0.852668	0.852218
GOTERM_BP_DIRECT	GO:0002315~marginal zone B cell differentiation	5	0.167785	0.00933294	LFNG, MFNG, BCL3, PTK2B, CDH17	2346	7	16792	5.11265	1	0.852668	0.852218
GOTERM_BP_DIRECT	GO:0050891~multicellular organismal water homeostasis	5	0.167785	0.0166168	BPIFA1, SCNN1B, TRPV4, SCNN1A, AQP1	2346	8	16792	4.47357	1	1	0.999648
GOTERM_BP_DIRECT	GO:0006690~icosanoid metabolic process	5	0.167785	0.0166168	CYP4F2, CYP4F3, TBXAS1, PLA2G4A, CYP4F8	2346	8	16792	4.47357	1	1	0.999648
GOTERM_BP_DIRECT	GO:0044597~daunorubicin metabolic process	5	0.167785	0.0166168	AKR1B10, AKR1C1, AKR1C3, AKR1C4, CBR4	2346	8	16792	4.47357	1	1	0.999648
GOTERM_BP_DIRECT	GO:0044598~doxorubicin metabolic process	5	0.167785	0.0166168	AKR1B10, AKR1C1, AKR1C3, AKR1C4, CBR4	2346	8	16792	4.47357	1	1	0.999648
GOTERM_BP_DIRECT	GO:1902894~negative regulation of pri-miRNA transcription from RNA polymerase II promoter	5	0.167785	0.0266455	NFIB, PPARA, LILRB4, NFATC4, PPARD	2346	9	16792	3.97651	1	1	0.999648
GOTERM_BP_DIRECT	GO:0007494~midgut development	5	0.167785	0.0266455	DAB1, SMO, CPS1, WNT5A, ASS1	2346	9	16792	3.97651	1	1	0.999648
GOTERM_BP_DIRECT	GO:0031639~plasminogen activation	5	0.167785	0.0266455	FGB, FGA, APOH, FGG, DHCR24	2346	9	16792	3.97651	1	1	0.999648
GOTERM_BP_DIRECT	GO:0030643~cellular phosphate ion homeostasis	5	0.167785	0.0266455	SLC34A3, GCM2, ENPP1, GPCPD1, XPR1	2346	9	16792	3.97651	1	1	0.999648
GOTERM_BP_DIRECT	GO:0035456~response to interferon-beta	5	0.167785	0.0266455	IFITM3, IFNAR2, IFITM1, PLSCR1, IFITM2	2346	9	16792	3.97651	1	1	0.999648
GOTERM_BP_DIRECT	GO:0003197~endocardial cushion development	5	0.167785	0.0395903	BMP4, BMPR2, ERBB3, CRELD1, ERG	2346	10	16792	3.57886	1	1	0.999648
GOTERM_BP_DIRECT	GO:0019371~cyclooxygenase pathway	5	0.167785	0.0395903	TBXAS1, AKR1C3, PTGDS, PTGS2, PTGS1	2346	10	16792	3.57886	1	1	0.999648
GOTERM_BP_DIRECT	GO:0035455~response to interferon-alpha	5	0.167785	0.0395903	IFITM3, IFNAR2, IFITM1, IFITM2, MX2	2346	10	16792	3.57886	1	1	0.999648
GOTERM_BP_DIRECT	GO:0031643~positive regulation of myelination	5	0.167785	0.0395903	MAG, MYRF, PARD3, HGF, NCMAP	2346	10	16792	3.57886	1	1	0.999648
GOTERM_BP_DIRECT	GO:0043117~positive regulation of vascular permeability	5	0.167785	0.0395903	UCN, PTP4A3, TRPV4, TACR2, PDE3A	2346	10	16792	3.57886	1	1	0.999648
GOTERM_BP_DIRECT	GO:0086013~membrane repolarization during cardiac muscle cell action potential	5	0.167785	0.0395903	KCNH2, KCNIP2, KCNQ1, ATP1B1, KCNJ2	2346	10	16792	3.57886	1	1	0.999648
GOTERM_BP_DIRECT	GO:0003149~membranous septum morphogenesis	5	0.167785	0.0395903	FZD1, BMP4, VANGL2, FGFR2, TGFBR2	2346	10	16792	3.57886	1	1	0.999648
GOTERM_BP_DIRECT	GO:0022407~regulation of cell-cell adhesion	5	0.167785	0.0395903	SRC, ADAM8, EFNA5, CELSR2, WNT4	2346	10	16792	3.57886	1	1	0.999648
GOTERM_BP_DIRECT	GO:0055078~sodium ion homeostasis	5	0.167785	0.0555032	CYP4F2, SCNN1B, SCNN1A, CYP4F12, UPK3A	2346	11	16792	3.25351	1	1	0.999648
GOTERM_BP_DIRECT	GO:0007016~cytoskeletal anchoring at plasma membrane	5	0.167785	0.0555032	SPTBN4, JUP, EPB41L1, ANK3, TLN2	2346	11	16792	3.25351	1	1	0.999648
GOTERM_BP_DIRECT	GO:0034116~positive regulation of heterotypic cell-cell adhesion	5	0.167785	0.0555032	FGB, FGA, IL1B, FGG, CD44	2346	11	16792	3.25351	1	1	0.999648
GOTERM_BP_DIRECT	GO:0003323~type B pancreatic cell development	5	0.167785	0.0555032	BMP4, SMO, WNT5A, SIDT2, BMP5	2346	11	16792	3.25351	1	1	0.999648
GOTERM_BP_DIRECT	GO:0021904~dorsal/ventral neural tube patterning	5	0.167785	0.0555032	FOXA1, BMP4, SMO, PAX7, TCTN1	2346	11	16792	3.25351	1	1	0.999648
GOTERM_BP_DIRECT	GO:0035413~positive regulation of catenin import into nucleus	5	0.167785	0.0743311	SFRP2, BAMBI, EGF, POU5F1, SULF2	2346	12	16792	2.98238	1	1	0.999648
GOTERM_BP_DIRECT	GO:0060306~regulation of membrane repolarization	5	0.167785	0.0743311	KCNH2, KCNE2, KCNQ1, NEDD4L, KCNJ2	2346	12	16792	2.98238	1	1	0.999648
GOTERM_BP_DIRECT	GO:0030277~maintenance of gastrointestinal epithelium	5	0.167785	0.0743311	SERPINA3, RBP4, VSIG1, TFF1, MUC6	2346	12	16792	2.98238	1	1	0.999648
GOTERM_BP_DIRECT	GO:0006554~lysine catabolic process	5	0.167785	0.0743311	HYKK, PHYKPL, PIPOX, CRYM, ALDH7A1	2346	12	16792	2.98238	1	1	0.999648
GOTERM_BP_DIRECT	GO:0030195~negative regulation of blood coagulation	5	0.167785	0.0743311	VTN, EDN1, TSPAN8, PROS1, APOH	2346	12	16792	2.98238	1	1	0.999648
GOTERM_BP_DIRECT	GO:0003279~cardiac septum development	5	0.167785	0.0743311	BMP4, PLXND1, CRELD1, MYH10, PCSK5	2346	12	16792	2.98238	1	1	0.999648
GOTERM_BP_DIRECT	GO:0070989~oxidative demethylation	5	0.167785	0.0743311	FTO, CYP2D6, TET3, TET1, CYP3A5	2346	12	16792	2.98238	1	1	0.999648
GOTERM_BP_DIRECT	GO:1902287~semaphorin-plexin signaling pathway involved in axon guidance	5	0.167785	0.0743311	PLXND1, SEMA3A, PLXNB2, PLXNB1, SEMA3F	2346	12	16792	2.98238	1	1	0.999648
GOTERM_BP_DIRECT	GO:0021670~lateral ventricle development	5	0.167785	0.0743311	DNAH5, NUMB, RPGRIP1L, MYH10, AQP1	2346	12	16792	2.98238	1	1	0.999648
GOTERM_BP_DIRECT	GO:0030212~hyaluronan metabolic process	5	0.167785	0.0743311	ITIH4, ITIH2, IL15, HYAL1, HGF	2346	12	16792	2.98238	1	1	0.999648
GOTERM_BP_DIRECT	GO:0015908~fatty acid transport	5	0.167785	0.0743311	CROT, HNF1A, PPARA, SLC27A2, PPARD	2346	12	16792	2.98238	1	1	0.999648
GOTERM_BP_DIRECT	GO:2000573~positive regulation of DNA biosynthetic process	5	0.167785	0.0959326	RGCC, SRC, HGF, PTK2B, FGFR4	2346	13	16792	2.75297	1	1	0.999648
GOTERM_BP_DIRECT	GO:0060996~dendritic spine development	5	0.167785	0.0959326	SLC12A5, SLC9A6, UBA6, SRGAP2, ARID1B	2346	13	16792	2.75297	1	1	0.999648
GOTERM_BP_DIRECT	GO:0036159~inner dynein arm assembly	5	0.167785	0.0959326	DNAH1, DNAH7, CCDC103, LRRC6, CCDC40	2346	13	16792	2.75297	1	1	0.999648
GOTERM_BP_DIRECT	GO:0048546~digestive tract morphogenesis	5	0.167785	0.0959326	VANGL2, SFRP2, AGR2, GLI1, STRA6	2346	13	16792	2.75297	1	1	0.999648
GOTERM_BP_DIRECT	GO:0086064~cell communication by electrical coupling involved in cardiac conduction	5	0.167785	0.0959326	GJA1, PKP2, CACNA1C, ATP1B1, SLC8A1	2346	13	16792	2.75297	1	1	0.999648
GOTERM_BP_DIRECT	GO:0006693~prostaglandin metabolic process	5	0.167785	0.0959326	HPGD, ACOX1, AKR1C3, CYP4F8, PTGS2	2346	13	16792	2.75297	1	1	0.999648
GOTERM_BP_DIRECT	GO:0033540~fatty acid beta-oxidation using acyl-CoA oxidase	5	0.167785	0.0959326	ACOX2, ACOX1, CROT, ABCD1, CRAT	2346	13	16792	2.75297	1	1	0.999648
GOTERM_BP_DIRECT	GO:0086012~membrane depolarization during cardiac muscle cell action potential	5	0.167785	0.0959326	CACNA1D, CACNA1C, HCN2, SLC8A1, KCNJ2	2346	13	16792	2.75297	1	1	0.999648
GOTERM_BP_DIRECT	GO:2001275~positive regulation of glucose import in response to insulin stimulus	5	0.167785	0.0959326	RNASEL, AKT2, NR1H4, PIK3R2, AGT	2346	13	16792	2.75297	1	1	0.999648
GOTERM_BP_DIRECT	GO:0033630~positive regulation of cell adhesion mediated by integrin	5	0.167785	0.0959326	RET, SFRP2, CCL21, ADAM9, PTPN6	2346	13	16792	2.75297	1	1	0.999648
GOTERM_BP_DIRECT	GO:0043152~induction of bacterial agglutination	4	0.134228	0.00974338	FGB, SPON2, FGA, DMBT1	2346	4	16792	7.15772	1	0.852668	0.852218
GOTERM_BP_DIRECT	GO:0072378~blood coagulation, fibrin clot formation	4	0.134228	0.00974338	FGB, FGA, FGG, FBLN1	2346	4	16792	7.15772	1	0.852668	0.852218
GOTERM_BP_DIRECT	GO:0044332~Wnt signaling pathway involved in dorsal/ventral axis specification	4	0.134228	0.0218297	LRP5L, EGF, LRP5, LRP6	2346	5	16792	5.72617	1	1	0.999648
GOTERM_BP_DIRECT	GO:0019439~aromatic compound catabolic process	4	0.134228	0.0218297	PON3, PON2, PON1, EPHX1	2346	5	16792	5.72617	1	1	0.999648
GOTERM_BP_DIRECT	GO:0060157~urinary bladder development	4	0.134228	0.0218297	MYOCD, RBP4, WNT5A, UPK3A	2346	5	16792	5.72617	1	1	0.999648
GOTERM_BP_DIRECT	GO:0086011~membrane repolarization during action potential	4	0.134228	0.0218297	KCNH2, KCNE2, KCNQ1, KCNJ2	2346	5	16792	5.72617	1	1	0.999648
GOTERM_BP_DIRECT	GO:0033554~cellular response to stress	4	0.134228	0.0391634	OPRM1, KRT20, SPATA18, AQP1	2346	6	16792	4.77181	1	1	0.999648
GOTERM_BP_DIRECT	GO:2000651~positive regulation of sodium ion transmembrane transporter activity	4	0.134228	0.0391634	WNK2, GLRX, DMD, ANK3	2346	6	16792	4.77181	1	1	0.999648
GOTERM_BP_DIRECT	GO:2000667~positive regulation of interleukin-13 secretion	4	0.134228	0.0391634	LGALS9, PRKCZ, IL17RB, IL17RA	2346	6	16792	4.77181	1	1	0.999648
GOTERM_BP_DIRECT	GO:0007182~common-partner SMAD protein phosphorylation	4	0.134228	0.0391634	BMP4, SPTBN1, PML, TGFBR2	2346	6	16792	4.77181	1	1	0.999648
GOTERM_BP_DIRECT	GO:0010172~embryonic body morphogenesis	4	0.134228	0.0391634	GREM2, IFT122, FUZ, CDON	2346	6	16792	4.77181	1	1	0.999648
GOTERM_BP_DIRECT	GO:0032463~negative regulation of protein homooligomerization	4	0.134228	0.0391634	CRBN, SRC, CLDN7, CLU	2346	6	16792	4.77181	1	1	0.999648
GOTERM_BP_DIRECT	GO:0061002~negative regulation of dendritic spine morphogenesis	4	0.134228	0.0391634	DNM3, EFNA1, NLGN3, NLGN1	2346	6	16792	4.77181	1	1	0.999648
GOTERM_BP_DIRECT	GO:0048251~elastic fiber assembly	4	0.134228	0.0615362	TNXB, ATP7A, THSD4, FBLN5	2346	7	16792	4.09012	1	1	0.999648
GOTERM_BP_DIRECT	GO:0071639~positive regulation of monocyte chemotactic protein-1 production	4	0.134228	0.0615362	IL1B, TRPV4, LGALS9, AGER	2346	7	16792	4.09012	1	1	0.999648
GOTERM_BP_DIRECT	GO:0060840~artery development	4	0.134228	0.0615362	ACVRL1, BMPR2, HOXA1, ACVR2B	2346	7	16792	4.09012	1	1	0.999648
GOTERM_BP_DIRECT	GO:0003183~mitral valve morphogenesis	4	0.134228	0.0615362	EFNA1, BMPR2, SMAD6, SOX4	2346	7	16792	4.09012	1	1	0.999648
GOTERM_BP_DIRECT	GO:0070863~positive regulation of protein exit from endoplasmic reticulum	4	0.134228	0.0615362	SEC16B, TMEM30A, SLC51B, SORL1	2346	7	16792	4.09012	1	1	0.999648
GOTERM_BP_DIRECT	GO:0060993~kidney morphogenesis	4	0.134228	0.0884878	VANGL2, GCNT1, NPHP3, SOX4	2346	8	16792	3.57886	1	1	0.999648
GOTERM_BP_DIRECT	GO:0060287~epithelial cilium movement involved in determination of left/right asymmetry	4	0.134228	0.0884878	CCDC103, NPHP3, LRRC6, CCDC40	2346	8	16792	3.57886	1	1	0.999648
GOTERM_BP_DIRECT	GO:0046324~regulation of glucose import	4	0.134228	0.0884878	SLC25A27, RTN2, RPS6KB1, ASPSCR1	2346	8	16792	3.57886	1	1	0.999648
GOTERM_BP_DIRECT	GO:0090277~positive regulation of peptide hormone secretion	4	0.134228	0.0884878	FGB, FGA, FGG, ILDR1	2346	8	16792	3.57886	1	1	0.999648
GOTERM_BP_DIRECT	GO:0042135~neurotransmitter catabolic process	4	0.134228	0.0884878	ALDH5A1, MAOB, MAOA, ABAT	2346	8	16792	3.57886	1	1	0.999648
GOTERM_BP_DIRECT	GO:0061180~mammary gland epithelium development	4	0.134228	0.0884878	ATP2C2, JAK2, WNT3, WNT4	2346	8	16792	3.57886	1	1	0.999648
GOTERM_BP_DIRECT	GO:0071236~cellular response to antibiotic	4	0.134228	0.0884878	PLA2G4F, CDKN1B, HSPA5, PLA2G4A	2346	8	16792	3.57886	1	1	0.999648
GOTERM_BP_DIRECT	GO:0043129~surfactant homeostasis	4	0.134228	0.0884878	NAPSA, SFTPD, CTSH, ABCA12	2346	8	16792	3.57886	1	1	0.999648
GOTERM_BP_DIRECT	GO:0070244~negative regulation of thymocyte apoptotic process	4	0.134228	0.0884878	EFNA1, BMP4, RORC, JAK3	2346	8	16792	3.57886	1	1	0.999648
GOTERM_BP_DIRECT	GO:0098915~membrane repolarization during ventricular cardiac muscle cell action potential	4	0.134228	0.0884878	KCNH2, KCNE2, KCNJ8, KCNQ1	2346	8	16792	3.57886	1	1	0.999648
GOTERM_BP_DIRECT	GO:0001841~neural tube formation	4	0.134228	0.0884878	TCTN1, SOX4, STK3, MIB1	2346	8	16792	3.57886	1	1	0.999648
GOTERM_BP_DIRECT	GO:0072537~fibroblast activation	3	0.100671	0.0530438	RGCC, IL17RA, IL17A	2346	3	16792	7.15772	1	1	0.999648
GOTERM_BP_DIRECT	GO:0035722~interleukin-12-mediated signaling pathway	3	0.100671	0.0530438	PLCB1, JAK2, IL12RB1	2346	3	16792	7.15772	1	1	0.999648
GOTERM_BP_DIRECT	GO:1904037~positive regulation of epithelial cell apoptotic process	3	0.100671	0.0530438	TIA1, SORT1, JAK2	2346	3	16792	7.15772	1	1	0.999648
GOTERM_BP_DIRECT	GO:0050968~detection of chemical stimulus involved in sensory perception of pain	3	0.100671	0.0530438	TRPA1, TRPV1, ASIC3	2346	3	16792	7.15772	1	1	0.999648
GOTERM_BP_DIRECT	GO:0035425~autocrine signaling	3	0.100671	0.0530438	FZD1, SERPINB3, HILPDA	2346	3	16792	7.15772	1	1	0.999648
GOTERM_BP_DIRECT	GO:0060684~epithelial-mesenchymal cell signaling	3	0.100671	0.0963443	BMP4, WNT6, SMO	2346	4	16792	5.36829	1	1	0.999648
GOTERM_BP_DIRECT	GO:0060841~venous blood vessel development	3	0.100671	0.0963443	ACVRL1, BMPR2, ACVR2B	2346	4	16792	5.36829	1	1	0.999648
GOTERM_BP_DIRECT	GO:0097623~potassium ion export across plasma membrane	3	0.100671	0.0963443	KCNH2, KCNIP2, KCNQ1	2346	4	16792	5.36829	1	1	0.999648
GOTERM_BP_DIRECT	GO:0090240~positive regulation of histone H4 acetylation	3	0.100671	0.0963443	MUC1, PIH1D1, ARRB1	2346	4	16792	5.36829	1	1	0.999648
GOTERM_BP_DIRECT	GO:0006084~acetyl-CoA metabolic process	3	0.100671	0.0963443	FASN, ACACB, ACACA	2346	4	16792	5.36829	1	1	0.999648
GOTERM_BP_DIRECT	GO:2000048~negative regulation of cell-cell adhesion mediated by cadherin	3	0.100671	0.0963443	MAD2L2, RGCC, EPCAM	2346	4	16792	5.36829	1	1	0.999648
GOTERM_BP_DIRECT	GO:2000664~positive regulation of interleukin-5 secretion	3	0.100671	0.0963443	PRKCZ, IL17RB, IL17RA	2346	4	16792	5.36829	1	1	0.999648
GOTERM_BP_DIRECT	GO:0009605~response to external stimulus	3	0.100671	0.0963443	PON3, EIF2AK1, PON1	2346	4	16792	5.36829	1	1	0.999648
GOTERM_BP_DIRECT	GO:0036101~leukotriene B4 catabolic process	3	0.100671	0.0963443	CYP4F2, CYP4F3, CYP4F12	2346	4	16792	5.36829	1	1	0.999648
GOTERM_BP_DIRECT	GO:0042089~cytokine biosynthetic process	3	0.100671	0.0963443	CEBPE, CD28, PCSK5	2346	4	16792	5.36829	1	1	0.999648
GOTERM_BP_DIRECT	GO:0071395~cellular response to jasmonic acid stimulus	3	0.100671	0.0963443	AKR1C1, AKR1C3, AKR1C4	2346	4	16792	5.36829	1	1	0.999648
GOTERM_BP_DIRECT	GO:0043415~positive regulation of skeletal muscle tissue regeneration	3	0.100671	0.0963443	HOPX, TGFBR2, PPARD	2346	4	16792	5.36829	1	1	0.999648
GOTERM_BP_DIRECT	GO:0010453~regulation of cell fate commitment	3	0.100671	0.0963443	BMP4, PAX7, FGFR2	2346	4	16792	5.36829	1	1	0.999648

## Sheet: CC
Category	Term	Count	%	PValue	Genes	List Total	Pop Hits	Pop Total	Fold Enrichment	Bonferroni	Benjamini	FDR
GOTERM_CC_DIRECT	GO:0016021~integral component of membrane	835	28.0201	1.87529e-08	PGAP1, SPI1, PGAP3, OR2M3, TMEM97, OR4K17, CLDN2, TMEM91, TMEM92, KRTCAP3, TMEM88, CYP2D6, C19ORF57, FAM19A5, TMEM8B, OR2L8, TOMM20L, UNC5C, UNC5D, SCAMP1, TMEM80, TMEM82, CTAGE1, CLDN3, SPINT1, CLDN7, AGTR1, MPPE1, IDO2, ABCB6, FAXDC2, ABCB4, CLCNKB, SLC5A1, PLA2G6, LY9, HSD11B1, GHRHR, GRIN2A, AGMO, RDH10, RDH16, RHBDL3, RHBDL2, C5ORF42, PRRT1, ABCA5, CADM1, ABCA6, CADM2, CYP4F2, CYP4F3, ABCA8,…	2529	5163	18224	1.16541	1.46084e-05	2.43475e-06	2.33473e-06
GOTERM_CC_DIRECT	GO:0005886~plasma membrane	709	23.7919	4.67545e-12	RAPH1, MRGPRF, OR2M3, C4BPA, OR4K17, TMEM97, ABCA12, CLDN2, SLC4A4, SLC4A5, GJA1, TMEM88, LIPH, AKT2, TMEM8B, PRKCH, OR2L8, DAPK1, SYTL1, CACNA2D2, UNC5C, UNC5D, PHKA2, HSPG2, CD2AP, FCAMR, GPR162, BCAM, ADCY9, SPINT1, PARD3, CLDN7, AGTR1, PRKD1, SKAP1, CFB, ABCB6, ABCB4, CLCNKB, NEDD4L, LYPD4, SLC5A1, PRKCZ, LY9, C3, XKRX, GHRHR, GRIN2A, NCSTN, RIC8B, FLRT3, PRKAR2B, EPB41L1, MYO6, PDGFC, KCNMB4…	2529	4121	18224	1.23976	3.6422e-09	1.21406e-09	1.16419e-09
GOTERM_CC_DIRECT	GO:0070062~extracellular exosome	519	17.4161	1.18969e-13	ITSN2, COL12A1, MRGPRF, ABAT, CLDN2, SLC4A4, EPS8, GJA1, ALCAM, PGLYRP1, VPS36, GSTK1, PRKCH, SERPINF1, SYTL1, RNASE4, HOGA1, RNASE3, HSPG2, UPB1, CD2AP, BCR, SULT2B1, MTAP, RBP4, BCAM, CLDN3, SPINT1, DAAM2, PADI2, RPL28, HPD, PADI1, CFB, CFD, LXN, CFH, ABCB6, ABCB4, CFI, NEDD4L, A1BG, SLC5A1, IQGAP2, PRKCZ, GNS, C2, C3, C5, NCSTN, PRKAR2B, PDGFD, MYO6, PDGFC, ST3GAL6, RREB1, ELANE, NAPSA, GSTM2,…	2529	2811	18224	1.33046	9.27134e-11	4.63386e-11	4.44351e-11
GOTERM_CC_DIRECT	GO:0005615~extracellular space	300	10.0671	1.96817e-18	SPON2, APP, SPARC, TNFRSF6B, COL12A1, C4BPA, VPREB3, C4B, LGALS4, BPIFA1, LIPH, TNFSF10, LGALS9, PTGDS, CER1, BRICD5, HABP2, IL15RA, MIA, SERPINF1, NPFF, MTUS1, RNASE3, HSPG2, DKK3, CHIT1, SFRP4, RBP4, SFRP2, SPINT1, SLPI, PAPPA, PLBD1, CFB, CES2, CES1, DEFB103A, CFD, CFH, CFI, KLK5, A1BG, PLA2G6, MTMR4, C2, C3, C5, ADAMTS13, FLRT3, APOH, PDGFD, PDGFC, OTOG, APOD, CD14, ELANE, RAB11FIP4, GSDMD, N…	2529	1347	18224	1.6049	1.53321e-15	1.53321e-15	1.47022e-15
GOTERM_CC_DIRECT	GO:0005576~extracellular region	277	9.2953	5.82955e-05	EPHB6, APP, SPARC, TNFRSF6B, COL12A1, C4BPA, C14ORF93, C4B, IL4I1, BPIFA1, BPIFA3, BPIFA2, LIPH, TNFSF10, FAM19A1, PTGDS, PGLYRP1, FAM19A5, CER1, PROK1, HABP2, IL1R1, SERPINF1, NPFF, HSD11B1L, RNASE4, RNASE3, VWA5B1, HSPG2, DKK3, CHIT1, DKK4, SFRP4, RBP4, SFRP2, SPINT1, CRISPLD1, PAPPA, CLPSL2, CFB, PLA1A, DEFB103A, CFD, WFDC12, CFH, IGSF1, CFI, A1BG, ART5, C2, C3, C5, APOM, LCN12, APOH, PDGFD, P…	2529	1610	18224	1.23979	0.0443978	0.00324373	0.00311048
GOTERM_CC_DIRECT	GO:0005887~integral component of plasma membrane	260	8.72483	7.41681e-07	EPHB6, SLC23A2, APP, TNFRSF6B, SLC23A1, MRGPRF, HS6ST1, AQP3, SLC4A4, SLC4A5, AQP1, GJA1, ALCAM, TNFSF10, CDON, ENTPD1, MUSK, SLC6A16, IL1R1, SLC6A14, TM4SF5, BCAM, ADCY9, CLDN3, AGTR1, PRKD1, SLC22A3, EPHA10, ABCB4, CLCNKB, LPAR1, SLC5A1, SLC6A20, GRIN2A, NCSTN, APOM, ANKH, TSPAN8, FLRT3, PCDHA5, KCNMB4, PTPRN2, CADM1, CADM2, FZD4, INSR, KIR2DS4, SLC16A11, NMBR, GP9, MC1R, LPAR6, OR9G9, CD28, TN…	2529	1415	18224	1.32407	0.000577603	7.22212e-05	6.92545e-05
GOTERM_CC_DIRECT	GO:0005789~endoplasmic reticulum membrane	163	5.4698	2.345e-05	ANKRD13C, PGAP1, CLSTN3, PROS1, TM7SF2, FADS2, GJA1, HHAT, STS, CREB3L3, CYP2D6, CREB3L4, CREB3L1, PTGFRN, PTGDS, SEC62, FADS1, PSKH1, IL15RA, RNF43, SCARA3, ENTPD2, TRIQK, TMEM178A, DIO1, SPINK5, ACSL5, ALG13, SLC51A, CPT1C, DHDDS, ALDH3A2, CYP2U1, SLC9A6, SOAT1, FKBP7, FKBP9, HPD, SLC27A2, ABCG1, CDS1, RTN2, RTN3, PMEL, NOTCH3, COPA, TMED10, ABCB6, INSIG1, FAXDC2, SEL1L, TMTC2, ITPR2, MGST2, SE…	2529	862	18224	1.36262	0.0181019	0.0014052	0.00134748
GOTERM_CC_DIRECT	GO:0005783~endoplasmic reticulum	153	5.13423	0.000135501	ANKRD13C, GHDC, AHCYL2, SLC27A1, SLC35B4, PGAP1, ATP8A1, UBXN2B, ZDHHC1, CLU, IFIT2, TM7SF2, VPREB3, TCL1A, STS, CREB3L3, CYP2D6, CREB3L4, CREB3L1, FAM19A1, CHP1, SLC26A11, SEC62, TMEM8B, TGM2, CAST, PDIA3, TPD52, GABARAPL1, FBXO2, SPINK5, ACSL5, ANK3, VASH1, CPT1C, DHDDS, SULT2B1, ALDH3A1, TMX4, SOAT1, C6ORF25, KCNQ1, COL4A3, KIAA0368, FKBP9, MPPE1, EMID1, CES2, CDS1, RTN2, RTN3, GNAZ, CALCRL, T…	2529	828	18224	1.33155	0.100182	0.00620916	0.00595409
GOTERM_CC_DIRECT	GO:0005794~Golgi apparatus	150	5.03356	0.00234057	APP, EHF, SLC35B4, NCF1, ATP8A1, UBXN2B, CASC4, ZDHHC8, CLU, ZDHHC3, HID1, RAB43, FAM134B, RAB41, GJA1, STS, GNPTAB, CREB3L4, CHEK2, FAM198B, GOLGA1, SLC26A11, PTGFRN, PTGDS, PSKH1, GABARAPL1, ST6GAL2, SLC35C2, STARD9, MTUS1, TSC2, ADAM10, ANK3, FNDC3A, GBGT1, XRN1, SMO, C6ORF25, PRKD1, MPPE1, EMID1, ABCG1, OPTN, XPR1, PMEL, PKDCC, TMED10, PARM1, ABCB6, TNKS, CUL3, ARL3, NDRG2, RASGRP1, PLD2, NCS…	2529	863	18224	1.25249	0.838854	0.0651181	0.0624432
GOTERM_CC_DIRECT	GO:0009986~cell surface	125	4.19463	6.26381e-09	EPHB6, APP, SPARC, CLSTN3, HNRNPU, CLU, ANTXR1, CLEC5A, CAPN5, ENPP1, PTGFRN, ROS1, TMEM8B, KCNH1, PDIA3, KCNH2, KRT4, SCARA5, IL1R1, WNT5A, ISLR2, ADAM10, ANK3, UNC5D, SFRP4, FOLH1, TYROBP, ADAM9, ADAM8, PLA2R1, CFTR, KCNE2, C5AR1, LPAR1, LPL, IQGAP2, LY9, DPP4, WNT6, GHRHR, OTOA, GRIN2A, ADAMTS13, APOH, PDGFC, ELANE, ASIC1, WNT4, FZD1, VCAM1, AMBP, HSPA5, FZD4, HSPA2, VASN, STRC, ALPP, TRPV4, C…	2529	542	18224	1.6619	4.87949e-06	9.75901e-07	9.35813e-07
GOTERM_CC_DIRECT	GO:0048471~perinuclear region of cytoplasm	119	3.99329	0.000186954	ANKRD13C, APP, CSF1, MT1M, ATN1, CLU, CDH1, STK16, GOLGA1, MAEL, PTGDS, ROS1, KCNH1, KCNH2, TPD52, SERPINF1, APLP1, USP2, SPINK5, PTOV1, TSC2, CD2AP, MT1F, OPTN, MT1E, CNP, NDRG2, PRKCZ, FXR1, PRKAR2B, MYO6, APOD, TSNAXIP1, TPPP, RHPN2, HCRT, HMGCLL1, RAB11FIP4, PACSIN1, BPTF, RAP1GAP2, RHBDD2, BDNF, PTCH1, ASPSCR1, INHBB, MEX3D, CYLD, DAB1, BCL3, SPIRE2, CALR, PAM, ITM2C, SNAP25, PPP1R13B, ATP2A…	2529	621	18224	1.38086	0.13554	0.0076651	0.00735023
GOTERM_CC_DIRECT	GO:0000139~Golgi membrane	103	3.45638	0.0106734	SLC35B4, ATP8A1, CLSTN3, PGAP3, PROS1, HS6ST1, ZDHHC3, RAB41, GJA1, GNPTAB, CREB3L4, FAM198B, CHP1, SH3GLB1, IL15RA, GBP5, SCARA3, ST6GAL2, LMTK3, GOLPH3L, ADAM10, FNDC3A, MAPK8IP3, TMEM130, GBGT1, HPD, ABCG1, OPTN, RTN3, NOTCH3, COPA, TMED10, PARM1, ABCB6, TNKS, CUL3, ARL3, RASGRP1, RAP1GAP, MAN2A2, CHST12, PDGFD, PDGFC, CHST15, ST8SIA4, ST3GAL6, RAB6B, SEC16B, ABCA5, RHBDD2, ST8SIA1, B3GALT4, D…	2529	591	18224	1.25587	0.999766	0.193363	0.18542
GOTERM_CC_DIRECT	GO:0043231~intracellular membrane-bounded organelle	91	3.05369	0.0689827	RET, APP, CALCOCO1, HIP1, ABCD3, ATP8A1, RORC, MIA3, CROT, GLI1, IGF1R, EIF4ENIF1, STS, GRB14, MECOM, PALM, GOLGA1, PMEPA1, SLC26A11, GUSB, FADS1, GSTK1, ADAM10, SCAMP1, SULT2B1, ALDH3A2, TRAF7, ALDH3A1, VCAN, SMO, SLC9A6, ACOX2, ACOX1, OAS2, COL4A3, PPP1R3D, AGPS, TMEM106B, SPATA18, STEAP2, ABCG1, UGT2B7, LLGL2, KMT2E, PON3, GRN, PARM1, PON1, HSD17B3, MGST2, CYP3A5, PTGS1, NEU2, ATXN1, RDH10, KI…	2529	558	18224	1.17517	1	0.707073	0.678028
GOTERM_CC_DIRECT	GO:0030054~cell junction	83	2.78523	0.00900311	GABRB3, SNAP25, ITGB4, LRRK2, HTR2B, ATN1, FAIM2, PPP1R9A, EPS8, TMEM47, C4B, GABRR3, SH3PXD2A, OPHN1, CDH1, LRRTM1, HMCN1, EMB, LZTS1, GRASP, LZTS3, MAGI1, UNC13A, MUSK, UNC5C, CPT1C, SCAMP1, SYNGR3, SRCIN1, BCR, TBC1D2, OLFM2, CEACAM1, BIN2, PARD3, DOK7, PECAM1, PKP2, UTRN, DSCAML1, SHANK2, GRID2IP, NLGN3, NLGN1, FBF1, TULP1, PRKCZ, CPLX3, CHRND, GRIN2A, SV2B, CAMK2N1, CHRNE, SLC17A7, GABRE, SR…	2529	459	18224	1.30305	0.999128	0.17335	0.166229
GOTERM_CC_DIRECT	GO:0016324~apical plasma membrane	72	2.41611	9.36347e-07	SLC23A2, ACY3, BMPR2, UPK2, SLC23A1, TCIRG1, SLC2A5, SLC4A5, AQP1, GJA1, UPK1B, CDH2, SLC22A18, HYAL2, C1QTNF5, LZTS1, SLC22A11, SLC34A3, PDE4D, ANXA13, ABCC6, SHROOM2, SHROOM3, ATP1B1, UPK3A, CEACAM1, SLC7A9, SCNN1B, SCNN1A, DPEP1, SLC29A4, SHANK2, CFTR, ATP6V1B1, ABCB4, STXBP2, SLC5A1, SLC6A20, PRKCZ, SLC9A3R2, DPP4, OTOA, MUC1, ERBB3, NPC1L1, EPCAM, ERBB2, OTOG, MAL2, ATP6V0A4, TRPM6, EPS15, S…	2529	291	18224	1.78293	0.000729149	7.29415e-05	6.99451e-05
GOTERM_CC_DIRECT	GO:0005856~cytoskeleton	65	2.18121	0.0370414	HIP1, FRMPD4, RAPH1, PTPN21, LDB3, SGCE, EPB41L4A, SGCD, SGCA, PSTPIP2, TCTN1, NOS1, JAK2, TNS4, JAK3, NINL, TRIM67, LZTS3, DST, MYO7B, SHROOM2, SHROOM3, WIPI1, FRMD4B, FRMD3, FRMD5, PARD3, ANKRA2, UTRN, S100A8, PLEKHH2, EPB42, LRRC10, ADD3, UACA, PPL, FGD5, CALD1, EPB41L1, INPP5D, NPHP1, PTK2B, DMD, NPHP4, DNAI1, GAS2L2, MAP2K6, JUP, WDR19, RAB3IP, DHCR24, FUZ, ARHGAP26, SSH3, KY, KITLG, MYO15B,…	2529	371	18224	1.26251	1	0.463793	0.444741
GOTERM_CC_DIRECT	GO:0043025~neuronal cell body	62	2.08054	0.00395881	RET, ACVRL1, NRSN2, BMPR2, NCF1, NUMA1, CRTC1, LRRK2, KNDC1, PTPRK, PPP1R9A, C4B, ALCAM, ATP7A, ZNF385A, GTF2I, KCNH1, ARG1, COBL, SRCIN1, PARD3, ANG, IAPP, SHANK2, PAFAH1B1, SPTBN4, LRP1, PDE1A, CACNA1B, LPAR1, KATNB1, LRP4, GDPD5, CPLX2, SEZ6L2, RAP1GAP, LRP6, SLC25A27, CST3, CAMK2N1, PRKAR2B, PTK2B, APOD, PPARGC1A, MYH10, KCNJ2, SLC12A5, MYO10, SORT1, TRPV1, SNCAIP, TUBB4A, PLXDC1, MYO1D, KISS…	2529	315	18224	1.41833	0.954499	0.0964276	0.0924665
GOTERM_CC_DIRECT	GO:0005578~proteinaceous extracellular matrix	60	2.01342	0.000175857	LGALS3BP, COL18A1, SPON2, SERPINA1, SPARC, COL14A1, ELN, OLFML2A, FGF1, HAPLN4, WISP2, MMP24, COL10A1, MMP7, VWF, SFTPD, WNT5A, NPNT, VCAN, COL4A4, MMP23B, COL4A3, TFF3, COL4A5, COL21A1, EMID1, MATN2, TNXB, LAMA1, COL11A2, NDNF, FBLN1, LTBP1, ADAMTS10, FBLN5, WNT6, OTOA, ADAMTS13, CHADL, FLRT3, SPOCK2, SPOCK3, CHAD, GPC3, GPC6, WNT3, WNT4, CRTAP, CCL21, LUM, FN1, DSPP, BMP4, COL5A1, SMOC1, COL5A2…	2529	268	18224	1.61329	0.128034	0.00761071	0.00729808
GOTERM_CC_DIRECT	GO:0031012~extracellular matrix	59	1.97987	0.00374281	LGALS3BP, COL18A1, CPXM2, COL14A1, COL12A1, HNRNPU, CLEC14A, CLU, MMP21, MMP24, CTSG, HMCN1, TGM2, CDON, MMP7, VWF, SERPINF1, HSPG2, VCAN, PLSCR1, SFRP2, SLPI, MMP15, MMP23B, COL21A1, PRTN3, MATN2, LAMA5, TNXB, LAMA1, HTRA1, LPL, NDNF, FBLN1, THBS2, NID2, LTBP1, THSD4, ADAMTS10, FBLN5, VTN, CHADL, APOH, SPOCK3, JUP, HSPA5, LAMB2, LUM, FN1, LAMB1, COL3A1, FRAS1, COL5A1, COL5A2, COL20A1, TGFBI, CAL…	2529	296	18224	1.43633	0.946126	0.0964276	0.0924665
GOTERM_CC_DIRECT	GO:0030425~dendrite	57	1.91275	0.0773826	RET, ACVRL1, UCN, BMPR2, NCF1, NUMA1, CRTC1, LRRK2, HTR2B, KNDC1, PTPRK, PPP1R9A, ELFN1, SGCE, C4B, ALCAM, RGS8, SPG11, ZNF385A, KCNH1, LYNX1, DBNL, NPFF, LMTK3, COBL, ANK3, CPT1C, SRCIN1, MAPK8IP3, GCHFR, ADCY9, SLC9A6, RPL28, GNAZ, NLGN1, LRP1, SEMA3A, CACNA1B, ADCY4, LRP4, CPLX2, RAP1GAP, HDAC6, PAK1, CAMK2N1, PTK2B, APOD, BPTF, GABBR1, SORT1, TRPV1, PLXDC1, GNAO1, SARM1, RAB17, ATXN10, CNIH2	2529	335	18224	1.2261	1	0.722896	0.6932
GOTERM_CC_DIRECT	GO:0005764~lysosome	54	1.81208	6.70524e-05	SCARB2, LRRK2, PCSK9, TMEM97, CTSV, IL4I1, GJA1, CTSO, STS, HYAL1, CTSK, HYAL2, PEBP4, LAMP2, CTSH, CTSF, TINAG, CTBS, VPS36, RNASET2, GAA, SFTPD, PRSS16, TSC2, ANK3, CHIT1, KCNQ1, IL1B, TMEM106B, PLBD1, SPACA3, VAMP4, PCYOX1, KCNE2, CALCRL, SRC, UNC93B1, PON2, PRCP, GNS, CST3, KIAA1324, ARSD, NAPSA, ABCA5, NAGA, TPCN2, ASS1, TPCN1, GALC, TMEM59, AKR1B10, RAB14, ITM2C	2529	226	18224	1.72179	0.0508947	0.00348225	0.00333921
GOTERM_CC_DIRECT	GO:0016323~basolateral plasma membrane	51	1.71141	7.02152e-07	SLC23A2, SLC40A1, ARRB1, SLC4A4, AQP3, SLC8A2, AQP1, CDH2, HEPH, PALM, ENPP1, ATP7A, PIANP, TRPC4, ANXA13, ABCC6, CASK, ANK3, ATP1B1, ADRA2A, DISP1, SLC7A7, CEACAM5, KCNQ1, CLDN7, NUMB, ADAM9, CDH17, CFTR, NAIP, ATP6V1B1, HPGD, C5AR1, LIN7A, SLCO1B1, ERBB3, EPCAM, ERBB2, BSND, CA11, SLC14A1, CADM1, SLC4A11, ATP2B1, MYO1D, VANGL2, DLG3, MYO1A, FXYD2, SLCO4C1, RAB17	2529	180	18224	2.0417	0.000546827	7.22212e-05	6.92545e-05
GOTERM_CC_DIRECT	GO:0005788~endoplasmic reticulum lumen	50	1.67785	1.20439e-05	FKBP10, COL18A1, SERPINA1, COL14A1, COL12A1, TXNDC16, STS, COL10A1, PDIA3, COL27A1, RNASET2, WNT5A, GPX7, F2, BACE1, F7, COL4A4, COL4A3, COL4A5, COL21A1, FKBP7, SLC27A2, CES2, CES1, COL11A2, PTGS2, NTF4, WNT6, ADAMTS13, OS9, PDGFD, PDGFC, DNAJB9, ARSF, ARSD, ARSE, WNT3, WNT4, MBTPS1, BCHE, CRTAP, PTPRN2, HSPA5, FMO1, COL3A1, COL5A1, COL5A2, COL20A1, COL9A3, CALR	2529	192	18224	1.87657	0.00933834	0.000781847	0.00074973
GOTERM_CC_DIRECT	GO:0005911~cell-cell junction	47	1.57718	5.88797e-06	PTPRU, APP, BMPR2, HEPACAM, WAS, PTPRJ, LIN7A, PTPRK, SLC5A1, CD3E, ADD3, PKD2, PRKCZ, AQP3, TMEM47, PAK1, PDZD2, CDH2, SGCA, FLRT3, SV2A, EPB41L1, NPHP1, NPHP4, MAGI1, PRKCH, JUP, CADM1, FZD4, TRPC4, MAGI3, KRT8, CASK, RPGRIP1L, AHI1, PIKFYVE, CEACAM1, VANGL2, NPHS2, PARD3, PKP2, PTPN6, TLN2, PRKD1, FGFR4, STEAP1, SKAP1	2529	172	18224	1.96908	0.00457624	0.000416975	0.000399847
GOTERM_CC_DIRECT	GO:0015629~actin cytoskeleton	44	1.47651	0.0100962	NOTCH3, AVIL, WAS, WASL, IQGAP2, PPP1R9A, TRIOBP, MYLK3, ACACA, RAB22A, ABLIM1, BAIAP2L2, ABLIM2, OPHN1, CALD1, CDH1, STK38L, PDLIM5, MYOZ2, MYH10, IVNS1ABP, NFE2, GSN, DMTN, JUP, DST, DAPK1, DDX58, TNNC1, NFATC2, CASK, SORBS2, CORO2A, PHC3, SRCIN1, SPTB, SEPT2, CD2AP, BFSP1, CROCC, CORO6, TLN2, INTS6, PPP1R12B	2529	218	18224	1.45442	0.999631	0.187261	0.179569
GOTERM_CC_DIRECT	GO:0031410~cytoplasmic vesicle	44	1.47651	0.0334743	LRRK2, C5AR1, ARRB1, WASL, ATP2C2, CXXC4, LRP6, HYAL1, HYAL2, PALM, ERBB2, MYO6, TBC1D17, SPG11, RAB6B, SH3GLB1, SERPINB3, IL15RA, GBP5, STARD4, DMTN, DST, SORT1, ATG9B, ARRDC2, DAPK2, PLA2G4A, TRAPPC8, MIB1, BACE1, MYO1D, TRAF7, PIKFYVE, TBC1D2, SLC9A6, RAB37, TRPV4, KIAA0368, ANG, SCG3, AMOTL1, SPERT, OPTN, FGFR2	2529	235	18224	1.34921	1	0.449482	0.431018
GOTERM_CC_DIRECT	GO:0045121~membrane raft	43	1.44295	0.00613058	RET, APP, ABCB4, KCNA3, ITLN1, FAIM2, PRKCZ, GNAI1, LTB4R, DPP4, IKBKB, GJA1, SGCA, PRKAR2B, INPP5D, HYAL2, MAL2, PTK2B, DMD, CD14, NOS1, JAK2, RFTN2, ANGPT1, ANXA13, SORBS1, ATP2B1, OPRM1, ARID3C, TGFBR2, BACE1, CLIP3, TLR1, PIKFYVE, PLSCR1, RAP2B, NPHS2, KCNQ1, P2RX1, PECAM1, CNTN1, CD24, RHOQ	2529	206	18224	1.50417	0.991691	0.132659	0.12721
GOTERM_CC_DIRECT	GO:0030424~axon	43	1.44295	0.0214149	RET, APP, RAB3A, HEPACAM, SEMA3A, AVIL, LRRK2, KCNA3, KATNB1, PTPRK, GDPD5, RAP1GAP, HDAC6, C4B, FXR1, CST3, PAK1, ALCAM, LRRTM1, PALM, KIF13B, PTK2B, NCAM2, NEFH, SPG11, MYH10, NTNG2, UNC13A, DST, CADM2, LMTK3, COBL, KLHL24, CPT1C, SRCIN1, DNM3, BACE1, ATAT1, MYO1D, ADCY9, NRN1L, SARM1, MAP3K12	2529	222	18224	1.39576	1	0.325319	0.311956
GOTERM_CC_DIRECT	GO:0045202~synapse	41	1.37584	0.00166928	GABRB3, NLGN3, APP, NLGN1, CRTC1, HTR2B, TULP1, LRP6, C4B, CDH2, APBB2, DMD, EMB, NOS1, GABRE, SNCB, GABRD, SPG11, ASIC1, PACSIN1, PRRT1, NLGN4Y, CADM1, LAMB2, CADM2, UNC5C, MYRIP, CPT1C, SRCIN1, SEPT2, SDK1, SLC9A6, RPS6KB1, DOK7, RIMBP2, SARM1, TLN2, DSCAML1, SDK2, SPG20, SNTB2	2529	181	18224	1.6323	0.727865	0.0520148	0.0498782
GOTERM_CC_DIRECT	GO:0014069~postsynaptic density	41	1.37584	0.00229464	NLGN1, BMPR2, CLSTN3, SRC, LRP4, ARRB1, LIN7A, CACNA1C, PPP1R9A, ADD3, EPS8, GRIN2A, GRM5, EEF2K, SYNGAP1, CAMK2N1, PALM, PDE4B, PTK2B, SRGAP2, PDLIM5, NEFH, LZTS1, SPTBN1, LZTS3, NLGN4Y, DMTN, DBNL, PTCH1, ADAM10, AXIN2, SRCIN1, MIB1, DNM3, BCR, DAB1, P2RX4, DLG3, NEURL1, CNIH2, SHANK2	2529	184	18224	1.60569	0.832969	0.0651181	0.0624432
GOTERM_CC_DIRECT	GO:0005938~cell cortex	39	1.30872	8.80467e-07	NUMA1, CTTNBP2, NEDD9, ITPR2, FGF1, FRY, ADD3, EPS8, PDZD4, RIC8B, AKT2, MYO6, PTK2B, COL10A1, HMCN1, CYTIP, MYH10, STOX1, CLASP2, FGB, FGA, DBNL, DST, MYO10, USP2, FGG, SPINK5, COBL, AXIN2, TLE6, SEPT2, BFSP1, BIN2, PARD3, SPIRE2, CD302, PRKD1, FGFR2, PAFAH1B1	2529	123	18224	2.28483	0.000685649	7.29415e-05	6.99451e-05
GOTERM_CC_DIRECT	GO:0072562~blood microparticle	37	1.24161	0.000758519	LGALS3BP, SERPINA3, ITIH4, ITIH2, CFH, C1S, C1R, PROS1, PON1, CIB2, C4BPA, A1BG, ORM2, CLU, C3, C4B, VTN, C8G, CPSF3L, FGB, FGA, BCHE, GSN, AMBP, ZBTB38, FGG, FN1, HSPA2, F2, CP, APOA5, AGT, CFHR1, IGLL1, ALB, CFHR3, CFB	2529	152	18224	1.75409	0.446288	0.0256907	0.0246354
GOTERM_CC_DIRECT	GO:0005604~basement membrane	35	1.1745	2.3186e-10	LAMA5, COL18A1, LAD1, SPARC, LAMA1, LAMA3, FBLN1, PTN, THBS2, EFNA5, NID2, CST3, VTN, EFEMP2, HMCN1, TINAG, DST, LAMB2, SERPINF1, APLP1, CASK, LAMB1, NPNT, HSPG2, CCDC80, FRAS1, COL5A1, SMOC1, COL4A3, VWA1, TGFBI, FREM1, FBN1, MEGF9, MATN2	2529	79	18224	3.19254	1.80619e-07	4.51547e-08	4.32998e-08
GOTERM_CC_DIRECT	GO:0043235~receptor complex	34	1.14094	0.000209355	RET, APP, PIGR, NOTCH3, LRP1, ITGB4, ITGB2, LRP5, ITLN1, LOXL4, ITPR2, GPR61, TM7SF2, LRP6, IGF1R, ERBB3, LRP5L, ERBB2, SLITRK5, KLRC1, GABRQ, PTPRN2, MUSK, EGF, NTRK3, INSR, GPR37L1, ACVR2B, PLXDC1, ADRA2A, LRP1B, TGFBR2, PTPRB, PLA2R1	2529	127	18224	1.92917	0.150498	0.00815438	0.00781941
GOTERM_CC_DIRECT	GO:0005923~bicellular tight junction	32	1.07383	0.000110797	WNK4, LIN7A, CLDN2, PRKCZ, CLDN22, CLDN25, EPCAM, NPHP1, C1QTNF5, NPHP4, CGNL1, MAGI1, AOC1, DDX58, MAGI3, SHROOM2, TBCD, RPGRIP1L, ANK3, PLXDC1, PARD3B, CLDN11, CLDN10, CLDN3, RAP2B, VAPA, DLG3, PARD3, CLDN7, AMOTL1, TJP3, TJP2	2529	113	18224	2.04064	0.0826952	0.00539442	0.00517282
GOTERM_CC_DIRECT	GO:0005929~cilium	32	1.07383	0.0152062	PDE1C, DNAH7, ARL3, IFT172, LRRC6, TULP1, PKD2, ADCY5, CALCR, KIF19, NPHP1, NPHP3, DNAI1, CCDC114, WDR19, DCDC2, IFT122, IFT80, RPGRIP1L, TUBB4A, TMEM80, ICK, AHI1, CATSPERB, TTLL4, SMO, RAB14, WDR60, RAB15, IFT81, TRPV4, CCDC40	2529	151	18224	1.5271	0.999993	0.263236	0.252423
GOTERM_CC_DIRECT	GO:0005802~trans-Golgi network	29	0.973154	0.0195651	SNAP25, ATP8A1, LRRK2, GCNT1, CDH1, GOLGA1, KIAA1324, MYO18A, ATP7A, ATP9A, CLASP2, GOLPH3L, WIPI1, SCAMP1, SORL1, BACE1, CLIP3, TRAPPC6A, NBEA, RAB14, CPD, KIAA0368, NUCB1, GSAP, BIRC6, TGFBI, PRKD1, PAM, OPTN	2529	136	18224	1.53658	1	0.317526	0.304482
GOTERM_CC_DIRECT	GO:0005741~mitochondrial outer membrane	29	0.973154	0.0562741	AGPAT5, NLRX1, ABCB6, SLC44A1, MAOB, CNP, MAOA, LRRK2, ACACB, GJA1, BCL2L10, BCL2L11, MSTO1, BMF, GPAT2, CYB5B, SH3GLB1, ARG1, ACSL5, TMEM173, CPT1C, CPT1B, ASS1, MAVS, IFI27, RPS6KB1, PPP2R2B, SPATA18, SPG20	2529	149	18224	1.40251	1	0.608855	0.583844
GOTERM_CC_DIRECT	GO:0031090~organelle membrane	26	0.872483	0.00022593	MGST2, PTGS2, TFPI, CYP3A5, TM7SF2, CYP3A7, PTGS1, CYP2D6, RDH10, RDH16, SLC39A8, CYP4F2, FBXO2, EPHX1, CYP4F3, CYP3A43, FMO1, CYP4F8, CYP4F11, CYP4F12, FMO5, CYP2A7, CYP2U1, CYP21A2, CYP2S1, UGT2B7	2529	87	18224	2.15352	0.161398	0.00838093	0.00803666
GOTERM_CC_DIRECT	GO:0043197~dendritic spine	25	0.838926	0.00446254	APP, NLGN1, CTTNBP2, FRMPD4, LPAR1, ARRB1, SLC8A1, SLC8A2, FXR1, PALMD, OPHN1, PRKAR2B, PALM, PDE4B, NOS1, MYH10, LZTS1, KCNJ2, FBXO2, DNM3, P2RX4, NEURL1, CNIH2, SHANK2, GRID2IP	2529	100	18224	1.8015	0.969319	0.103712	0.0994514
GOTERM_CC_DIRECT	GO:0005796~Golgi lumen	24	0.805369	0.00542303	DEFB103A, PPIL2, MUC16, LUM, PROS1, WNT5A, DEFB1, F2, MUC5B, PCSK5, HSPG2, HS3ST1, F7, WNT6, VTN, MUC1, VCAN, MUC12, GPC3, GPC6, MUC20, WNT3, MUC6, WNT4	2529	96	18224	1.8015	0.985535	0.120701	0.115743
GOTERM_CC_DIRECT	GO:0012505~endomembrane system	24	0.805369	0.0394821	RTN3, RABGAP1, DMTN, ATF6B, TBC1D3B, GRTP1, SLC2A12, TBC1D8, ASPSCR1, ACACB, TBC1D3G, PARD3B, SLC9A3R2, TBC1D1, TBCK, TBC1D2, BCL2L11, NBEA, PARD3, MCF2L, MAL2, JAK3, PANX3, ATP6V1B1	2529	114	18224	1.51705	1	0.473178	0.453741
GOTERM_CC_DIRECT	GO:0031225~anchored component of membrane	23	0.771812	0.06062	LYNX1, NEGR1, ITLN1, TNFRSF10C, LPL, LYPD4, TFPI, ART4, OTOA, VNN2, CEACAM7, CEACAM6, ALPP, CEACAM5, CNTN1, GPC3, DPEP1, ENPP6, SMPDL3B, GPC6, RECK, CD177, DPEP3	2529	113	18224	1.46671	1	0.638149	0.611935
GOTERM_CC_DIRECT	GO:0030018~Z disc	23	0.771812	0.0887787	JUP, DST, NEBL, S100A1, KRT8, CACNA1D, LDB3, SORBS2, ANK3, CACNA1C, KY, SLC8A1, SYNE2, PAK1, OBSCN, DES, MYO18B, PDE4B, DMD, NOS1, ITGB1BP2, PPP1R12B, MYOZ2	2529	118	18224	1.40456	1	0.741553	0.711091
GOTERM_CC_DIRECT	GO:0005581~collagen trimer	21	0.704698	0.025718	COL18A1, SCARA3, COL27A1, COL14A1, SFTPD, COL11A2, COL12A1, COLQ, C1QTNF3, COL3A1, COL5A1, COL4A4, C1QTNF6, COL4A3, COL5A2, C1QTNF5, COL20A1, COL4A5, COL21A1, COL10A1, EMID1	2529	92	18224	1.64485	1	0.368967	0.353811
GOTERM_CC_DIRECT	GO:0043202~lysosomal lumen	20	0.671141	0.0222561	SCARB2, IDUA, LUM, GAA, FUCA1, RNASET2, CTSV, HSPG2, GNS, GALC, VCAN, GLB1, HYAL1, LAMP2, GPC3, MAN2B1, CTSF, GYG2, GUSB, GPC6	2529	85	18224	1.69553	1	0.327123	0.313685
GOTERM_CC_DIRECT	GO:0036064~ciliary basal body	20	0.671141	0.0796246	BBS1, IFT140, IFT172, RAB3IP, JADE1, IFT122, RPGRIP1L, PKD2, SPATA7, RPGR, ICK, CYLD, TTLL6, AHI1, PCM1, IFT81, AGBL2, C21ORF2, DZIP1, MARK4	2529	98	18224	1.47061	1	0.729736	0.699759
GOTERM_CC_DIRECT	GO:0031093~platelet alpha granule lumen	19	0.637584	0.000291415	FGB, CFD, FGA, SERPINA3, APP, SERPINA1, SPARC, VWF, EGF, HGF, PROS1, FGG, FN1, A1BG, PPBP, CLU, ORM2, ALB, PF4	2529	55	18224	2.48935	0.203115	0.0103187	0.00989486
GOTERM_CC_DIRECT	GO:0072372~primary cilium	18	0.604027	0.036834	IFT140, IFT172, ARL3, PTCH1, WDR19, IQCE, DCDC2, IFT122, IFT80, GLI1, ADCY5, AHI1, SMO, WDR60, RAB15, IFT81, NPHP3, DYNLRB2	2529	78	18224	1.66293	1	0.463793	0.444741
GOTERM_CC_DIRECT	GO:0042383~sarcolemma	18	0.604027	0.0741477	VCAM1, KCNJ8, KRT8, CIB2, ANK3, OPRM1, ATP1B1, SLC2A5, SLC8A1, AQP1, SGCE, GHRHR, DES, SGCD, SGCA, DMD, NOS1, UTRN	2529	85	18224	1.52598	1	0.7131	0.683807
GOTERM_CC_DIRECT	GO:0031594~neuromuscular junction	17	0.57047	0.00252305	APP, UNC13A, MUSK, LRP4, CIB2, ANK3, PTN, SYNGR3, PPP1R9A, SYNGR4, COLQ, DES, SYNGR2, SV2A, COL4A5, UTRN, MYH10	2529	55	18224	2.22731	0.860255	0.0677743	0.0649902
GOTERM_CC_DIRECT	GO:0005793~endoplasmic reticulum-Golgi intermediate compartment	17	0.57047	0.0217158	TMED10, HSPA5, SLC35C2, FN1, ATP2A1, RER1, RAB37, GOLGB1, KIAA0368, MYO18A, NUCB1, CHP1, MAN1A1, MPPE1, RAB6B, ERGIC1, NUCB2	2529	68	18224	1.8015	1	0.325319	0.311956
GOTERM_CC_DIRECT	GO:0019898~extrinsic component of membrane	17	0.57047	0.0969964	MTMR3, MUC16, NCF1, VPS13D, ASPSCR1, WIPI1, AZU1, FRMD3, EPB41L4A, FRMD5, BCL2L11, DMBT1, EPB41L1, TPR, WDFY3, PTPN3, ATG2B	2529	82	18224	1.49393	1	0.74812	0.717389
GOTERM_CC_DIRECT	GO:0016328~lateral plasma membrane	16	0.536913	0.00452657	JUP, ABCC6, TBCD, ANK3, GJA1, CEACAM1, VANGL2, CLDN3, ERBB3, MYO1A, CDH1, EPCAM, CLDN7, C1QTNF5, DMD, ATP6V1B1	2529	53	18224	2.1754	0.970818	0.103712	0.0994514
GOTERM_CC_DIRECT	GO:0045177~apical part of cell	16	0.536913	0.0894785	APP, VCAM1, NUMA1, C5AR1, CTSV, VASH1, AQP1, SLC25A27, PDZD3, PCM1, DAB1, MYO6, NUMB, DPEP1, ATP6V0A4, REEP6	2529	75	18224	1.53728	1	0.741553	0.711091
GOTERM_CC_DIRECT	GO:0016459~myosin complex	15	0.503356	0.00664223	MYH7B, MYO10, MYO7B, MYO1D, MYO15B, MYO1A, MYO15A, MYO6, MYO5C, MYO18B, MYO18A, BMF, MYH10, CGNL1, MYO1F	2529	50	18224	2.1618	0.994437	0.139846	0.134101
GOTERM_CC_DIRECT	GO:0005902~microvillus	15	0.503356	0.0214961	FOXA1, GRXCR2, VCAM1, CNP, ANGPT1, LRRK2, MYO7B, CTSV, IQGAP2, MYO1A, HYAL2, MYO6, KIF13B, CD302, ATP6V1B1	2529	57	18224	1.89632	1	0.325319	0.311956
GOTERM_CC_DIRECT	GO:0005903~brush border	15	0.503356	0.0326173	SLC34A3, SLC15A1, MYO7B, ADD3, AQP1, TMPRSS15, MYO1D, EPS8, PDZD3, DAB1, MYO15B, MYO1A, ATP6V0A4, MYH10, PLS1	2529	60	18224	1.8015	1	0.44577	0.427459
GOTERM_CC_DIRECT	GO:0005901~caveola	15	0.503356	0.0595372	BMPR2, TRPC4, SRC, INSR, PTCH1, ATP1B1, PTGS2, EFNA5, HDAC6, TGFBR2, LRP6, LIPE, SMO, NOS1, JAK2	2529	65	18224	1.66293	1	0.635335	0.609237
GOTERM_CC_DIRECT	GO:0030173~integral component of Golgi membrane	14	0.469799	0.0515547	SLC35B4, ST6GALNAC2, ST8SIA1, ACER2, LFNG, RER1, CUX1, CHST12, MFNG, MAN1C1, ST8SIA4, ST3GAL6, A4GALT, STEAP2	2529	58	18224	1.73938	1	0.604803	0.579959
GOTERM_CC_DIRECT	GO:0005912~adherens junction	13	0.436242	0.0376131	MAGI1, SPTBN4, PIANP, TBCD, SHROOM3, PTPRK, EFNA5, TMEM47, AHI1, CEACAM1, TRPV4, NPHP1, PKP2	2529	50	18224	1.87356	1	0.463793	0.444741
GOTERM_CC_DIRECT	GO:0009925~basal plasma membrane	12	0.402685	0.00153696	OSCP1, SLC23A2, CEACAM1, BMPR2, DST, MYO1A, SLC23A1, ANK3, PKD2, EPS15, MUC20, AQP1	2529	30	18224	2.8824	0.698267	0.0498871	0.0478378
GOTERM_CC_DIRECT	GO:0097542~ciliary tip	12	0.402685	0.0345609	ICK, CYLD, SMO, IFT81, WDR60, IFT140, IFT172, WDR19, IFT122, IFT80, DYNLRB2, GLI1	2529	44	18224	1.96528	1	0.449482	0.431018
GOTERM_CC_DIRECT	GO:0060170~ciliary membrane	12	0.402685	0.0533438	BBS1, SMO, TCTN3, PTCH1, SCNN1A, CASK, TSPEAR, PKD2, EPS15, SHANK2, SEPT2, TAS2R4	2529	47	18224	1.83983	1	0.604803	0.579959
GOTERM_CC_DIRECT	GO:1903561~extracellular vesicle	12	0.402685	0.0779502	LFNG, FGB, SLC12A2, FGA, EFEMP2, RAB3A, PDCD6IP, IFT172, COL12A1, ITGB2, CTSF, ATP1B1	2529	50	18224	1.72944	1	0.722896	0.6932
GOTERM_CC_DIRECT	GO:0005791~rough endoplasmic reticulum	12	0.402685	0.0875067	APP, RAB14, NCF1, SCGB1A1, PCSK9, NUCB1, TMEM97, PTGDS, HCRT, SEC62, HGFAC, KCNJ2	2529	51	18224	1.69553	1	0.741553	0.711091
GOTERM_CC_DIRECT	GO:0031526~brush border membrane	12	0.402685	0.0875067	SLC34A3, SLC7A9, ATP8B1, NPC1L1, SLC6A14, ITLN1, ATP6V0A4, SLC5A1, ATP7A, TRPM6, SHANK2, AQP1	2529	51	18224	1.69553	1	0.741553	0.711091
GOTERM_CC_DIRECT	GO:0043198~dendritic shaft	11	0.369128	0.00912368	JPH4, APP, NLGN1, SLC12A5, SYNGAP1, DLG3, PRKAR2B, LPAR1, CNIH2, LZTS1, SLC8A1	2529	32	18224	2.47707	0.999207	0.17335	0.166229
GOTERM_CC_DIRECT	GO:0030864~cortical actin cytoskeleton	11	0.369128	0.0660572	PLEKHH2, GSN, CDH2, MYO1A, CDH1, TRPV4, SHROOM2, MYRIP, PPP1R9A, UTRN, LLGL2	2529	43	18224	1.8434	1	0.686114	0.65793
GOTERM_CC_DIRECT	GO:0014704~intercalated disc	11	0.369128	0.0853536	PAK1, GJA1, DES, JUP, CDH2, PKP2, ANK3, ATP1B1, VAMP5, SLC8A1, KCNJ2	2529	45	18224	1.76147	1	0.741553	0.711091
GOTERM_CC_DIRECT	GO:0005891~voltage-gated calcium channel complex	10	0.33557	0.0137589	CACNG6, CACNG7, CACNB2, PDE4D, CACNA1B, PDE4B, CACNA2D2, CACNA1D, CACNA1C, CACNA1H	2529	29	18224	2.48483	0.999979	0.243595	0.233588
GOTERM_CC_DIRECT	GO:0016235~aggresome	10	0.33557	0.0318052	SLFN11, MECOM, CDH1, UBD, SEC62, EPS15, SYNE2, TRIM66, HDAC6, CABIN1	2529	33	18224	2.18364	1	0.442433	0.424259
GOTERM_CC_DIRECT	GO:0016529~sarcoplasmic reticulum	10	0.33557	0.0381036	GSTM2, S100A1, POMT1, ATP2A3, ATP2A2, ATP2A1, ANK3, NOS1, CALR, SYNE2	2529	34	18224	2.11941	1	0.463793	0.444741
GOTERM_CC_DIRECT	GO:0098794~postsynapse	9	0.302013	0.00708457	NPAS4, MECP2, NLGN3, HIP1, NPFF, LRRK2, SLC17A7, OPRM1, HCRT	2529	22	18224	2.94791	0.996068	0.14151	0.135697
GOTERM_CC_DIRECT	GO:0031362~anchored component of external side of plasma membrane	9	0.302013	0.00708457	GGTLC2, GGT5, GGTLC1, HYAL2, CD14, GGT3P, CD24, GGT1, EFNA5	2529	22	18224	2.94791	0.996068	0.14151	0.135697
GOTERM_CC_DIRECT	GO:0031941~filamentous actin	9	0.302013	0.0562536	FERMT1, PAK1, MYO1A, MYO6, MYO18B, IQGAP2, PKD2, PRKCZ, CD2AP	2529	31	18224	2.09207	1	0.608855	0.583844
GOTERM_CC_DIRECT	GO:0005605~basal lamina	8	0.268456	0.00226823	LAMA5, ENTPD2, LAMB2, COL4A4, FN1, COL4A5, ANG, COLQ	2529	15	18224	3.84321	0.82949	0.0651181	0.0624432
GOTERM_CC_DIRECT	GO:0030667~secretory granule membrane	8	0.268456	0.0192915	VAMP8, RPH3AL, PTPRN2, TMED10, RAB26, CPE, ITPR2, PAM	2529	21	18224	2.74515	1	0.317526	0.304482
GOTERM_CC_DIRECT	GO:0032420~stereocilium	8	0.268456	0.070344	EPS8, GRXCR2, MYO15A, ATP8B1, CDH23, CIB2, TSPEAR, PAFAH1B1	2529	27	18224	2.13511	1	0.711662	0.682428
GOTERM_CC_DIRECT	GO:0016010~dystrophin-associated glycoprotein complex	7	0.234899	0.0163415	SGCE, SGCD, SGCA, KRT8, DMD, UTRN, SNTB2	2529	16	18224	3.15263	0.999997	0.27674	0.265372
GOTERM_CC_DIRECT	GO:0012506~vesicle membrane	7	0.234899	0.0736901	BAIAP2L2, PIKFYVE, ANXA4, ASPSCR1, WAS, ATP2A2, FNDC3A	2529	22	18224	2.29282	1	0.7131	0.683807
GOTERM_CC_DIRECT	GO:0034364~high-density lipoprotein particle	7	0.234899	0.0736901	APOM, APOH, SAA4, PON1, SAA1, SAA2, APOA5	2529	22	18224	2.29282	1	0.7131	0.683807
GOTERM_CC_DIRECT	GO:0005577~fibrinogen complex	6	0.201342	0.00396108	FGB, FGA, FGL1, FGG, FN1, FBLN1	2529	9	18224	4.80401	0.95458	0.0964276	0.0924665
GOTERM_CC_DIRECT	GO:0031091~platelet alpha granule	6	0.201342	0.0346199	FGB, FGA, SPARC, VWF, FGG, THBS2	2529	14	18224	3.08829	1	0.449482	0.431018
GOTERM_CC_DIRECT	GO:0031527~filopodium membrane	6	0.201342	0.0752753	MYO10, PALM, DMD, UTRN, ANTXR1, SYNE2	2529	17	18224	2.5433	1	0.715116	0.68574
GOTERM_CC_DIRECT	GO:0031095~platelet dense tubular network membrane	5	0.167785	0.0260503	DMTN, ATP2A3, ATP2A2, ITPR2, ATP2A1	2529	9	18224	4.00334	1	0.368967	0.353811
GOTERM_CC_DIRECT	GO:0017146~NMDA selective glutamate receptor complex	5	0.167785	0.0543469	EPS8, NLGN1, GRIN2A, GRIN3B, PTK2B	2529	11	18224	3.27546	1	0.604803	0.579959
GOTERM_CC_DIRECT	GO:1990909~Wnt signalosome	5	0.167785	0.0543469	FZD1, LRRK2, LRP5, WNT3, LRP6	2529	11	18224	3.27546	1	0.604803	0.579959
GOTERM_CC_DIRECT	GO:0033270~paranode region of axon	5	0.167785	0.0728373	SPTBN4, MAG, KIF13B, ANK3, NCMAP	2529	12	18224	3.0025	1	0.7131	0.683807
GOTERM_CC_DIRECT	GO:0097440~apical dendrite	5	0.167785	0.0940744	MYO1D, NEURL1, PTK2B, CLU, PPARGC1A	2529	13	18224	2.77154	1	0.741553	0.711091
GOTERM_CC_DIRECT	GO:0070971~endoplasmic reticulum exit site	5	0.167785	0.0940744	PDCD6IP, VAPA, MIA2, MIA3, MPPE1	2529	13	18224	2.77154	1	0.741553	0.711091
GOTERM_CC_DIRECT	GO:0036157~outer dynein arm	4	0.134228	0.0214301	CCDC114, NME8, DNAH5, DNAI1	2529	5	18224	5.76481	1	0.325319	0.311956
GOTERM_CC_DIRECT	GO:0005861~troponin complex	4	0.134228	0.0870584	TNNC1, TNNI1, TNNI2, TNNI3	2529	8	18224	3.60301	1	0.741553	0.711091
GOTERM_CC_DIRECT	GO:0014731~spectrin-associated cytoskeleton	4	0.134228	0.0870584	DMTN, ANK3, SPTB, SPTBN1	2529	8	18224	3.60301	1	0.741553	0.711091
GOTERM_CC_DIRECT	GO:0005641~nuclear envelope lumen	4	0.134228	0.0870584	BCHE, APP, ALOX5, SORL1	2529	8	18224	3.60301	1	0.741553	0.711091
GOTERM_CC_DIRECT	GO:0005583~fibrillar collagen trimer	3	0.100671	0.0523753	COL27A1, TNXB, LUM	2529	3	18224	7.20601	1	0.604803	0.579959
GOTERM_CC_DIRECT	GO:0030478~actin cap	3	0.100671	0.0951929	GSN, CALD1, WASL	2529	4	18224	5.40451	1	0.741553	0.711091
GOTERM_CC_DIRECT	GO:0071953~elastic fiber	3	0.100671	0.0951929	ELN, FBLN1, FBLN5	2529	4	18224	5.40451	1	0.741553	0.711091
GOTERM_CC_DIRECT	GO:0005947~mitochondrial alpha-ketoglutarate dehydrogenase complex	3	0.100671	0.0951929	BCKDHA, BCKDHB, DBT	2529	4	18224	5.40451	1	0.741553	0.711091
GOTERM_CC_DIRECT	GO:0030485~smooth muscle contractile fiber	3	0.100671	0.0951929	PECAM1, NPNT, IDO1	2529	4	18224	5.40451	1	0.741553	0.711091
GOTERM_CC_DIRECT	GO:0097209~epidermal lamellar body	3	0.100671	0.0951929	SPINK5, KLK5, ABCA12	2529	4	18224	5.40451	1	0.741553	0.711091

## Sheet: MF
Category	Term	Count	%	PValue	Genes	List Total	Pop Hits	Pop Total	Fold Enrichment	Bonferroni	Benjamini	FDR
GOTERM_MF_DIRECT	GO:0005524~ATP binding	238	7.98658	0.00735955	EPHB6, ACSM3, DQX1, HNRNPU, TESK2, ABCA12, CCT6B, RPS6KA3, AKT2, CHEK2, DHX58, PDK4, PDK2, ENTPD1, ENTPD2, PRKCH, MUSK, DAPK1, DAPK2, MCCC1, STARD9, MYO7B, ENTPD8, ACSL5, RUNX3, BCR, ADCY9, KATNAL2, SIK3, ULK2, SIK1, ALPK3, SIK2, PRKD1, ALPK2, ANKK1, CFTR, NAIP, GNE, PIF1, NLRX1, ABCB6, EPHA10, EPB42, ABCB4, WNK4, PRKCZ, TTBK1, UBE2J1, DHX30, HLCS, MYO6, STK38L, RIMKLA, TRPM6, CDK18, MYH7B, CDK19…	2318	1495	16881	1.15937	0.999998	0.687925	0.68715
GOTERM_MF_DIRECT	GO:0005509~calcium ion binding	169	5.67114	5.45088e-13	ITSN2, SPARC, CLSTN3, DGKB, CALML6, PROS1, CIB2, CELSR1, CELSR2, CDH9, SLC8A1, CDH7, CDH6, EFEMP2, GNPTAB, SPATA21, CDH2, CDH1, ENPP1, CHP1, SVEP1, HMCN1, EYS, HABP2, PLS1, TPD52, S100A1, ANXA13, SYTL1, ANXA11, TC2N, NPNT, HSPG2, PCDHA11, PLA2G10, FKBP7, PADI2, ADAM8, MASP2, FKBP9, PPEF1, S100A8, PADI1, NOTCH3, CACNA1B, ITPR2, FBLN1, NID2, RASGRP1, LTBP1, RASGRP4, FBLN5, ADAMTS13, CDH23, PCDHA5, …	2318	717	16881	1.71653	9.68132e-10	9.68076e-10	9.66986e-10
GOTERM_MF_DIRECT	GO:0042803~protein homodimerization activity	118	3.95973	0.0379268	SLC27A1, CSF1, CIB2, ABAT, IKZF2, OLFML2A, CREB3L3, CHEK2, ENPP1, PITX2, PDK2, CER1, SH3GLB1, KCNH2, TPD52, SDS, TYW5, S100A1, ZBTB38, TSC2, ADAM10, HNF1A, HOGA1, SLC51A, MID1, MZF1, ABCG1, ABCG2, KCNE2, MAOB, CUL3, RASGRP1, FBLN5, RAP1GAP, DPP4, FXR1, BCL2L10, HLCS, FLRT3, TPR, PDGFC, SRGAP2, RAB11FIP4, LHPP, TFAP2A, GSTM4, GSTM2, AMBP, JUP, CADM1, CADM2, FZD4, IDH1, EIF2AK1, INHBB, NR2F2, NR4A2…	2318	730	16881	1.17718	1	1	0.999437
GOTERM_MF_DIRECT	GO:0005102~receptor binding	70	2.34899	0.00135184	ANKRD13C, APP, HILPDA, CXCL1, CROT, ABCA12, PKD2, CX3CL1, GJA1, ALCAM, SIX3, TNFSF10, ITGB8, LBP, JAK2, AMH, GUSB, INSL3, JAK3, INSL4, FGB, GSTK1, FGA, NPFF, FGG, PIPOX, ADAM10, WIPI1, F2, IL17RA, F7, MAG, TYROBP, ACOX2, ACOX1, LTA, ANG, IAPP, LTB, SLC27A2, PAOX, SMARCD3, SRC, LAMA1, IDUA, LAMA3, LPL, LRP6, SLC9A3R2, DPP4, C3, C5, IFNL2, FGF20, PTK2B, FZD1, GSTM2, CD72, DMTN, SEMA4D, CADM1, TNFSF…	2318	353	16881	1.44414	0.909507	0.396526	0.396079
GOTERM_MF_DIRECT	GO:0003779~actin binding	67	2.24832	4.11941e-06	AVIL, LRRK2, DIXDC1, WASL, SYNE2, EPS8, OPHN1, PSTPIP2, MYO18B, PHACTR3, PHACTR2, TNS4, MYOZ2, PHACTR4, DBNL, DST, LIMCH1, MYO7B, SHROOM2, MYRIP, SPTB, IMPACT, CEACAM1, DAAM2, ANG, TLN2, UTRN, SPTBN4, TAGLN, PLEKHH2, WAS, IQGAP2, LRRC10, ADD3, NCALD, HDAC6, ABLIM1, ABLIM2, CALD1, CLMN, EPB41L1, MYO6, TNNI1, TNNI2, STK38L, DMD, TNNI3, PDLIM5, MYH10, SPTBN1, MYH7B, GSN, DMTN, SORBS1, SSH3, SPATA32,…	2318	278	16881	1.75515	0.00728939	0.00365803	0.00365391
GOTERM_MF_DIRECT	GO:0019901~protein kinase binding	63	2.11409	0.0693711	ACVRL1, ITGB2, PTPRJ, IRS2, PTPRK, CD3E, PPP1R9A, IKBKB, PPP1CB, LIPE, RPS6KA3, CCND3, CHEK2, KIF13B, JAK2, NEFH, TRIM22, KCNH1, IFNAR2, SREBF1, PIH1D1, ADAM10, AXIN2, TMEM173, SRCIN1, ADRA2A, TOM1L2, KAT2B, MAG, DOK7, SIK1, PPP1R12B, UTRN, SKAP1, PFKFB2, GRB7, WAS, PLA2G6, PRKCZ, PAK1, FAM83E, CAMK2N1, SV2A, TNNI3, MAPK4, MAP2K6, SLC12A2, CDKN2C, MAP3K1, SLC12A5, JUP, TPCN2, CYLD, MAVS, RGCC, NR…	2318	376	16881	1.22022	1	1	0.999437
GOTERM_MF_DIRECT	GO:0004252~serine-type endopeptidase activity	46	1.54362	0.0441943	CFD, PCSK1, C1S, KLK1, C1R, HTRA3, CFI, HTRA1, KLK5, PRSS27, PCSK9, CTSV, PCSK5, PRSS23, PCSK4, C2, DPP4, C3, C4B, CTSK, C1RL, CTSH, CTSG, RHBDL3, RHBDL2, ELANE, HGFAC, HABP2, MBTPS1, MMP7, RHBDD3, RHBDD2, HGF, MST1, RHBDF2, PRSS57, AZU1, F2, TMPRSS15, F7, MMP15, PRTN3, ADAM8, TLL1, MASP2, CFB	2318	255	16881	1.31372	1	1	0.999437
GOTERM_MF_DIRECT	GO:0004888~transmembrane signaling receptor activity	45	1.51007	0.00357414	OR6K2, LY75, OR4K17, OR8S1, CD3E, CELSR1, ANTXR1, AGER, KIR2DL4, MRC2, CLEC1A, OR1S1, ERBB3, SLC22A17, ERBB2, KLRC1, CLEC1B, GABRQ, OR10K1, CD72, SEMA4D, IL11RA, IL1R1, KLRC3, GP1BB, OR1L6, TNFRSF10C, TRPV1, SORL1, OR1N1, FCAMR, TLR1, BCAM, CLDN3, SMO, OR4X2, PLXNB1, INTS6, PLA2R1, LGR6, TLR5, CLEC2D, TLR4, LGR4, XPR1	2318	214	16881	1.53138	0.998269	0.528973	0.528377
GOTERM_MF_DIRECT	GO:0005198~structural molecule activity	45	1.51007	0.0403875	LAMA5, COL18A1, LAD1, COPA, NUMA1, LAMA3, KRT23, CLDN2, KRT86, ADD3, CLDN22, UPK1B, CLDN25, MAP2, EPB41L1, NPHP1, OTOG, NPHP4, KRTAP3-1, NEFH, FGB, KRT222, FGA, SCARA3, KRT4, JUP, LAMB2, FGG, KRT8, KRT79, LAMB1, GNL1, LCE3E, CLDN11, CLDN10, DES, CLDN3, KRT17, CROCC, COL4A3, KRT14, CLDN7, MAP1A, TLN2, SNTB2	2318	247	16881	1.32678	1	1	0.999437
GOTERM_MF_DIRECT	GO:0030246~carbohydrate binding	43	1.44295	0.00196383	REG1A, LY75, ITLN1, PKD1L2, CLEC14A, C4B, MRC2, LGALS4, CLEC1A, OS9, MAN2A2, EVA1C, CLEC5A, SVEP1, KLRC1, LGALS9, CLEC1B, GALNT7, MGAM, GALNT5, CD72, GALNT4, GALNT3, KLRC3, ATRNL1, ZG16B, SIGLEC11, GAA, FBXO2, SFTPD, SORD, LGALS9C, MAG, VCAN, CNTN1, GALM, MAN2B1, CD302, CALR, PLA2R1, CLEC2D, CLEC4F, FREM1	2318	196	16881	1.59771	0.969535	0.401	0.400549
GOTERM_MF_DIRECT	GO:0001077~transcriptional activator activity, RNA polymerase II core promoter proximal region sequence-specific binding	41	1.37584	0.0904537	GCM2, FOXA1, NFAT5, EHF, SPI1, HLF, CEBPE, NR2E1, CARF, SOX2, DBP, CREB3L1, STK16, PITX2, MEF2D, SOX4, PITX3, TFAP2A, SREBF1, MYOCD, CDX4, KLF13, NR1H4, NFATC2, ETV1, HNF1A, EBF4, MEIS2, PBX1, ETV6, NR4A2, NPAS4, PLSCR1, NR4A3, NR6A1, NR5A2, NFIB, RFX4, PPARA, MZF1, PTF1A	2318	236	16881	1.26519	1	1	0.999437
GOTERM_MF_DIRECT	GO:0016491~oxidoreductase activity	40	1.34228	0.0139773	MAOB, HPGD, ADH1C, MAOA, ETFDH, HSD17B13, HR, CYP3A5, HSD11B1, IL4I1, ALDH2, HEPH, CYP2D6, ALDH3B1, CREG1, ASPDH, KDSR, CBR4, FADS1, EGLN3, ADHFE1, AKR1C1, SCD5, AKR1C3, SORD, PIPOX, HSD11B1L, ALDH3A2, ALDH3A1, BDH2, CYP24A1, SCD, FASN, ALDH1A1, PYROXD2, L2HGDH, STEAP1, ALDH7A1, BLVRA, PAOX	2318	200	16881	1.45651	1	0.886559	0.885561
GOTERM_MF_DIRECT	GO:0008201~heparin binding	39	1.30872	0.000419665	APP, LXN, TNXB, CFH, LPL, NDNF, PTN, CXCL13, FGF1, THBS2, AGER, WISP2, THBS3, VTN, GPNMB, APOH, LIPH, CTSG, ELANE, AOC1, MMP7, PTCH1, APLP1, FN1, PRSS57, AZU1, APOA5, BMP4, GREM2, CCDC80, COL5A1, C6ORF25, SAA1, ANG, FGFR4, FGFR2, PF4, FBN1, PAFAH1B1	2318	160	16881	1.77513	0.525494	0.149065	0.148897
GOTERM_MF_DIRECT	GO:0008017~microtubule binding	39	1.30872	0.0385429	NUMA1, ARL3, LRRK2, KATNB1, GLI1, JAKMIP3, HDAC6, BCL2L11, KIF19, MAP2, NUSAP1, KIF13B, CHP1, TPPP, MARK4, NEFH, GAS2L2, LZTS1, CLASP2, SGIP1, MX2, STARD9, MX1, KIF25, MID1, DNM3, CLIP3, EML4, VAPA, KATNAL2, HOOK1, TRPV4, KIF26B, NME8, MAP1A, TUBGCP6, KIF2B, S100A8, PAFAH1B1	2318	208	16881	1.36548	1	1	0.999437
GOTERM_MF_DIRECT	GO:0004872~receptor activity	39	1.30872	0.0661896	EPHB6, NLGN3, RET, SCARB2, NOTCH3, NLGN1, TNFRSF6B, LRP1, ITGB4, IGSF1, ITGB2, LY75, SLC40A1, RRBP1, ANTXR1, LILRA3, AGER, EDA2R, MED14, CALCR, SV2A, ITGB8, SEC62, STRA6, NLGN4Y, AOC1, UNC13A, SEMA4D, CADM1, LRRN2, MMD, CADM2, LILRB4, TLR1, PLXNB1, PLA2R1, TLR5, TLR4, XPR1	2318	217	16881	1.30885	1	1	0.999437
GOTERM_MF_DIRECT	GO:0005516~calmodulin binding	36	1.20805	0.038359	PDE1C, PDE1A, CACNA1C, PLA2G6, IQGAP2, ADD3, SLC8A1, SLC8A2, EEF2K, CALD1, MAP2, MYO6, NOS1, MYH10, SPTBN1, KCNH1, CAMK1D, UNC13A, MYO10, DAPK1, DAPK2, CASK, TRPV1, ATP2B1, PHKA2, MYO1D, OBSCN, MYO1A, MYO15A, KCNQ1, TRPV4, CTH, MYO5C, PLCB1, MYO1F, SNTB2	2318	189	16881	1.38716	1	1	0.999437
GOTERM_MF_DIRECT	GO:0004871~signal transducer activity	36	1.20805	0.0942984	GNAZ, SLC44A2, PLEKHB1, SECTM1, IRS2, IKBKAP, CXXC5, GNAI1, GNA14, GJA1, STAT4, PTK2B, LGALS9, SH2B2, IL15RA, UNC13A, JUP, IL11RA, IL1R1, STAT2, TNK1, GNG12, GULP1, GNAO1, PLCXD3, MAVS, VAPA, PLCH1, PDCD1, RGS11, ERG, PLCH2, CD24, PLCB1, PLCD4, PLCD1	2318	204	16881	1.28516	1	1	0.999437
GOTERM_MF_DIRECT	GO:0005178~integrin binding	31	1.04027	5.14088e-05	LAMA5, TNXB, SRC, CIB2, FBLN1, FGF1, FBLN5, CX3CL1, WISP2, VTN, ADAMTS13, GPNMB, TSPAN8, VCAM1, VWF, DST, LAMB2, FN1, ADAM10, NPNT, COL3A1, SFRP2, COL5A1, COL4A3, ADAM9, TGFBI, CALR, ITGB1BP2, UTRN, CDH17, FBN1	2318	105	16881	2.15009	0.0872601	0.030434	0.0303997
GOTERM_MF_DIRECT	GO:0005506~iron ion binding	30	1.00671	0.0427127	FAXDC2, CYP3A5, CYP3A7, CYP2D6, ALOX5, AGMO, NOS1, P4HTM, EGLN3, TYW5, CYP4F2, CYP4F3, SCD5, CYP3A43, TET1, CYP4F8, CYP4F11, CYP4F12, CYP27A1, CYP2A7, CYP24A1, CYP2U1, SCD, CYP21A2, CYP2S1, TBXAS1, TET3, LCN2, CALR, PPEF1	2318	153	16881	1.42796	1	1	0.999437
GOTERM_MF_DIRECT	GO:0017124~SH3 domain binding	29	0.973154	0.00261327	DOCK3, NCF1, CTTNBP2, WAS, PTPN22, CD3E, GJA1, SH3BGRL, EFS, SYNGAP1, INPP5D, SH3BGRL2, EPS15, SGIP1, LANCL1, ADAM10, ARHGAP27, MAPK15, CD2AP, PLSCR1, PLSCR4, NOXA1, CCDC6, ELMO1, ADAM9, PTPN6, ITGB1BP2, SHANK2, SKAP1	2318	119	16881	1.77474	0.990412	0.421925	0.42145
GOTERM_MF_DIRECT	GO:0051015~actin filament binding	29	0.973154	0.0116286	HIP1, TULP1, IQGAP2, PPP1R9A, ANTXR1, TRIOBP, SYNE2, MYO6, MYO18A, MYH10, GAS2L2, CLASP2, PLS1, DBNL, MYO10, NEBL, TNNC1, SHROOM2, SHROOM3, CORO2A, SPTB, MYO1D, CACNB2, MYO1A, TRPV4, CORO6, ADSSL1, TLN2, UTRN	2318	132	16881	1.59996	1	0.794326	0.793431
GOTERM_MF_DIRECT	GO:0020037~heme binding	29	0.973154	0.0188304	GUCY1B2, ABCB6, SRC, PTGS2, CYP3A5, CYP3A7, PTGS1, CYP2D6, MB, NOS1, JAK2, CYB5B, AMBP, CYP4F2, EIF2AK1, CYP4F3, CYP3A43, CYP4F8, CYP4F11, CYP4F12, CYP27A1, CYP2A7, CYP24A1, CYP2U1, CYP21A2, CYP2S1, TBXAS1, IDO2, IDO1	2318	137	16881	1.54157	1	0.991642	0.990525
GOTERM_MF_DIRECT	GO:0005200~structural constituent of cytoskeleton	26	0.872483	0.00687691	SPTBN4, HIP1, EPB42, KRT20, ADD3, PPL, EPB41L4A, EPB41L1, DMD, NEFH, SPTBN1, PLS1, SORBS2, ANK3, TUBB4A, SPTB, CD2AP, FRMD3, FRMD5, DES, BFSP1, KRT17, KRT14, CCDC6, TUBGCP6, TLN2	2318	110	16881	1.72134	0.999995	0.687925	0.68715
GOTERM_MF_DIRECT	GO:0005088~Ras guanyl-nucleotide exchange factor activity	25	0.838926	0.022251	RET, SPTBN4, SHC2, RASGRF1, KNDC1, IRS2, FGF1, RASGRP1, RASGRP4, GRIN2A, ERBB3, ERBB2, FGF20, JAK2, JAK3, SPTBN1, ANGPT1, EGF, SPTB, FGF16, KITLG, FGFR4, FGFR3, FGFR2, RAPGEF4	2318	115	16881	1.58317	1	0.991642	0.990525
GOTERM_MF_DIRECT	GO:0004713~protein tyrosine kinase activity	25	0.838926	0.0954049	RET, SRC, TESK2, FGF1, IGF1R, ERBB3, CUX1, ERBB2, CNTRL, FGF20, PTK2B, JAK2, JAK3, ROS1, MAP2K6, MUSK, EGF, INSR, TNK1, BCR, FGF16, FGFR4, FGFR3, MAP3K11, FGFR2	2318	133	16881	1.3689	1	1	0.999437
GOTERM_MF_DIRECT	GO:0004867~serine-type endopeptidase inhibitor activity	23	0.771812	0.0110362	WFDC12, SERPINB3, SERPINA3, SERPINB4, ITIH4, APP, SERPINA1, ITIH2, AMBP, SPINK8, SERPINF1, SPINK5, SERPINA9, SERPINA6, SERPINB7, TFPI, AGT, SPINT1, SLPI, CPAMD8, SPINK13, SERPINI1, RECK	2318	97	16881	1.7268	1	0.784014	0.783131
GOTERM_MF_DIRECT	GO:0005201~extracellular matrix structural constituent	22	0.738255	0.000160906	TNXB, COL27A1, COL14A1, LUM, LAMA1, ELN, COL11A2, LAMB1, FBLN1, MUC5B, HAPLN4, DSPP, COL3A1, VCAN, EFEMP2, COL5A1, COL4A4, COL4A3, COL5A2, COL4A5, MUC6, FBN1	2318	67	16881	2.39129	0.248581	0.0714423	0.0713618
GOTERM_MF_DIRECT	GO:0005543~phospholipid binding	20	0.671141	0.0225754	SPTBN4, SGIP1, PON1, LPAR1, ARHGAP26, APOA5, SPTB, NR5A1, BAIAP2L2, APOM, NR5A2, BIN2, OPHN1, CPS1, APOH, ANXA9, NUP62CL, ABCG1, SPTBN1, PACSIN1	2318	86	16881	1.69362	1	0.991642	0.990525
GOTERM_MF_DIRECT	GO:0004725~protein tyrosine phosphatase activity	20	0.671141	0.0860514	PTPRT, PTPRU, MTMR3, PTPRN2, PTPRS, EYA1, PTPN21, PTPRJ, PTPN22, PTPRK, CDC14C, MTMR4, SSH3, DUSP13, PTP4A1, PTPRE, PTPRB, PTPN6, PTPN5, PTPN3	2318	100	16881	1.45651	1	1	0.999437
GOTERM_MF_DIRECT	GO:0030165~PDZ domain binding	19	0.637584	0.0423642	FZD1, NLGN1, CADM1, FZD4, FZD7, LPAR1, ATP2B1, GNG12, CXXC4, NKD1, GJA1, DLG3, RPS6KB1, TMEM88, ACOX1, GRASP, ASIC3, CFTR, LLGL2	2318	86	16881	1.60894	1	1	0.999437
GOTERM_MF_DIRECT	GO:0008013~beta-catenin binding	18	0.604027	0.0514387	PTPRT, PTPRU, CALCOCO1, TRPC4, CTNNBIP1, SHROOM2, PTPRJ, PTPRK, AXIN2, HDAC6, CD2AP, NR4A2, SLC9A3R2, SALL1, CDH2, CDH1, DACT2, NUMB	2318	82	16881	1.59861	1	1	0.999437
GOTERM_MF_DIRECT	GO:0005518~collagen binding	17	0.57047	0.00582211	SPARC, VWF, COL14A1, LUM, FN1, ANTXR1, NID2, DSPP, MRC2, VTN, PAK1, CHADL, ITGA10, CTSK, ADAM9, TGFBI, CD44	2318	60	16881	2.0634	0.999969	0.687925	0.68715
GOTERM_MF_DIRECT	GO:0050839~cell adhesion molecule binding	17	0.57047	0.00815249	FGB, NLGN3, NLGN4Y, FGA, NLGN1, VCAM1, JUP, CADM1, CADM2, ITGB2, FGG, ITGAL, CDH1, CLDN7, CPE, ADAM8, PTPN6	2318	62	16881	1.99683	1	0.723941	0.723125
GOTERM_MF_DIRECT	GO:0005089~Rho guanyl-nucleotide exchange factor activity	17	0.57047	0.0565559	VAV3, ITSN2, ARHGEF10, ARHGEF12, PLEKHG7, ARHGEF25, ARHGEF17, RASGRF1, ARHGEF10L, ARHGAP4, BCR, FGD5, OBSCN, MCF2L, PLEKHG4B, ARHGEF3, ARHGEF1	2318	77	16881	1.60784	1	1	0.999437
GOTERM_MF_DIRECT	GO:0003707~steroid hormone receptor activity	16	0.536913	0.00713421	PAQR6, THRB, THRA, RORC, NR2F1, NR1H4, NR2F2, NR2E1, NR2E3, NR4A2, NR5A1, NR4A3, NR6A1, NR5A2, PPARA, PPARD	2318	56	16881	2.08073	0.999997	0.687925	0.68715
GOTERM_MF_DIRECT	GO:0005070~SH3/SH2 adaptor activity	15	0.503356	0.0169768	VAV3, ITSN2, GRB7, SRC, SORBS1, ARHGAP4, EPS8, HSH2D, SH3BGRL, GRB14, CHN2, GRAP2, CD28, SH2B2, SKAP1	2318	56	16881	1.95069	1	0.942214	0.941153
GOTERM_MF_DIRECT	GO:0004497~monooxygenase activity	15	0.503356	0.0228354	CYP4F2, CYP3A43, CYP4F3, FMO1, CYP4F11, CYP3A5, CYP4F12, CYP3A7, CYP2A7, CYP2U1, CYP21A2, CYP2D6, AGMO, TBXAS1, PAM	2318	58	16881	1.88342	1	0.991642	0.990525
GOTERM_MF_DIRECT	GO:0001948~glycoprotein binding	15	0.503356	0.0552957	ITGAM, SERPINA1, HSPA5, VWF, FBXO2, LRRK2, ITGB2, F7, OS9, CDH1, PIP, APOH, CNTN1, CALR, CSNK1G2	2318	65	16881	1.68059	1	1	0.999437
GOTERM_MF_DIRECT	GO:0003774~motor activity	15	0.503356	0.0616821	MYH7B, MYO10, MYO7B, MYO1D, MYO15B, MYO1A, MYO15A, MYO6, MYO5C, MYO18B, MYO18A, DNAI1, MYH10, CGNL1, MYO1F	2318	66	16881	1.65513	1	1	0.999437
GOTERM_MF_DIRECT	GO:0005044~scavenger receptor activity	14	0.469799	0.0107412	LGALS3BP, SCARA3, SCARA5, SUSD2, CFI, LOXL3, STAB2, LOXL4, SCART1, TMPRSS15, VTN, DMBT1, ENPP1, TINAG	2318	48	16881	2.12408	1	0.784014	0.783131
GOTERM_MF_DIRECT	GO:0097110~scaffold protein binding	14	0.469799	0.0107412	NLGN3, NLGN4Y, KCNH2, NLGN1, SRC, PDE4D, KRT8, LRP4, CACNA1H, ADCY5, IKBKB, GJA1, KCNQ1, NOS1	2318	48	16881	2.12408	1	0.784014	0.783131
GOTERM_MF_DIRECT	GO:0016705~oxidoreductase activity, acting on paired donors, with incorporation or reduction of molecular oxygen	14	0.469799	0.0423256	EGLN3, CYP4F2, CYP3A43, CYP4F3, CYP4F11, CYP4F8, CYP3A5, CYP4F12, CYP27A1, CYP2A7, CYP21A2, CYP2D6, CYP2S1, TBXAS1	2318	57	16881	1.7887	1	1	0.999437
GOTERM_MF_DIRECT	GO:0005544~calcium-dependent phospholipid binding	14	0.469799	0.0479561	SYT3, RPH3AL, SYT2, ANXA4, ANXA13, SYTL1, PLA2G4A, ANXA11, SYT13, DOC2B, TC2N, SYT12, JMJD7-PLA2G4B, ANXA9	2318	58	16881	1.75786	1	1	0.999437
GOTERM_MF_DIRECT	GO:0000976~transcription regulatory region sequence-specific DNA binding	14	0.469799	0.0479561	TFAP2A, NFE2, THRA, HR, BTBD8, POU5F1, PER2, SOX2, NR5A1, NR5A2, CREB3L3, ZNF658, PITX2, SOX4	2318	58	16881	1.75786	1	1	0.999437
GOTERM_MF_DIRECT	GO:0042626~ATPase activity, coupled to transmembrane movement of substances	13	0.436242	0.0131997	ABCD4, ABCC3, ABCD3, ABCA5, ABCB6, ABCA6, ABCB4, ABCC6, ABCA8, ABCA12, ABCD1, CFTR, ABCG2	2318	44	16881	2.15167	1	0.868248	0.86727
GOTERM_MF_DIRECT	GO:0008092~cytoskeletal protein binding	13	0.436242	0.0259816	RPH3AL, NEBL, LDB3, ANK3, SORBS1, PKD2, SLC8A1, FRMD3, EPB41L4A, FRMD5, DES, PACSIN1, PTPN3	2318	48	16881	1.97236	1	1	0.999437
GOTERM_MF_DIRECT	GO:0030276~clathrin binding	13	0.436242	0.0460286	SYT3, RPH3AL, HIP1, SYT2, LRRK2, SYTL1, SYT13, DOC2B, TC2N, NCALD, TOM1L2, SYT12, TOM1	2318	52	16881	1.82064	1	1	0.999437
GOTERM_MF_DIRECT	GO:0048306~calcium-dependent protein binding	13	0.436242	0.092674	SNAP25, PDCD6IP, S100A1, ANXA4, TNNC1, ANXA11, CPLX2, MYO1D, DMBT1, CHP1, TNNI3, S100P, MASP2	2318	58	16881	1.6323	1	1	0.999437
GOTERM_MF_DIRECT	GO:0004879~RNA polymerase II transcription factor activity, ligand-activated sequence-specific DNA binding	12	0.402685	0.00707589	NR4A2, NR5A1, NR6A1, NR4A3, NR5A2, RORC, NR2F1, NR1H4, NR2F2, PPARA, NR2E3, PPARD	2318	36	16881	2.42752	0.999997	0.687925	0.68715
GOTERM_MF_DIRECT	GO:0005245~voltage-gated calcium channel activity	12	0.402685	0.016239	CACNG6, CACNG7, CACNB2, CALHM1, CACNA1B, CACNA2D2, CACNA1D, CACNA1C, OPRM1, PKD2, TPCN2, TPCN1	2318	40	16881	2.18477	1	0.930335	0.929288
GOTERM_MF_DIRECT	GO:0004866~endopeptidase inhibitor activity	12	0.402685	0.016239	C4B, C3, CAST, CST3, ITIH4, C5, ITIH2, SLPI, PROS1, CPAMD8, TFPI, RECK	2318	40	16881	2.18477	1	0.930335	0.929288
GOTERM_MF_DIRECT	GO:0004623~phospholipase A2 activity	11	0.369128	0.00662147	PLA2G2F, PLA2G4F, PLA2G4E, RARRES3, JMJD7-PLA2G4B, PLA2G10, PLA2G4A, PLBD1, PROCA1, PLA2G6, PAFAH1B1	2318	31	16881	2.58414	0.999992	0.687925	0.68715
GOTERM_MF_DIRECT	GO:0016746~transferase activity, transferring acyl groups	11	0.369128	0.0341736	AGPAT5, HGSNAT, LPCAT3, HRASLS2, DBT, CROT, GLYAT, CPT1C, CRAT, CPT1B, AGPAT4	2318	39	16881	2.05406	1	1	0.999437
GOTERM_MF_DIRECT	GO:0005216~ion channel activity	11	0.369128	0.0622549	KCNH2, ASIC4, TRPA1, FXYD2, TRPV4, FXYD6, TRPV1, FXYD5, KCNK3, TPCN2, TPCN1	2318	43	16881	1.86298	1	1	0.999437
GOTERM_MF_DIRECT	GO:0042813~Wnt-activated receptor activity	10	0.33557	0.00156288	FZD1, SFRP4, SFRP2, SMO, LRP5L, FZD4, EGF, FZD7, LRP5, LRP6	2318	22	16881	3.31026	0.937828	0.396526	0.396079
GOTERM_MF_DIRECT	GO:0004114~3',5'-cyclic-nucleotide phosphodiesterase activity	10	0.33557	0.00225788	PDE1C, PDE1A, PDE4D, PDE4B, PDE4A, PDE6B, PDE5A, PDE7B, PDE8B, PDE8A	2318	23	16881	3.16634	0.981949	0.401	0.400549
GOTERM_MF_DIRECT	GO:0017147~Wnt-protein binding	10	0.33557	0.0201105	FZD1, SFRP4, SFRP2, SMO, LRP5L, FZD4, EGF, FZD7, LRP5, LRP6	2318	31	16881	2.34922	1	0.991642	0.990525
GOTERM_MF_DIRECT	GO:0001540~beta-amyloid binding	10	0.33557	0.0358789	BACE1, CST3, BACE2, BCHE, FBXO2, APBB2, GSAP, SORL1, ITM2B, ITM2C	2318	34	16881	2.14193	1	1	0.999437
GOTERM_MF_DIRECT	GO:0005109~frizzled binding	10	0.33557	0.0501564	FZD1, WNT6, RNF43, ZNRF3, BAMBI, FZD7, WNT5A, WNT3, LRP6, WNT4	2318	36	16881	2.02294	1	1	0.999437
GOTERM_MF_DIRECT	GO:0045499~chemorepellent activity	9	0.302013	0.0246309	SEMA6C, SEMA4D, FLRT3, SEMA3D, SEMA3A, SEMA3B, SEMA4G, SEMA3F, EFNA5	2318	27	16881	2.42752	1	0.991642	0.990525
GOTERM_MF_DIRECT	GO:0070330~aromatase activity	9	0.302013	0.0246309	CYP2A7, CYP2U1, CYP2D6, CYP2S1, CYP3A43, CYP4F8, CYP4F12, CYP3A5, CYP3A7	2318	27	16881	2.42752	1	0.991642	0.990525
GOTERM_MF_DIRECT	GO:0004553~hydrolase activity, hydrolyzing O-glycosyl compounds	9	0.302013	0.0447744	CHIT1, MGAM, GLB1, IDUA, GAA, NAGA, GBA3, HEXDC, GNE	2318	30	16881	2.18477	1	1	0.999437
GOTERM_MF_DIRECT	GO:0004869~cysteine-type endopeptidase inhibitor activity	9	0.302013	0.0850471	SERPINB3, CAST, CST3, CST2, CST1, BIRC6, BIRC7, CST5, NAIP	2318	34	16881	1.92774	1	1	0.999437
GOTERM_MF_DIRECT	GO:0050661~NADP binding	9	0.302013	0.0976187	IDH1, ASPDH, FMO1, DHCR7, NOS1, CRYM, FMO5, NOX1, TM7SF2	2318	35	16881	1.87266	1	1	0.999437
GOTERM_MF_DIRECT	GO:0004115~3',5'-cyclic-AMP phosphodiesterase activity	8	0.268456	0.00212917	PDE1A, PDE4D, PDE3A, PDE4B, PDE4A, PDE7B, PDE8B, PDE8A	2318	15	16881	3.88404	0.977301	0.401	0.400549
GOTERM_MF_DIRECT	GO:0004029~aldehyde dehydrogenase (NAD) activity	8	0.268456	0.00501219	ALDH3A2, ALDH3A1, ALDH6A1, ALDH5A1, ALDH2, ALDH3B1, ALDH1A1, ALDH7A1	2318	17	16881	3.42709	0.999867	0.684743	0.683971
GOTERM_MF_DIRECT	GO:0030215~semaphorin receptor binding	8	0.268456	0.0301202	SEMA6C, SEMA4D, SEMA3D, SEMA3A, SEMA3B, PLXNB1, SEMA4G, SEMA3F	2318	23	16881	2.53307	1	1	0.999437
GOTERM_MF_DIRECT	GO:0045296~cadherin binding	8	0.268456	0.0301202	PTPRT, TBC1D2, P2RX4, MMP24, JUP, TRPC4, ANK3, FXYD5	2318	23	16881	2.53307	1	1	0.999437
GOTERM_MF_DIRECT	GO:0019838~growth factor binding	8	0.268456	0.0671123	GHRHR, FGFBP2, BMPR2, ACVR1C, ERBB3, ERBB2, RHBDF2, ACVR2B	2318	27	16881	2.1578	1	1	0.999437
GOTERM_MF_DIRECT	GO:0005001~transmembrane receptor protein tyrosine phosphatase activity	7	0.234899	0.0212864	PTPRU, PTPRE, PTPRB, PTPRN2, PTPRS, PTPN6, PTPRK	2318	17	16881	2.99871	1	0.991642	0.990525
GOTERM_MF_DIRECT	GO:0005520~insulin-like growth factor binding	7	0.234899	0.0283085	IGFBP3, HTRA3, HTRA1, IGFALS, KAZALD1, WISP2, IGF1R	2318	18	16881	2.83211	1	1	0.999437
GOTERM_MF_DIRECT	GO:0016620~oxidoreductase activity, acting on the aldehyde or oxo group of donors, NAD or NADP as acceptor	7	0.234899	0.0366988	ALDH3A2, ALDH3A1, ALDH5A1, ALDH2, ALDH3B1, ALDH1A1, ALDH7A1	2318	19	16881	2.68305	1	1	0.999437
GOTERM_MF_DIRECT	GO:0030506~ankyrin binding	7	0.234899	0.0465251	SPTBN4, OBSCN, CDH1, CACNA1D, SPTB, SLC8A1, SPTBN1	2318	20	16881	2.5489	1	1	0.999437
GOTERM_MF_DIRECT	GO:0004540~ribonuclease activity	7	0.234899	0.0849358	RNASEL, RNASET2, RNASE13, RNASE4, ANG, RNASE3, DIS3L2	2318	23	16881	2.21643	1	1	0.999437
GOTERM_MF_DIRECT	GO:0004861~cyclin-dependent protein serine/threonine kinase inhibitor activity	6	0.201342	0.0109126	HEXIM1, KAT2B, HEXIM2, CDKN1B, CDKN2C, INCA1	2318	11	16881	3.97231	1	0.784014	0.783131
GOTERM_MF_DIRECT	GO:0044548~S100 protein binding	6	0.201342	0.0240104	S100A1, ANXA11, ATP2A2, FGF1, AGER, KCNK3	2318	13	16881	3.36119	1	0.991642	0.990525
GOTERM_MF_DIRECT	GO:0008239~dipeptidyl-peptidase activity	6	0.201342	0.0240104	DPP4, DPP8, PRSS16, DPEP1, PRCP, DPEP3	2318	13	16881	3.36119	1	0.991642	0.990525
GOTERM_MF_DIRECT	GO:0042043~neurexin family protein binding	6	0.201342	0.0332209	NLGN3, NLGN4Y, NLGN1, SYTL1, CPE, CASK	2318	14	16881	3.1211	1	1	0.999437
GOTERM_MF_DIRECT	GO:0004185~serine-type carboxypeptidase activity	6	0.201342	0.0332209	CPXM2, CPD, CPE, PRSS16, PRCP, CPN1	2318	14	16881	3.1211	1	1	0.999437
GOTERM_MF_DIRECT	GO:0004012~phospholipid-translocating ATPase activity	6	0.201342	0.0332209	ATP8B4, ATP8B3, ATP8A1, ATP8B1, ATP10A, ATP9A	2318	14	16881	3.1211	1	1	0.999437
GOTERM_MF_DIRECT	GO:0005355~glucose transmembrane transporter activity	6	0.201342	0.044348	SLC2A14, SLC2A13, SLC2A12, SLC2A3, PPBP, SLC2A5	2318	15	16881	2.91303	1	1	0.999437
GOTERM_MF_DIRECT	GO:0005272~sodium channel activity	6	0.201342	0.044348	ASIC4, SCNN1B, SCNN1A, SLC4A11, ASIC3, ASIC1	2318	15	16881	2.91303	1	1	0.999437
GOTERM_MF_DIRECT	GO:0038191~neuropilin binding	6	0.201342	0.044348	SEMA4D, SEMA3D, SEMA3A, SEMA3B, SEMA4G, SEMA3F	2318	15	16881	2.91303	1	1	0.999437
GOTERM_MF_DIRECT	GO:0048018~receptor agonist activity	6	0.201342	0.0574414	SFRP2, WNT5A, CXCL13, WNT3, AGT, WNT4	2318	16	16881	2.73096	1	1	0.999437
GOTERM_MF_DIRECT	GO:0005539~glycosaminoglycan binding	6	0.201342	0.089505	VCAN, SPOCK2, SPOCK3, NDNF, HABP2, TGFBR2	2318	18	16881	2.42752	1	1	0.999437
GOTERM_MF_DIRECT	GO:0017075~syntaxin-1 binding	6	0.201342	0.089505	SNAP25, UNC13A, DAPK1, LRRK2, STXBP2, CPLX2	2318	18	16881	2.42752	1	1	0.999437
GOTERM_MF_DIRECT	GO:0036094~small molecule binding	5	0.167785	0.0087645	RBP4, AMBP, LCN2, APOD, PTGDS	2318	7	16881	5.20184	1	0.741226	0.740392
GOTERM_MF_DIRECT	GO:0015280~ligand-gated sodium channel activity	5	0.167785	0.0156372	SCNN1B, SCNN1A, SHROOM2, ASIC3, ASIC1	2318	8	16881	4.55161	1	0.930335	0.929288
GOTERM_MF_DIRECT	GO:0005388~calcium-transporting ATPase activity	5	0.167785	0.0251261	ATP2A3, ATP2A2, ATP2A1, ATP2B1, ATP2C2	2318	9	16881	4.04587	1	0.991642	0.990525
GOTERM_MF_DIRECT	GO:0045294~alpha-catenin binding	5	0.167785	0.0374081	PTPRT, JUP, CDH2, PKP2, NUMB	2318	10	16881	3.64129	1	1	0.999437
GOTERM_MF_DIRECT	GO:0003840~gamma-glutamyltransferase activity	5	0.167785	0.0374081	GGTLC2, GGT5, GGTLC1, GGT3P, GGT1	2318	10	16881	3.64129	1	1	0.999437
GOTERM_MF_DIRECT	GO:0008970~phosphatidylcholine 1-acylhydrolase activity	5	0.167785	0.0525484	PLA2G4F, PLA2G4E, JMJD7-PLA2G4B, PLA2G4A, PLA1A	2318	11	16881	3.31026	1	1	0.999437
GOTERM_MF_DIRECT	GO:0045295~gamma-catenin binding	5	0.167785	0.070512	PTPRT, CDH2, CDH1, PTPRJ, PTPRK	2318	12	16881	3.0344	1	1	0.999437
GOTERM_MF_DIRECT	GO:0008081~phosphoric diester hydrolase activity	5	0.167785	0.070512	PLCXD3, MPPE1, ENPP6, GPCPD1, SMPDL3B	2318	12	16881	3.0344	1	1	0.999437
GOTERM_MF_DIRECT	GO:0009374~biotin binding	4	0.134228	0.020808	PCCA, HLCS, MCCC1, ACACB	2318	5	16881	5.82606	1	0.991642	0.990525
GOTERM_MF_DIRECT	GO:0004075~biotin carboxylase activity	4	0.134228	0.020808	PCCA, MCCC1, ACACB, ACACA	2318	5	16881	5.82606	1	0.991642	0.990525
GOTERM_MF_DIRECT	GO:0004030~aldehyde dehydrogenase [NAD(P)+] activity	4	0.134228	0.0374025	ALDH3A2, ALDH3A1, ALDH2, ALDH3B1	2318	6	16881	4.85505	1	1	0.999437
GOTERM_MF_DIRECT	GO:0016628~oxidoreductase activity, acting on the CH-CH group of donors, NAD or NADP as acceptor	4	0.134228	0.0374025	BDH2, DHCR24, DHCR7, TM7SF2	2318	6	16881	4.85505	1	1	0.999437
GOTERM_MF_DIRECT	GO:0070324~thyroid hormone binding	4	0.134228	0.0374025	THRB, THRA, CTSH, CRYM	2318	6	16881	4.85505	1	1	0.999437
GOTERM_MF_DIRECT	GO:0008131~primary amine oxidase activity	4	0.134228	0.0374025	AOC1, VCAM1, MAOB, MAOA	2318	6	16881	4.85505	1	1	0.999437
GOTERM_MF_DIRECT	GO:0019534~toxin transporter activity	4	0.134228	0.0374025	SLC22A3, LRP5, ABCG1, LRP6	2318	6	16881	4.85505	1	1	0.999437
GOTERM_MF_DIRECT	GO:0086008~voltage-gated potassium channel activity involved in cardiac muscle cell action potential repolarization	4	0.134228	0.058881	KCNH2, KCNIP2, KCNQ1, KCNJ2	2318	7	16881	4.16147	1	1	0.999437
GOTERM_MF_DIRECT	GO:0001758~retinal dehydrogenase activity	4	0.134228	0.058881	AKR1B10, ALDH1A1, AKR1C3, AKR1C4	2318	7	16881	4.16147	1	1	0.999437
GOTERM_MF_DIRECT	GO:0004887~thyroid hormone receptor activity	4	0.134228	0.0848273	THRB, NR4A3, THRA, NR1H4	2318	8	16881	3.64129	1	1	0.999437
GOTERM_MF_DIRECT	GO:1902282~voltage-gated potassium channel activity involved in ventricular cardiac muscle cell action potential repolarization	4	0.134228	0.0848273	KCNH2, KCNE2, KCNJ8, KCNQ1	2318	8	16881	3.64129	1	1	0.999437
GOTERM_MF_DIRECT	GO:0047718~indanol dehydrogenase activity	3	0.100671	0.05133	AKR1B10, AKR1C1, AKR1C3	2318	3	16881	7.28257	1	1	0.999437
GOTERM_MF_DIRECT	GO:0004768~stearoyl-CoA 9-desaturase activity	3	0.100671	0.05133	FADS2, SCD, SCD5	2318	3	16881	7.28257	1	1	0.999437
GOTERM_MF_DIRECT	GO:0102007~acyl-L-homoserine-lactone lactonohydrolase activity	3	0.100671	0.05133	PON3, PON2, PON1	2318	3	16881	7.28257	1	1	0.999437
GOTERM_MF_DIRECT	GO:0008321~Ral guanyl-nucleotide exchange factor activity	3	0.100671	0.05133	RGL3, RGL1, RALGPS1	2318	3	16881	7.28257	1	1	0.999437
GOTERM_MF_DIRECT	GO:0018685~alkane 1-monooxygenase activity	3	0.100671	0.0933909	CYP4F2, CYP4F8, CYP4F12	2318	4	16881	5.46193	1	1	0.999437
GOTERM_MF_DIRECT	GO:0001730~2'-5'-oligoadenylate synthetase activity	3	0.100671	0.0933909	OAS1, OAS2, OASL	2318	4	16881	5.46193	1	1	0.999437
GOTERM_MF_DIRECT	GO:0051425~PTB domain binding	3	0.100671	0.0933909	APP, INPP5D, INSR	2318	4	16881	5.46193	1	1	0.999437
GOTERM_MF_DIRECT	GO:0042954~lipoprotein transporter activity	3	0.100671	0.0933909	LRP1, MIA2, MIA3	2318	4	16881	5.46193	1	1	0.999437
GOTERM_MF_DIRECT	GO:0031821~G-protein coupled serotonin receptor binding	3	0.100671	0.0933909	GNAO1, GNAZ, GNAI1	2318	4	16881	5.46193	1	1	0.999437
GOTERM_MF_DIRECT	GO:0086007~voltage-gated calcium channel activity involved in cardiac muscle cell action potential	3	0.100671	0.0933909	CACNB2, CACNA1D, CACNA1C	2318	4	16881	5.46193	1	1	0.999437
GOTERM_MF_DIRECT	GO:0031014~troponin T binding	3	0.100671	0.0933909	TNNC1, TNNI2, TNNI3	2318	4	16881	5.46193	1	1	0.999437
GOTERM_MF_DIRECT	GO:0004127~cytidylate kinase activity	3	0.100671	0.0933909	CMPK2, AK7, AK8	2318	4	16881	5.46193	1	1	0.999437
GOTERM_MF_DIRECT	GO:0050051~leukotriene-B4 20-monooxygenase activity	3	0.100671	0.0933909	CYP4F2, CYP4F3, CYP4F12	2318	4	16881	5.46193	1	1	0.999437

## Sheet: Pathway
Category	Term	Count	%	PValue	Genes	List Total	Pop Hits	Pop Total	Fold Enrichment	Bonferroni	Benjamini	FDR
KEGG_PATHWAY	hsa01100:Metabolic pathways	194	6.51007	0.0870506	AHCYL2, PGAP1, ACSM3, ABAT, GBA3, IL4I1, HYKK, PTGDS, ST6GAL2, SDS, PHYKPL, MCCC1, ACSL5, CMBL, HOGA1, UPB1, GBGT1, CYP27A1, INPP4B, MTAP, CYP2U1, IDO2, HPD, ALDH7A1, IDO1, CES1, GNE, CDS1, MTMR3, MAOB, MAOA, FAXDC2, PLA2G6, MTMR4, GNS, HSD11B1, HLCS, RDH10, RDH16, ST3GAL6, ATP6V0A4, RIMKLA, HMGCLL1, ST8SIA1, CYP4F2, CYP4F3, CYP4F8, ACADSB, ACER2, ALDH6A1, AKR1B10, QARS, CYP2S1, FASN, PLCH1, PLCH…	1002	1219	6879	1.09259	1	0.457478	0.418818
KEGG_PATHWAY	hsa05200:Pathways in cancer	70	2.34899	0.0505298	RET, CDKN1B, SPI1, GLI1, FGF1, IGF1R, IKBKB, MECOM, CDH1, AKT2, BDKRB2, RAC2, BDKRB1, ARHGEF12, DAPK1, HGF, DAPK2, WNT5A, AXIN2, TGFBR2, BCR, ADCY9, SMO, COL4A4, COL4A3, AGTR1, COL4A5, ARHGEF1, BIRC7, PLCB1, PPARD, LAMA5, LAMA1, PTGER2, LAMA3, ADCY4, LPAR1, PIK3R2, PTGS2, RASGRP1, RASGRP4, GNAI1, ADCY5, WNT6, MAPK8, TPR, ERBB2, FGF20, WNT3, WNT4, FZD1, EGLN3, JUP, FZD4, EGF, LAMB2, FZD7, PTCH1, F…	1002	393	6879	1.22282	1	0.36796	0.336865
KEGG_PATHWAY	hsa04151:PI3K-Akt signaling pathway	66	2.21477	0.0145848	CSF3, CDKN1B, CSF1, ITGB4, FGF1, IGF1R, IKBKB, CCND3, TCL1A, CREB3L3, CREB3L4, AKT2, CREB3L1, ITGB8, JAK2, JAK3, IFNAR2, COL27A1, VWF, HGF, TSC2, COL4A4, COL4A3, COL4A5, EIF4E2, TLR4, LAMA5, PRKAA2, TNXB, ATF6B, LAMA1, COL11A2, LAMA3, LPAR1, PIK3R2, THBS2, EFNA5, THBS3, VTN, BCL2L11, PDGFD, CHAD, PDGFC, FGF20, ANGPT1, EGF, LAMB2, INSR, FN1, LAMB1, GNG12, EFNA1, FGF16, COL3A1, KITLG, COL5A1, RPS6K…	1002	345	6879	1.31336	0.984359	0.21688	0.198552
KEGG_PATHWAY	hsa04010:MAPK signaling pathway	50	1.67785	0.0195769	RASGRF1, ARRB1, FGF1, IKBKB, RPS6KA3, MECOM, AKT2, RAC2, MAP3K8, MAP3K6, MAP4K1, PLA2G4F, PLA2G4E, IL1R1, CACNA2D2, PLA2G4A, MAPK8IP3, TGFBR2, CACNB2, IL1B, JMJD7-PLA2G4B, CACNA1B, CACNA1D, CACNA1C, RASGRP1, RASGRP4, CACNA1H, STK3, CACNG6, NTF4, CACNG7, PAK1, MAPK8, FGF20, CD14, MAP2K6, MAP3K1, EGF, BDNF, HSPA2, GNG12, MAPK12, MAPK10, FGF16, FGFR4, PTPN5, FGFR3, MAP3K11, FGFR2, MAP3K12	1002	253	6879	1.35677	0.996284	0.224232	0.205283
KEGG_PATHWAY	hsa04510:Focal adhesion	47	1.57718	0.0015498	LAMA5, SHC2, TNXB, ITGB4, SRC, LAMA1, LAMA3, COL11A2, RASGRF1, PIK3R2, ARHGAP5, THBS2, MYLK3, THBS3, IGF1R, MYLK4, PPP1CB, VTN, CCND3, PAK1, MAPK8, AKT2, PDGFD, CHAD, ERBB2, PDGFC, RAC2, MYL10, ITGB8, VAV3, COL27A1, VWF, LAMB2, EGF, HGF, FN1, LAMB1, MAPK10, COL3A1, COL5A1, ITGA10, COL4A4, COL4A3, COL5A2, COL4A5, TLN2, PPP1R12B	1002	206	6879	1.56635	0.355277	0.0489049	0.0447721
KEGG_PATHWAY	hsa04015:Rap1 signaling pathway	45	1.51007	0.00677156	ITGAM, CSF1, CALML6, SRC, ITGB2, ADCY4, LPAR1, PIK3R2, FGF1, EFNA5, ITGAL, PRKCZ, GNAI1, RAP1GAP, IGF1R, ADCY5, GRIN2A, CDH1, AKT2, PDGFD, PDGFC, FGF20, RAC2, MAP2K6, MAGI1, ANGPT1, EGF, MAGI3, HGF, INSR, MAPK12, EFNA1, GNAO1, FGF16, KITLG, ADCY9, PARD3, TLN2, PRKD1, PLCB1, FGFR4, FGFR3, FGFR2, SKAP1, RAPGEF4	1002	210	6879	1.47113	0.853813	0.147932	0.135431
KEGG_PATHWAY	hsa04014:Ras signaling pathway	45	1.51007	0.0239241	SHC2, CSF1, CALML6, RASGRF1, PIK3R2, FGF1, PLA2G6, EFNA5, RASGRP1, RASGRP4, IGF1R, PLD2, IKBKB, PAK1, GRIN2A, MAPK8, SYNGAP1, AKT2, PDGFD, PDGFC, FGF20, RAC2, PLA2G2F, PLA2G4F, RASA4B, KSR1, ANGPT1, EGF, PLA2G4E, HGF, INSR, PLA2G4A, GNG12, EFNA1, MAPK10, FGF16, KITLG, RASA4, JMJD7-PLA2G4B, PLA2G10, RGL1, FGFR4, FGFR3, FGFR2, PLA1A	1002	226	6879	1.36698	0.998944	0.234291	0.214492
KEGG_PATHWAY	hsa04024:cAMP signaling pathway	42	1.4094	0.0107092	CALML6, PTGER2, ADCY4, CACNA1D, PIK3R2, CACNA1C, GLI1, GNAI1, PLD2, ADCY5, PPP1CB, LIPE, PAK1, GRIN2A, MAPK8, HCAR1, CREB3L3, CREB3L4, AKT2, CREB3L1, PDE4B, RAC2, PDE4A, TNNI3, AMH, VAV3, GABBR1, BDNF, PDE4D, PTCH1, ATP2B1, ATP1B1, MAPK10, GRIN3B, ADCY9, ACOX1, FXYD2, PDE3A, PPARA, HCN2, CFTR, RAPGEF4	1002	198	6879	1.45627	0.952501	0.190089	0.174025
KEGG_PATHWAY	hsa04022:cGMP-PKG signaling pathway	40	1.34228	0.000463069	ATF6B, CALML6, ADCY4, ATP2A3, ATP2A2, ITPR2, CACNA1D, ADRA1D, IRS2, ATP2A1, CACNA1C, SLC8A1, GNAI1, MYLK3, SLC8A2, ADCY5, MYLK4, PPP1CB, CREB3L3, CREB3L4, AKT2, CREB3L1, BDKRB2, KCNMB4, MEF2D, GTF2I, KCNJ8, INSR, NFATC2, ATP2B1, ATP1B1, ADRA2A, NFATC4, ADCY9, FXYD2, PDE3A, AGTR1, PDE5A, GTF2IRD1, PLCB1	1002	158	6879	1.73804	0.122851	0.016439	0.0150497
KEGG_PATHWAY	hsa04020:Calcium signaling pathway	40	1.34228	0.00532844	PDE1C, CALML6, PDE1A, CACNA1B, ADCY4, HTR2B, ATP2A3, ATP2A2, ITPR2, CACNA1D, ADRA1D, ATP2A1, CACNA1C, CACNA1H, SLC8A1, MYLK3, SLC8A2, MYLK4, GNA14, GRIN2A, GRM5, ERBB3, TBXA2R, HRH2, ERBB2, BDKRB2, PTK2B, BDKRB1, NOS1, TNNC1, TACR2, ATP2B1, PHKA2, P2RX4, ADCY9, P2RX1, AGTR1, PLCB1, PLCD4, PLCD1	1002	179	6879	1.53414	0.779527	0.126106	0.115449
KEGG_PATHWAY	hsa04611:Platelet activation	39	1.30872	1.06696e-05	SRC, COL11A2, ADCY4, ITPR2, PIK3R2, RASGRP1, PRKCZ, GNAI1, MYLK3, PTGS1, ADCY5, MYLK4, PPP1CB, TBXA2R, AKT2, FGB, FGA, PLA2G4F, ARHGEF12, COL27A1, VWF, PLA2G4E, GP1BB, FGG, PLA2G4A, MAPK12, VAMP8, GP9, COL3A1, FCGR2A, ADCY9, COL5A1, P2RX1, JMJD7-PLA2G4B, TBXAS1, COL5A2, ARHGEF1, TLN2, PLCB1	1002	130	6879	2.05958	0.00301495	0.00211797	0.00193898
KEGG_PATHWAY	hsa04062:Chemokine signaling pathway	35	1.1745	0.0902016	SHC2, NCF1, SRC, ADCY4, WAS, ARRB1, CXCL1, PIK3R2, WASL, CXCL13, PRKCZ, GNAI1, CX3CL1, ADCY5, IKBKB, PAK1, AKT2, GRK6, RAC2, PTK2B, CCL1, CCR7, JAK2, JAK3, VAV3, CCL21, STAT2, PPBP, GNG12, ADCY9, PARD3, ELMO1, PLCB1, PF4, CCL26	1002	186	6879	1.29185	1	0.457478	0.418818
KEGG_PATHWAY	hsa04750:Inflammatory mediator regulation of TRP channels	31	1.04027	3.41618e-05	CALML6, SRC, PTGER2, ADCY4, HTR2B, ITPR2, PIK3R2, PLA2G6, ADCY5, PPP1CB, ASIC4, MAPK8, BDKRB2, BDKRB1, ASIC3, MAP2K6, ASIC1, PLA2G4F, PRKCH, TRPA1, PLA2G4E, IL1R1, PLA2G4A, TRPV1, MAPK12, MAPK10, ADCY9, TRPV4, IL1B, JMJD7-PLA2G4B, PLCB1	1002	98	6879	2.17167	0.00962136	0.00242548	0.00222051
KEGG_PATHWAY	hsa04310:Wnt signaling pathway	31	1.04027	0.013878	PRICKLE2, LRP5, CXXC4, NKD1, LRP6, WNT6, CCND3, MAPK8, FRAT1, RAC2, CER1, WNT3, WNT4, FZD1, MMP7, FZD4, FZD7, CTNNBIP1, WNT5A, NFATC2, AXIN2, NFATC4, MAPK10, DKK4, SFRP4, VANGL2, SFRP2, DAAM2, BAMBI, PLCB1, PPARD	1002	138	6879	1.5422	0.980841	0.21688	0.198552
KEGG_PATHWAY	hsa04514:Cell adhesion molecules (CAMs)	31	1.04027	0.0203683	NLGN3, NLGN1, ITGAM, ITGB2, ITGAL, CLDN2, CLDN22, HLA-DMA, ALCAM, HLA-DMB, CDH2, CLDN25, CDH1, ITGB8, NCAM2, NTNG1, NTNG2, VCAM1, CADM1, NEGR1, CLDN11, CLDN10, MAG, VCAN, CLDN3, CD8B, CLDN7, CD28, PECAM1, CNTN1, PDCD1	1002	142	6879	1.49876	0.997044	0.224232	0.205283
KEGG_PATHWAY	hsa04910:Insulin signaling pathway	30	1.00671	0.0238644	SHC2, PRKAA2, CALML6, IRS2, PIK3R2, PRKCZ, ACACB, ACACA, IKBKB, PPP1CB, LIPE, MAPK8, PRKAR2B, AKT2, PPARGC1A, SH2B2, SREBF1, PKLR, EXOC7, INSR, TSC2, SORBS1, PHKA2, MAPK10, PPP1R3F, RPS6KB1, FASN, PPP1R3D, EIF4E2, RHOQ	1002	138	6879	1.49245	0.998925	0.234291	0.214492
KEGG_PATHWAY	hsa04921:Oxytocin signaling pathway	30	1.00671	0.0630034	PRKAA2, CALML6, SRC, ADCY4, ITPR2, CACNA1D, CACNA1C, PTGS2, GNAI1, MYLK3, ADCY5, MYLK4, CACNG6, PPP1CB, CACNG7, EEF2K, KCNJ2, PLA2G4F, CAMK1D, PLA2G4E, PLA2G4A, NFATC2, CACNA2D2, NFATC4, GNAO1, CACNB2, ADCY9, JMJD7-PLA2G4B, PLCB1, PPP1R12B	1002	150	6879	1.37305	1	0.388977	0.356106
KEGG_PATHWAY	hsa04512:ECM-receptor interaction	29	0.973154	2.23729e-05	LAMA5, TNXB, ITGB4, LAMA1, LAMA3, COL11A2, THBS2, THBS3, VTN, SV2B, SV2A, CHAD, ITGB8, COL27A1, VWF, LAMB2, GP1BB, FN1, LAMB1, HSPG2, GP9, COL3A1, COL5A1, ITGA10, COL4A4, COL4A3, COL5A2, COL4A5, CD44	1002	87	6879	2.28842	0.0063116	0.00211797	0.00193898
KEGG_PATHWAY	hsa04261:Adrenergic signaling in cardiomyocytes	29	0.973154	0.0394744	ATF6B, CALML6, ADCY4, CACNA1D, ADRA1D, CACNA1C, GNAI1, ADCY5, CACNG6, PPP1CB, CACNG7, CREB3L3, CREB3L4, AKT2, CREB3L1, TNNI3, TNNC1, CACNA2D2, ATP2B1, ATP1B1, MAPK12, CACNB2, ADCY9, PPP2R2B, KCNQ1, FXYD2, AGTR1, PLCB1, RAPGEF4	1002	138	6879	1.4427	0.999989	0.311409	0.285093
KEGG_PATHWAY	hsa05146:Amoebiasis	28	0.939597	0.0020399	LAMA5, ITGAM, LAMA1, LAMA3, COL11A2, ITGB2, PIK3R2, GNA14, C8G, CTSG, CD14, SERPINB3, SERPINB4, COL27A1, LAMB2, IL1R1, ARG1, FN1, LAMB1, COL3A1, COL5A1, COL4A4, IL1B, COL4A3, COL5A2, COL4A5, PLCB1, TLR4	1002	106	6879	1.81347	0.438914	0.0554923	0.0508028
KEGG_PATHWAY	hsa04550:Signaling pathways regulating pluripotency of stem cells	28	0.939597	0.0726632	BMPR2, PIK3R2, IGF1R, SOX2, WNT6, ACVR1C, AKT2, JAK2, JAK3, WNT3, WNT4, FZD1, SETDB1, FZD4, FZD7, WNT5A, INHBB, HNF1A, AXIN2, ACVR2B, POU5F1, MAPK12, BMP4, ID4, NANOG, FGFR4, FGFR3, FGFR2	1002	140	6879	1.37305	1	0.407831	0.373367
KEGG_PATHWAY	hsa04974:Protein digestion and absorption	27	0.90604	0.000213606	KCNK5, COL18A1, CPB1, COL14A1, ELN, COL11A2, COL12A1, PRCP, SLC8A1, SLC8A2, DPP4, COL10A1, SLC15A1, COL27A1, ATP1B1, COL3A1, SLC7A7, COL5A1, SLC7A9, COL4A4, KCNQ1, FXYD2, COL4A3, COL5A2, COL4A5, COL21A1, COL9A3	1002	88	6879	2.10639	0.0586657	0.0116589	0.0106736
KEGG_PATHWAY	hsa04270:Vascular smooth muscle contraction	27	0.90604	0.0160369	CALCRL, CALML6, ADCY4, ITPR2, CACNA1D, ADRA1D, CACNA1C, PLA2G6, MYLK3, ADCY5, MYLK4, PPP1CB, CALD1, KCNMB4, PLA2G2F, PLA2G4F, ARHGEF12, PRKCH, PLA2G4E, PLA2G4A, ADCY9, JMJD7-PLA2G4B, PLA2G10, AGTR1, ARHGEF1, PLCB1, PPP1R12B	1002	117	6879	1.58429	0.989696	0.21688	0.198552
KEGG_PATHWAY	hsa04152:AMPK signaling pathway	27	0.90604	0.029193	PFKFB2, PRKAA2, IRS2, PIK3R2, ACACB, ACACA, IGF1R, LIPE, EEF2K, CREB3L3, CREB3L4, AKT2, CREB3L1, PPARGC1A, SREBF1, INSR, SCD5, TSC2, CPT1C, CPT1B, TBC1D1, RAB14, RPS6KB1, PPP2R2B, SCD, FASN, CFTR	1002	123	6879	1.50701	0.999772	0.251237	0.230005
KEGG_PATHWAY	hsa04360:Axon guidance	26	0.872483	0.0672205	EPHB6, SEMA3D, SEMA3A, SEMA3B, SEMA3F, EFNA5, GNAI1, PAK1, ABLIM1, EFNB3, ABLIM2, RAC2, SRGAP2, NTNG1, SEMA6C, NTNG2, ARHGEF12, SEMA4D, NFATC2, UNC5C, UNC5D, SEMA4G, NFATC4, EFNA1, PLXNB2, PLXNB1	1002	127	6879	1.40549	1	0.397721	0.364111
KEGG_PATHWAY	hsa04610:Complement and coagulation cascades	25	0.838926	2.0193e-05	CFD, SERPINA1, CFH, C1S, C1R, PROS1, C5AR1, CFI, C4BPA, TFPI, C2, C3, C4B, C5, C8G, BDKRB2, BDKRB1, FGB, FGA, VWF, FGG, F2, F7, MASP2, CFB	1002	69	6879	2.48742	0.00569838	0.00211797	0.00193898
KEGG_PATHWAY	hsa05032:Morphine addiction	25	0.838926	0.00214935	GABRB3, PDE1C, PDE1A, CACNA1B, ADCY4, ARRB1, GNAI1, ADCY5, GABRR3, GRK6, PDE4B, PDE4A, GABRE, PDE8B, GABRD, PDE8A, GABRQ, GABBR1, PDE4D, OPRM1, GNG12, GNAO1, ADCY9, PDE3A, PDE7B	1002	91	6879	1.88606	0.456062	0.0554923	0.0508028
KEGG_PATHWAY	hsa04931:Insulin resistance	25	0.838926	0.0201511	SLC27A1, PRKAA2, IRS2, PIK3R2, PRKCZ, ACACB, IKBKB, PPP1CB, RPS6KA3, MAPK8, CREB3L3, CREB3L4, AKT2, CREB3L1, PPARGC1A, SREBF1, INSR, CPT1B, MAPK10, MLXIPL, RPS6KB1, PPP1R3D, PPARA, SLC27A3, SLC27A2	1002	108	6879	1.58918	0.996852	0.224232	0.205283
KEGG_PATHWAY	hsa05231:Choline metabolism in cancer	23	0.771812	0.0313038	SLC22A3, PLA2G4F, SLC44A3, SLC44A1, PLA2G4E, SLC44A2, DGKB, EGF, WAS, PLA2G4A, TSC2, PIK3R2, WASL, GPCPD1, PLD2, MAPK10, MAPK8, RPS6KB1, JMJD7-PLA2G4B, AKT2, PDGFD, PDGFC, RAC2	1002	101	6879	1.56338	0.999877	0.255979	0.234347
KEGG_PATHWAY	hsa04668:TNF signaling pathway	23	0.771812	0.0553691	EDN1, VCAM1, ATF6B, CSF1, IL15, CXCL1, PIK3R2, PTGS2, CX3CL1, MAPK12, MAPK10, IKBKB, ITCH, MAPK8, CREB3L3, CREB3L4, IL1B, AKT2, CREB3L1, BCL3, LTA, MAP3K8, MAP2K6	1002	107	6879	1.47571	1	0.3744	0.342761
KEGG_PATHWAY	hsa04726:Serotonergic synapse	23	0.771812	0.0773525	GABRB3, APP, PLA2G4F, MAOB, MAOA, PLA2G4E, CACNA1B, HTR2B, PLA2G4A, HTR3D, ITPR2, CACNA1D, CACNA1C, GNG12, PTGS2, GNAI1, PTGS1, ADCY5, GNAO1, CYP2D6, JMJD7-PLA2G4B, ALOX5, PLCB1	1002	111	6879	1.42253	1	0.422464	0.386762
KEGG_PATHWAY	hsa04723:Retrograde endocannabinoid signaling	22	0.738255	0.0543602	GABRB3, GABRQ, CACNA1B, ADCY4, ITPR2, CACNA1D, CACNA1C, GNG12, PTGS2, GNAI1, MAPK12, ADCY5, MAPK10, GNAO1, GABRR3, GRM5, MAPK8, ADCY9, SLC17A7, GABRE, PLCB1, GABRD	1002	101	6879	1.49541	1	0.3744	0.342761
KEGG_PATHWAY	hsa00590:Arachidonic acid metabolism	21	0.704698	0.000246314	PLA2G2F, GGT5, PLA2G4F, GPX2, PLA2G4E, CYP4F2, CYP4F3, AKR1C3, GPX7, PLA2G4A, PLA2G6, PTGS2, CYP4F8, PTGS1, CYP2U1, JMJD7-PLA2G4B, ALOX5, TBXAS1, PLA2G10, PTGDS, GGT1	1002	61	6879	2.36345	0.0673409	0.0116589	0.0106736
KEGG_PATHWAY	hsa04916:Melanogenesis	21	0.704698	0.0826937	FZD1, EDN1, FZD4, CALML6, FZD7, TYRP1, WNT5A, ADCY4, GNAI1, ADCY5, GNAO1, WNT6, KITLG, ADCY9, MC1R, CREB3L3, CREB3L4, CREB3L1, PLCB1, WNT3, WNT4	1002	100	6879	1.44171	1	0.443113	0.405667
KEGG_PATHWAY	hsa04925:Aldosterone synthesis and secretion	20	0.671141	0.0213072	CAMK1D, ATF6B, CALML6, ADCY4, ITPR2, CACNA1D, CACNA1C, CACNA1H, ADCY5, NR4A2, LIPE, ADCY9, CREB3L3, CREB3L4, CYP21A2, CREB3L1, AGTR1, PRKD1, PLCB1, KCNK3	1002	81	6879	1.69513	0.997746	0.224232	0.205283
KEGG_PATHWAY	hsa04912:GnRH signaling pathway	20	0.671141	0.0626837	PLA2G4F, MAP3K1, PLA2G4E, CALML6, SRC, ADCY4, PLA2G4A, ITPR2, CACNA1D, CACNA1C, MAPK12, ADCY5, PLD2, MAPK10, MAPK8, ADCY9, JMJD7-PLA2G4B, PTK2B, PLCB1, MAP2K6	1002	91	6879	1.50885	1	0.388977	0.356106
KEGG_PATHWAY	hsa05150:Staphylococcus aureus infection	19	0.637584	0.000395885	CFD, ITGAM, CFH, C1S, C1R, CFI, ITGB2, C5AR1, FGG, ITGAL, C2, C3, C4B, HLA-DMA, C5, FCGR2A, HLA-DMB, MASP2, CFB	1002	54	6879	2.41556	0.106007	0.0160616	0.0147043
KEGG_PATHWAY	hsa04976:Bile secretion	19	0.637584	0.00828577	ABCC3, ABCB4, EPHX1, ADCY4, NR1H4, SLC51A, SLCO1B7, SLC5A1, SLC51B, ATP1B1, SLC4A4, SLC4A5, AQP1, ADCY5, SLCO1B1, ADCY9, FXYD2, CFTR, ABCG2	1002	69	6879	1.89044	0.905072	0.156877	0.14362
KEGG_PATHWAY	hsa00980:Metabolism of xenobiotics by cytochrome P450	19	0.637584	0.0172314	GSTM4, GSTK1, GSTM2, ADH1C, AKR1C1, ADH1A, EPHX1, MGST2, AKR1C4, CYP3A5, HSD11B1, ALDH3A1, GSTA3, CYP2D6, CYP2S1, ALDH3B1, UGT1A8, UGT2B7, UGT1A6	1002	74	6879	1.7627	0.992694	0.222442	0.203644
KEGG_PATHWAY	hsa00982:Drug metabolism - cytochrome P450	18	0.604027	0.0155607	GSTM4, GSTK1, GSTM2, MAOB, ADH1C, MAOA, ADH1A, MGST2, FMO1, CYP3A5, FMO5, ALDH3A1, GSTA3, CYP2D6, ALDH3B1, UGT1A8, UGT2B7, UGT1A6	1002	68	6879	1.81728	0.988184	0.21688	0.198552
KEGG_PATHWAY	hsa05204:Chemical carcinogenesis	18	0.604027	0.0657043	GSTM4, GSTK1, GSTM2, ADH1C, ADH1A, EPHX1, CYP3A43, MGST2, PTGS2, CYP3A5, CYP3A7, HSD11B1, ALDH3A1, GSTA3, ALDH3B1, UGT1A8, UGT2B7, UGT1A6	1002	80	6879	1.54469	1	0.397022	0.36347
KEGG_PATHWAY	hsa05414:Dilated cardiomyopathy	18	0.604027	0.0951484	ITGB4, TNNC1, ADCY4, CACNA2D2, CACNA1D, CACNA1C, ADCY5, CACNG6, CACNB2, CACNG7, DES, SGCD, ADCY9, SGCA, ITGA10, ITGB8, TNNI3, DMD	1002	84	6879	1.47113	1	0.474073	0.43401
KEGG_PATHWAY	hsa05412:Arrhythmogenic right ventricular cardiomyopathy (ARVC)	17	0.57047	0.0281368	JUP, ITGB4, CACNA2D2, CACNA1D, CACNA1C, CACNG6, CACNB2, CACNG7, GJA1, DES, SGCD, CDH2, SGCA, ITGA10, PKP2, ITGB8, DMD	1002	67	6879	1.74193	0.999689	0.249714	0.228611
KEGG_PATHWAY	hsa03320:PPAR signaling pathway	17	0.57047	0.0281368	SLC27A1, SCD5, ACSL5, LPL, SORBS1, CPT1C, APOA5, CPT1B, CYP27A1, FADS2, ACOX2, SCD, ACOX1, PLIN1, PPARA, SLC27A2, PPARD	1002	67	6879	1.74193	0.999689	0.249714	0.228611
KEGG_PATHWAY	hsa05133:Pertussis	17	0.57047	0.0705545	ITGAM, C1S, CALML6, C1R, ITGB2, C4BPA, GNAI1, MAPK12, C2, MAPK10, C3, C4B, C5, MAPK8, IL1B, CD14, TLR4	1002	75	6879	1.55613	1	0.407831	0.373367
KEGG_PATHWAY	hsa04924:Renin secretion	15	0.503356	0.0732373	PDE1C, CALML6, PTGER2, PDE1A, ITPR2, CACNA1D, CACNA1C, GNAI1, AGT, AQP1, ADCY5, PDE3A, AGTR1, PLCB1, KCNJ2	1002	64	6879	1.60905	1	0.407831	0.373367
KEGG_PATHWAY	hsa02010:ABC transporters	14	0.469799	0.00791759	ABCD4, ABCC3, ABCD3, ABCA5, ABCB6, ABCA6, ABCB4, ABCC6, ABCA8, ABCA12, ABCD1, ABCG1, CFTR, ABCG2	1002	44	6879	2.1844	0.894558	0.156877	0.14362
KEGG_PATHWAY	hsa00280:Valine, leucine and isoleucine degradation	14	0.469799	0.0141477	BCKDHA, BCKDHB, MCCC1, ABAT, ACADSB, ALDH3A2, IL4I1, ALDH6A1, AUH, PCCA, ALDH2, DBT, HMGCLL1, ALDH7A1	1002	47	6879	2.04497	0.982268	0.21688	0.198552
KEGG_PATHWAY	hsa04978:Mineral absorption	12	0.402685	0.0464532	HEPH, FXYD2, MT1M, SLC40A1, MT1F, SLC26A9, SLC5A1, ATP1B1, STEAP1, TRPM6, STEAP2, MT1E	1002	44	6879	1.87235	0.999999	0.351444	0.321744
KEGG_PATHWAY	hsa00565:Ether lipid metabolism	12	0.402685	0.0537273	PLA2G2F, PLA2G4F, GAL3ST1, PLA2G4E, JMJD7-PLA2G4B, AGPS, PLA2G10, PLA2G4A, ENPP6, PLA2G6, PAFAH1B1, PLD2	1002	45	6879	1.83074	1	0.3744	0.342761
KEGG_PATHWAY	hsa04913:Ovarian steroidogenesis	12	0.402685	0.0902069	PLA2G4F, ADCY9, PLA2G4E, ALOX5, JMJD7-PLA2G4B, INSR, ADCY4, AKR1C3, PLA2G4A, PTGS2, IGF1R, ADCY5	1002	49	6879	1.68129	1	0.457478	0.418818
KEGG_PATHWAY	hsa00350:Tyrosine metabolism	10	0.33557	0.0582488	IL4I1, ALDH3A1, MAOB, HGD, ADH1C, MAOA, ADH1A, ALDH3B1, TYRP1, HPD	1002	35	6879	1.96151	1	0.382123	0.349831
KEGG_PATHWAY	hsa00592:alpha-Linolenic acid metabolism	9	0.302013	0.0213178	PLA2G2F, FADS2, PLA2G4F, PLA2G4E, ACOX1, JMJD7-PLA2G4B, PLA2G10, PLA2G4A, PLA2G6	1002	25	6879	2.4715	0.997753	0.224232	0.205283
KEGG_PATHWAY	hsa00340:Histidine metabolism	8	0.268456	0.0315467	ALDH3A2, ALDH3A1, AOC1, MAOB, ALDH2, MAOA, ALDH3B1, ALDH7A1	1002	22	6879	2.49646	0.999885	0.255979	0.234347
KEGG_PATHWAY	hsa00360:Phenylalanine metabolism	7	0.234899	0.0276627	IL4I1, ALDH3A1, MAOB, MAOA, ALDH3B1, GLYAT, HPD	1002	17	6879	2.82688	0.999643	0.249714	0.228611
KEGG_PATHWAY	hsa00531:Glycosaminoglycan degradation	7	0.234899	0.0470242	HGSNAT, GLB1, IDUA, HYAL1, HYAL2, GUSB, GNS	1002	19	6879	2.52931	0.999999	0.351444	0.321744
KEGG_PATHWAY	hsa00100:Steroid biosynthesis	7	0.234899	0.0592021	CYP24A1, SOAT1, FAXDC2, DHCR24, DHCR7, LSS, TM7SF2	1002	20	6879	2.40284	1	0.382123	0.349831
